# Supplementary material for: A nested association mapping population identifies multiple small effect QTL conferring resistance against net blotch (Pyrenophora teres f. teres) in wild barley
Source: PLoS One. 2017 Oct 26;12(10):e0186803. doi: 10.1371/journal.pone.0186803 (PMC5658061; doi:10.1371/journal.pone.0186803)
Supplement: S3 File — (XLSX) [file pone.0186803.s003.XLSX]

## Sheet: Traits AO and RT
Supplementary file 3 | Net blotch least squares means (lsmeans) averaged across two years for average ordinate (AO) and reaction type (RT)
HEB line	HEB family	AO lsmeans	RT lsmeans
HEB_01_001	1	13.65	6.17
HEB_01_003	1	11.65	5.63
HEB_01_004	1	17.07	6.11
HEB_01_005	1	11.82	5.93
HEB_01_013	1	12.9	4.97
HEB_01_021	1	4.7	4.69
HEB_01_022	1	8.61	5.22
HEB_01_023	1	9.5	5.95
HEB_01_025	1	11.71	6.28
HEB_01_030	1	8.8	5.62
HEB_01_031	1	34.75	7.36
HEB_01_032	1	26.9	6.99
HEB_01_033	1	13.55	5.84
HEB_01_038	1	12.67	6.88
HEB_01_041	1	22.15	6.85
HEB_01_042	1	12.81	6.9
HEB_01_047	1	8.86	5.6
HEB_01_050	1	12	5.31
HEB_01_053	1	3.5	4.23
HEB_01_055	1	15.35	5.01
HEB_01_057	1	12.3	6.57
HEB_01_071	1	7.12	5.45
HEB_01_072	1	11.77	5.3
HEB_01_074	1	10.16	5.24
HEB_01_075	1	12.47	4.22
HEB_01_077	1	8.32	6.26
HEB_01_079	1	20.21	6.72
HEB_01_080	1	8.32	4.91
HEB_01_082	1	17.14	6.7
HEB_01_085	1	20.83	7.08
HEB_01_086	1	14.6	6.66
HEB_01_087	1	10.82	6.69
HEB_01_090	1	7.33	5.6
HEB_01_091	1	12.57	6.76
HEB_01_092	1	44.7	8.07
HEB_01_093	1	35.41	7.87
HEB_01_096	1	15.46	7.26
HEB_01_097	1	13.97	6.73
HEB_01_099	1	18.28	6.54
HEB_01_101	1	13.02	5.72
HEB_01_103	1	14.34	6.54
HEB_01_104	1	20.36	7.02
HEB_01_106	1	20.11	7.28
HEB_01_109	1	22.46	6.61
HEB_01_112	1	14.3	4.86
HEB_01_121	1	14.93	4.86
HEB_01_122	1	11.47	5.88
HEB_01_123	1	13.08	6.42
HEB_01_124	1	11.37	5.19
HEB_01_126	1	6.69	5.02
HEB_01_127	1	13.66	5.73
HEB_01_128	1	13.91	6.51
HEB_01_130	1	9.48	5.79
HEB_01_131	1	17.75	6.02
HEB_01_132	1	16.13	6
HEB_01_133	1	9.72	5.26
HEB_01_134	1	9.02	5.82
HEB_01_137	1	22.18	6.95
HEB_01_140	1	5.83	6.4
HEB_01_328	1	15.57	6.82
HEB_02_003	2	31.19	7.66
HEB_02_006	2	17.9	6.9
HEB_02_008	2	13.18	6.3
HEB_02_009	2	16.05	6.5
HEB_02_012	2	11.14	6.9
HEB_02_016	2	29.12	7.2
HEB_02_017	2	17.85	6.66
HEB_02_018	2	20.52	6.81
HEB_02_020	2	14.52	5.91
HEB_02_021	2	7.33	5.16
HEB_02_022	2	31.39	7.05
HEB_02_032	2	11.4	5.52
HEB_02_033	2	21.91	7.21
HEB_02_036	2	9.64	5.22
HEB_02_038	2	12.12	6.52
HEB_02_040	2	13.19	5.95
HEB_02_041	2	10.08	4.58
HEB_02_054	2	13.89	5.86
HEB_02_058	2	18.25	6.47
HEB_02_063	2	20.35	6.77
HEB_02_064	2	20.2	6.9
HEB_02_067	2	11.13	5.87
HEB_02_069	2	8.42	6.67
HEB_02_071	2	28.6	7
HEB_02_078	2	19.97	6.52
HEB_02_083	2	13.75	7.02
HEB_02_084	2	21.29	7.2
HEB_02_085	2	17.56	7.39
HEB_02_086	2	13.36	6.46
HEB_02_088	2	17.93	5.46
HEB_02_089	2	18.41	6.26
HEB_02_093	2	17.12	6.75
HEB_02_094	2	7.93	5.16
HEB_02_096	2	13.71	6.2
HEB_02_101	2	18.67	7.06
HEB_02_106	2	20.49	7.16
HEB_02_112	2	16.45	6.62
HEB_02_114	2	8.42	6.06
HEB_02_115	2	12.27	6.15
HEB_02_117	2	20.18	6.94
HEB_02_120	2	7.52	5.91
HEB_02_121	2	41.45	7.73
HEB_02_122	2	13.92	6.73
HEB_02_125	2	35.97	7.99
HEB_02_127	2	24.82	7.15
HEB_02_130	2	28.1	7.78
HEB_02_135	2	19.94	6.97
HEB_02_136	2	17.19	6.46
HEB_02_138	2	12.52	6.92
HEB_02_146	2	8.4	5.77
HEB_02_147	2	35.06	8.07
HEB_03_006	3	13.76	6.04
HEB_03_007	3	21.1	6.82
HEB_03_012	3	13.06	6.12
HEB_03_013	3	13.77	4.67
HEB_03_014	3	6.24	4.36
HEB_03_015	3	6.03	5.3
HEB_03_017	3	11.46	4.67
HEB_03_018	3	9.51	4.53
HEB_03_019	3	12.96	6.56
HEB_03_021	3	10.06	5.33
HEB_03_025	3	10.62	5.71
HEB_03_027	3	19.01	5.7
HEB_03_029	3	9.67	4.82
HEB_03_032	3	7.96	5.15
HEB_03_033	3	13.24	6.62
HEB_03_035	3	13.14	5.45
HEB_03_036	3	7.68	4.73
HEB_03_037	3	9.04	5.97
HEB_03_039	3	10.94	5.69
HEB_03_040	3	9.87	4.63
HEB_03_045	3	17.79	6.35
HEB_03_048	3	13.41	5.63
HEB_03_052	3	14.62	6.81
HEB_03_053	3	8.13	5.59
HEB_03_055	3	13	5.73
HEB_03_057	3	11.16	6.05
HEB_03_062	3	11.77	5.59
HEB_03_064	3	5.96	6.12
HEB_03_065	3	14.51	6.63
HEB_03_071	3	8.97	5.55
HEB_03_072	3	14.2	5.43
HEB_03_073	3	12.29	5.86
HEB_03_076	3	5.23	5.25
HEB_03_077	3	10.69	7
HEB_03_080	3	9.74	5.84
HEB_03_085	3	16.67	7.01
HEB_03_089	3	11.31	4.99
HEB_03_102	3	17.37	4.65
HEB_03_106	3	14.65	6.79
HEB_03_107	3	19.45	6.52
HEB_03_108	3	24.2	6.83
HEB_03_111	3	4.54	5.43
HEB_03_129	3	9.34	4.8
HEB_03_138	3	11.73	5.02
HEB_03_139	3	14.35	6.41
HEB_03_140	3	10.21	5.12
HEB_03_141	3	10.96	6.59
HEB_03_142	3	9.83	4.31
HEB_03_144	3	8.83	5.51
HEB_03_145	3	13.89	4.89
HEB_03_147	3	7.67	5.47
HEB_03_149	3	9.91	5.49
HEB_03_153	3	18.5	6.27
HEB_03_156	3	23.79	7.5
HEB_03_162	3	15.11	6.67
HEB_03_163	3	9.62	4.95
HEB_03_166	3	5.75	4.42
HEB_03_170	3	9.4	5.43
HEB_04_101	3	11.45	5.14
HEB_04_102	3	16.26	6.98
HEB_04_103	3	14.2	5.98
HEB_04_104	3	19.9	6.86
HEB_04_105	3	13.4	6.26
HEB_04_106	3	15.48	6.07
HEB_04_107	3	14.46	5.83
HEB_04_108	3	7.61	5.55
HEB_04_109	3	15.34	5.39
HEB_04_110	3	15.34	5.82
HEB_17_082	3	9.22	5.71
HEB_17_083	3	6.27	5.13
HEB_17_085	3	26.71	7.97
HEB_17_086	3	10.07	6.1
HEB_17_087	3	6.25	5.32
HEB_17_089	3	23.31	6.57
HEB_18_041	3	22.19	6.38
HEB_03_172	4	12.95	5.8
HEB_04_001	4	10.84	6.28
HEB_04_002	4	5.2	6.03
HEB_04_004	4	9.07	5.64
HEB_04_005	4	11.6	6.46
HEB_04_006	4	12.75	5.43
HEB_04_008	4	14.28	6
HEB_04_009	4	7.17	4.49
HEB_04_013	4	13.06	5.2
HEB_04_016	4	25.21	6.36
HEB_04_017	4	13.19	5.66
HEB_04_019	4	17.39	6.29
HEB_04_062	4	8.6	5.27
HEB_04_063	4	12.7	5.55
HEB_04_066	4	17.61	6.15
HEB_04_067	4	11.15	5.72
HEB_04_068	4	5.39	4.83
HEB_04_069	4	9.03	6.2
HEB_04_070	4	8.36	4.94
HEB_04_071	4	11.18	6.08
HEB_04_072	4	16.31	5.84
HEB_04_073	4	23.44	6.66
HEB_04_074	4	18.35	7.08
HEB_04_075	4	30.8	7.63
HEB_04_078	4	32.76	7.8
HEB_04_080	4	21.37	6.65
HEB_04_083	4	10.22	4.75
HEB_04_087	4	8.89	5.74
HEB_04_088	4	11.14	4.54
HEB_04_092	4	23.29	6.62
HEB_04_093	4	17.59	6.18
HEB_04_096	4	16.22	6.63
HEB_04_098	4	8.1	5.17
HEB_04_099	4	8.73	5.29
HEB_04_112	4	31.21	7.93
HEB_04_122	4	19.42	7.15
HEB_04_123	4	25.42	7.1
HEB_04_125	4	27.05	7.7
HEB_04_126	4	12.08	6.74
HEB_04_127	4	22.46	6.26
HEB_04_135	4	15.31	5.98
HEB_04_136	4	9.14	5.14
HEB_04_149	4	9.91	5.6
HEB_02_152	5	12.66	4.56
HEB_02_153	5	17.6	6.25
HEB_02_154	5	15.45	6.33
HEB_02_155	5	18.69	7.22
HEB_02_156	5	11.86	5.27
HEB_02_157	5	15.21	6.51
HEB_02_158	5	4.48	5.21
HEB_02_160	5	5.81	5.18
HEB_05_011	5	29.84	7.59
HEB_05_013	5	12.14	5.98
HEB_05_014	5	11.63	6.36
HEB_05_019	5	25.21	7.01
HEB_05_020	5	18.92	6.83
HEB_05_030	5	9.06	4.33
HEB_05_032	5	25.74	6.61
HEB_05_033	5	24.42	6.43
HEB_05_035	5	13.45	6.35
HEB_05_036	5	9.27	6
HEB_05_037	5	5.58	5.31
HEB_05_038	5	16.6	6.84
HEB_05_040	5	18.38	6.31
HEB_05_041	5	16.96	5.53
HEB_05_043	5	31.27	7.62
HEB_05_044	5	15.59	5.28
HEB_05_045	5	13.23	5.72
HEB_05_046	5	9.12	5.11
HEB_05_047	5	18.64	6.44
HEB_05_048	5	21.93	6.68
HEB_05_049	5	23.44	6.29
HEB_05_050	5	16.56	6.64
HEB_05_051	5	11.35	4.72
HEB_05_052	5	8.56	5.58
HEB_05_053	5	17.72	7
HEB_05_059	5	10.04	6.02
HEB_05_060	5	14.71	5.88
HEB_05_065	5	34.58	7.53
HEB_05_066	5	9.95	4.88
HEB_05_067	5	17.68	6.1
HEB_05_068	5	16.82	7.14
HEB_05_070	5	25.82	7.55
HEB_05_071	5	13.11	6.46
HEB_05_072	5	12.26	6.62
HEB_05_076	5	6.95	5.55
HEB_05_090	5	14.58	7.19
HEB_05_105	5	8.69	4.89
HEB_05_107	5	15.2	5.85
HEB_05_108	5	8.57	5.29
HEB_05_112	5	10.46	5.19
HEB_05_119	5	11.11	5.74
HEB_05_123	5	15.37	5.69
HEB_05_124	5	10.4	5.94
HEB_05_125	5	5.88	4.81
HEB_05_128	5	8.71	5.42
HEB_05_129	5	7.62	5.62
HEB_05_130	5	8.11	5.33
HEB_05_131	5	9.2	5.42
HEB_05_140	5	8.43	6.11
HEB_05_151	5	18.52	5.75
HEB_05_153	5	18.32	5.67
HEB_05_157	5	15.33	6.53
HEB_05_158	5	12.58	6.87
HEB_06_016	6	10	6.47
HEB_06_019	6	15.7	6.22
HEB_06_036	6	18.77	7.34
HEB_06_038	6	8.55	5.28
HEB_06_039	6	11.74	5.86
HEB_06_040	6	7.62	5.02
HEB_06_046	6	11.91	5.91
HEB_06_047	6	16.47	4.73
HEB_06_049	6	4.61	3.92
HEB_06_054	6	7.65	4.94
HEB_06_065	6	7.35	5.08
HEB_06_067	6	13.5	6.04
HEB_06_068	6	7.96	6.31
HEB_06_069	6	7.65	4.28
HEB_06_073	6	7.56	5.58
HEB_06_074	6	18.57	6.5
HEB_06_075	6	8.28	6.47
HEB_06_079	6	14.71	5.17
HEB_06_089	6	11.52	5.98
HEB_06_091	6	12.79	5.9
HEB_06_095	6	11.61	6.22
HEB_06_097	6	6.56	3.98
HEB_06_099	6	12.27	6.06
HEB_06_101	6	13.92	5.73
HEB_06_104	6	15.12	6.67
HEB_06_106	6	5.84	5.25
HEB_06_107	6	14.63	6.56
HEB_06_109	6	8.49	5.82
HEB_06_111	6	12.98	6.59
HEB_06_113	6	19.73	7.18
HEB_06_114	6	5.73	5.17
HEB_06_115	6	5.84	4.97
HEB_06_116	6	7.54	5.16
HEB_06_117	6	9.7	5.03
HEB_06_118	6	7.2	6.14
HEB_06_120	6	10.45	5.76
HEB_06_121	6	17.86	7.41
HEB_06_122	6	26.61	7.55
HEB_06_124	6	29.96	7.88
HEB_06_125	6	8.3	3.59
HEB_06_126	6	18.11	7.43
HEB_06_131	6	14.77	7.12
HEB_06_133	6	20.32	6.82
HEB_06_134	6	8.55	5.4
HEB_06_136	6	11.7	5.57
HEB_06_137	6	31.16	6.94
HEB_06_138	6	17.87	7.57
HEB_06_140	6	16.78	5.87
HEB_06_144	6	18.05	7.49
HEB_06_145	6	10.88	6.38
HEB_06_146	6	39.3	8.64
HEB_06_147	6	11.18	5.63
HEB_06_152	6	3.55	3.78
HEB_06_154	6	8.71	6.28
HEB_06_155	6	11.48	6.18
HEB_06_168	6	6.81	5.22
HEB_06_169	6	12.87	6.12
HEB_06_180	6	18.08	6.85
HEB_06_313	6	20	7.09
HEB_06_379	6	13.82	5.94
HEB_07_005	7	7.42	4.55
HEB_07_006	7	17.53	7.42
HEB_07_015	7	23.16	6.6
HEB_07_019	7	12	5.09
HEB_07_020	7	13.39	6.7
HEB_07_022	7	7.93	5.74
HEB_07_023	7	17.52	6.42
HEB_07_024	7	14.14	5.56
HEB_07_025	7	11.75	7.23
HEB_07_027	7	14.08	5.39
HEB_07_033	7	6.29	6.37
HEB_07_036	7	4.71	5.34
HEB_07_042	7	4.87	4.84
HEB_07_046	7	8.95	5.63
HEB_07_047	7	6.74	5.57
HEB_07_048	7	13.65	6.33
HEB_07_063	7	9.93	5.48
HEB_07_064	7	10.83	6.1
HEB_07_065	7	19.01	6.54
HEB_07_066	7	18.44	6.26
HEB_07_067	7	6.47	5.65
HEB_07_068	7	7.94	4.87
HEB_07_071	7	10.39	6.56
HEB_07_072	7	27.28	7.14
HEB_07_073	7	18.49	5.4
HEB_07_074	7	25.74	7.02
HEB_07_075	7	19.17	6.94
HEB_07_076	7	8.83	5.59
HEB_07_077	7	13.32	6.38
HEB_07_078	7	10.56	6.7
HEB_07_079	7	7.76	5.35
HEB_07_083	7	17.34	6.82
HEB_07_088	7	18.9	6.76
HEB_07_089	7	19.24	5.95
HEB_07_094	7	17.66	7.05
HEB_07_103	7	22.16	7.08
HEB_07_104	7	9.85	6.34
HEB_07_105	7	19.25	6.48
HEB_07_107	7	11.8	6.27
HEB_07_108	7	15.56	6.35
HEB_07_109	7	15.29	7.14
HEB_07_116	7	11.64	6.46
HEB_07_130	7	13.41	6.42
HEB_07_133	7	19.3	6.21
HEB_07_139	7	7	5.49
HEB_07_140	7	9.94	7.02
HEB_07_152	7	7.1	4.47
HEB_07_153	7	15.47	5.84
HEB_07_155	7	15.22	6.39
HEB_07_157	7	3.76	5.21
HEB_07_159	7	15.41	5.24
HEB_07_160	7	32.36	7.28
HEB_07_166	7	13.36	6.05
HEB_07_172	7	22.18	6.46
HEB_07_174	7	10.15	5.65
HEB_07_175	7	26.56	7.51
HEB_07_177	7	15.46	6.6
HEB_07_180	7	25.41	7.51
HEB_08_003	8	10.7	6.15
HEB_08_006	8	6.51	5.64
HEB_08_013	8	9	4.57
HEB_08_014	8	13	6.1
HEB_08_016	8	8.42	5.3
HEB_08_018	8	9.06	5.06
HEB_08_025	8	5.72	5.03
HEB_08_031	8	7.78	4.68
HEB_08_032	8	9.11	5.95
HEB_08_034	8	14.64	6.42
HEB_08_036	8	4.17	5.59
HEB_08_042	8	8.52	5.46
HEB_08_049	8	11.3	6.31
HEB_08_050	8	9.83	4.58
HEB_08_054	8	8.53	5.8
HEB_08_056	8	9.78	5.66
HEB_08_060	8	13.09	5.76
HEB_08_062	8	13.62	5.59
HEB_08_063	8	18.31	4.77
HEB_08_064	8	12.19	5.97
HEB_08_074	8	13.33	7.14
HEB_08_077	8	28.95	7.73
HEB_08_082	8	13.03	6.6
HEB_08_083	8	7.04	5.29
HEB_08_087	8	15.23	5.43
HEB_08_091	8	7.99	5.5
HEB_08_096	8	20.75	7.65
HEB_08_106	8	21.23	6.65
HEB_08_110	8	18.66	6.03
HEB_08_116	8	12.65	6.27
HEB_08_118	8	7.72	5.87
HEB_08_120	8	21.37	6.17
HEB_08_124	8	18.36	7.07
HEB_08_130	8	11.69	6.02
HEB_08_131	8	6.36	4.84
HEB_08_132	8	10.39	5.07
HEB_08_137	8	24.2	6.89
HEB_08_139	8	10.64	5.06
HEB_08_140	8	16.09	5.54
HEB_08_141	8	13.19	6.82
HEB_08_142	8	14.78	6.64
HEB_08_147	8	28.84	7.52
HEB_08_149	8	12.65	6.58
HEB_08_152	8	22.63	6.96
HEB_08_155	8	18.69	6.24
HEB_08_156	8	25.9	7.41
HEB_08_157	8	16.09	5.7
HEB_08_162	8	11.1	6.29
HEB_08_164	8	7.02	5.74
HEB_08_165	8	18.3	6.54
HEB_08_166	8	14.78	6.82
HEB_08_169	8	20.7	6.83
HEB_08_187	8	18.2	6.13
HEB_08_201	8	8.16	6.32
HEB_08_202	8	10	6.69
HEB_08_204	8	11.83	6.17
HEB_08_205	8	11.58	6.71
HEB_08_209	8	17.62	6.29
HEB_09_002	9	7.43	6.19
HEB_09_005	9	10.52	6.42
HEB_09_007	9	10.98	6.45
HEB_09_009	9	12.59	6.25
HEB_09_014	9	19.7	7.62
HEB_09_016	9	14.74	6.12
HEB_09_025	9	8.28	6.54
HEB_09_029	9	16.94	6.08
HEB_09_032	9	6.51	5.85
HEB_09_033	9	6.17	5.26
HEB_09_034	9	20.56	6.81
HEB_09_035	9	8.06	4.96
HEB_09_036	9	12.46	6.18
HEB_09_039	9	18.16	6.17
HEB_09_043	9	12.07	5.92
HEB_09_049	9	10.02	5.98
HEB_09_050	9	10.69	5.15
HEB_09_061	9	11.19	6.25
HEB_09_064	9	17.65	6.54
HEB_09_065	9	7.71	5.55
HEB_09_066	9	17.9	7.61
HEB_09_068	9	7.54	6.31
HEB_09_070	9	24.34	6.86
HEB_09_071	9	6.01	5.72
HEB_09_072	9	18.64	6.03
HEB_09_073	9	15.45	6.64
HEB_09_074	9	16.04	6.86
HEB_09_078	9	24.25	7.17
HEB_09_084	9	4.55	5.68
HEB_09_085	9	9.5	5.98
HEB_09_089	9	4.63	5.14
HEB_09_092	9	7.96	5.68
HEB_09_097	9	13.55	5.14
HEB_09_100	9	6.23	5.4
HEB_09_101	9	13.81	5.52
HEB_09_105	9	7.82	4.49
HEB_09_108	9	6.68	5.13
HEB_09_109	9	8.45	5.76
HEB_09_110	9	8.59	4.21
HEB_09_114	9	17.32	7.13
HEB_09_115	9	8.7	6.53
HEB_09_116	9	20.02	7.18
HEB_09_119	9	22.46	7.31
HEB_09_124	9	14.32	6.42
HEB_09_133	9	15.95	6.64
HEB_09_135	9	10.67	5.39
HEB_09_137	9	10.2	5.58
HEB_09_140	9	17.9	6.74
HEB_09_161	9	13.69	6.29
HEB_09_162	9	6.74	4.38
HEB_09_163	9	12.89	6.54
HEB_09_164	9	14.31	5.49
HEB_09_167	9	17.99	6.37
HEB_10_003	10	6.61	5.88
HEB_10_006	10	8.04	5.37
HEB_10_007	10	15.89	6.11
HEB_10_008	10	5.89	5.68
HEB_10_010	10	15.57	6.37
HEB_10_014	10	16.68	6.42
HEB_10_018	10	28.44	7.17
HEB_10_020	10	14.68	6.72
HEB_10_022	10	13.03	6.54
HEB_10_025	10	11.51	6.52
HEB_10_040	10	16.05	6.41
HEB_10_043	10	10.19	6.14
HEB_10_045	10	15.45	7.18
HEB_10_046	10	17.94	6.74
HEB_10_048	10	10.43	6.71
HEB_10_049	10	15.82	6.23
HEB_10_050	10	16.99	6.79
HEB_10_051	10	19.76	7.37
HEB_10_054	10	10.27	6.26
HEB_10_055	10	23.51	7.82
HEB_10_057	10	13.1	5.4
HEB_10_059	10	24.48	7.79
HEB_10_070	10	6.16	5.79
HEB_10_072	10	16.49	6.78
HEB_10_074	10	34.31	7.92
HEB_10_077	10	15.16	6.76
HEB_10_086	10	16.18	7.02
HEB_10_093	10	15.01	6.98
HEB_10_097	10	6.19	4.82
HEB_10_100	10	13.27	6.65
HEB_10_104	10	19.22	7.05
HEB_10_106	10	27.33	7.18
HEB_10_107	10	23.58	6.96
HEB_10_114	10	10.17	6.77
HEB_10_115	10	35.67	8.22
HEB_10_117	10	20.32	7.14
HEB_10_120	10	18.61	6.92
HEB_10_124	10	24.08	7.55
HEB_10_131	10	24.22	7.74
HEB_10_132	10	15.49	6.47
HEB_10_133	10	17.14	7.73
HEB_10_135	10	23.22	6.74
HEB_10_137	10	25.4	7.83
HEB_10_138	10	10.85	5.82
HEB_10_139	10	29.77	8.04
HEB_10_140	10	21.67	7.51
HEB_10_141	10	27.67	7.2
HEB_10_142	10	43.38	8.61
HEB_10_150	10	28.77	7.14
HEB_10_155	10	9.44	5.31
HEB_10_171	10	18.9	6.33
HEB_10_172	10	22.05	6.85
HEB_10_173	10	21.98	6.77
HEB_10_174	10	26.76	7.28
HEB_10_175	10	35.25	7.96
HEB_10_176	10	15.52	7.1
HEB_10_182	10	23.35	6.96
HEB_10_184	10	16.24	6.41
HEB_10_187	10	34.46	7.97
HEB_10_190	10	13.71	6.42
HEB_11_001	11	9.9	5.73
HEB_11_016	11	8.2	4.6
HEB_11_017	11	11.62	5.25
HEB_11_025	11	15.49	7.02
HEB_11_028	11	23.71	7.16
HEB_11_037	11	29.14	7.35
HEB_11_044	11	17.49	5.66
HEB_11_048	11	20.18	6.02
HEB_11_055	11	11.08	4.57
HEB_11_057	11	5.63	4.67
HEB_11_058	11	7.11	5.31
HEB_11_061	11	12.48	6.38
HEB_11_063	11	2.58	3.01
HEB_11_065	11	5.22	5.43
HEB_11_066	11	5.94	4.89
HEB_11_067	11	2.7	4.09
HEB_11_071	11	15.87	6.58
HEB_11_072	11	20.41	6.06
HEB_11_077	11	18.25	6.49
HEB_11_081	11	12.27	6.97
HEB_11_083	11	9.24	5.78
HEB_11_088	11	17.57	6.82
HEB_11_092	11	18.97	6.68
HEB_11_093	11	14.91	5.89
HEB_11_096	11	10.41	6.01
HEB_11_097	11	7.78	4.29
HEB_11_098	11	13.68	6.35
HEB_11_102	11	10.75	4.82
HEB_11_104	11	5.06	5.25
HEB_11_105	11	13.1	6.84
HEB_11_106	11	13.19	6.62
HEB_11_107	11	9.61	6.1
HEB_11_110	11	3.53	5.41
HEB_11_115	11	10.53	6.48
HEB_11_118	11	8.64	4.71
HEB_11_119	11	7.02	5.59
HEB_11_126	11	18.41	5.68
HEB_11_131	11	16.65	6.1
HEB_11_132	11	14.9	5.9
HEB_11_134	11	19.36	6.74
HEB_11_135	11	23.35	6.91
HEB_11_136	11	16.64	5.46
HEB_11_137	11	14.93	7.14
HEB_11_140	11	16.57	6.77
HEB_11_143	11	15.83	7.21
HEB_11_144	11	13.03	5.48
HEB_11_145	11	12.3	5.43
HEB_11_146	11	18.05	7.27
HEB_11_147	11	12.6	5.9
HEB_11_151	11	12.5	6.18
HEB_11_153	11	17.64	6.75
HEB_11_154	11	10.52	5.85
HEB_11_158	11	24.64	7.81
HEB_11_164	11	18.82	6.05
HEB_11_165	11	4.98	5.08
HEB_11_167	11	15.48	6.89
HEB_11_168	11	2.86	4.46
HEB_11_169	11	32.96	7.65
HEB_09_051	12	15.53	6.01
HEB_09_052	12	10.09	5.98
HEB_09_058	12	7.58	4.38
HEB_09_059	12	7.36	4.67
HEB_12_001	12	11.15	6.36
HEB_12_003	12	10.63	6.04
HEB_12_007	12	13.19	5.23
HEB_12_013	12	18.04	7.06
HEB_12_016	12	14.09	4.75
HEB_12_019	12	24.54	6.78
HEB_12_024	12	12.11	6.83
HEB_12_028	12	18.1	6.89
HEB_12_030	12	10.51	5.44
HEB_12_031	12	9.74	5.73
HEB_12_032	12	8.55	4.66
HEB_12_036	12	16.47	6.42
HEB_12_038	12	8.72	5.61
HEB_12_039	12	5.31	5.73
HEB_12_040	12	4.35	4.21
HEB_12_042	12	16.32	5.42
HEB_12_043	12	11.86	6.48
HEB_12_046	12	8.36	5.24
HEB_12_048	12	5.19	5.32
HEB_12_050	12	4.53	5.1
HEB_12_052	12	11.97	5.98
HEB_12_054	12	7.7	4.61
HEB_12_055	12	9.62	6.18
HEB_12_058	12	7.84	5.9
HEB_12_060	12	11.13	5.59
HEB_12_065	12	9.17	4.53
HEB_12_066	12	9.67	6.02
HEB_12_068	12	10.15	4.79
HEB_12_071	12	11.75	5.06
HEB_12_072	12	22.31	6.74
HEB_12_073	12	6.95	6.02
HEB_12_074	12	6.9	5.88
HEB_12_075	12	21.33	6.71
HEB_12_077	12	23.1	7.24
HEB_12_078	12	19.19	6.45
HEB_12_079	12	24.35	7.49
HEB_12_091	12	5.71	5.19
HEB_12_093	12	12.11	6.87
HEB_12_107	12	11.04	5.47
HEB_12_108	12	12.06	6.17
HEB_12_111	12	19.94	6.94
HEB_12_112	12	17.66	6.79
HEB_12_114	12	11.51	5.52
HEB_12_116	12	1.82	3.48
HEB_12_119	12	9.17	5.77
HEB_12_121	12	3.24	4.23
HEB_12_127	12	8.18	5.36
HEB_12_129	12	11.76	6.27
HEB_12_130	12	5.28	4.16
HEB_12_134	12	9.12	5.19
HEB_12_137	12	7.52	5.17
HEB_12_138	12	7.8	6.43
HEB_12_139	12	13.27	5.31
HEB_12_143	12	7.5	5.01
HEB_12_146	12	4.06	4.02
HEB_12_148	12	13.94	5.24
HEB_12_153	12	16.3	5.77
HEB_12_154	12	21.68	7.85
HEB_12_155	12	14.77	6.96
HEB_12_159	12	19.61	6.73
HEB_13_015	12	19.91	6.74
HEB_13_052	12	6.18	4.95
HEB_13_053	12	11.53	5.21
HEB_13_057	12	11.08	6.63
HEB_13_060	12	10.14	6.22
HEB_13_008	13	15.33	6.33
HEB_13_009	13	29.45	7.47
HEB_13_012	13	17.29	5.23
HEB_13_018	13	13.08	6.97
HEB_13_019	13	25.09	6.72
HEB_13_031	13	11.86	6.39
HEB_13_033	13	20.54	6.95
HEB_13_034	13	15.35	6.54
HEB_13_035	13	29.01	7.67
HEB_13_036	13	9.4	6.47
HEB_13_037	13	15.36	7.35
HEB_13_038	13	20.15	6.99
HEB_13_039	13	12.07	5.34
HEB_13_040	13	31.11	7.73
HEB_13_042	13	14.09	7.19
HEB_13_045	13	14.5	6.33
HEB_13_048	13	10.09	5.85
HEB_13_050	13	8.45	5.47
HEB_13_061	13	17.24	6.41
HEB_13_062	13	14.72	6.28
HEB_13_063	13	18.77	6.83
HEB_13_064	13	10.37	6
HEB_13_065	13	10.1	5.54
HEB_13_066	13	17.3	6.71
HEB_13_068	13	13.15	6.72
HEB_13_069	13	8.94	5.11
HEB_13_070	13	20.07	6.6
HEB_13_072	13	8.59	5.74
HEB_13_075	13	6.4	5.55
HEB_13_081	13	14.94	6.22
HEB_13_083	13	6.04	4.58
HEB_13_088	13	17.43	7.24
HEB_13_092	13	6.59	5.59
HEB_13_093	13	6.81	4.86
HEB_13_094	13	13.43	6.01
HEB_13_095	13	10.72	4.91
HEB_13_097	13	5.51	5.49
HEB_13_099	13	4.3	4.07
HEB_13_101	13	9.93	5.12
HEB_13_102	13	10.64	6.03
HEB_13_104	13	14.37	7.13
HEB_13_105	13	13.57	6.54
HEB_13_108	13	9.77	5.12
HEB_13_111	13	11.78	6.2
HEB_13_116	13	7.62	6.4
HEB_13_124	13	19.34	6.43
HEB_13_126	13	20.53	6.13
HEB_13_129	13	16.81	5.9
HEB_13_130	13	12.23	5.28
HEB_13_136	13	14.54	6.31
HEB_13_137	13	26.99	6.97
HEB_13_140	13	13.69	6.45
HEB_13_142	13	10.14	6.71
HEB_13_145	13	10.08	6.3
HEB_13_149	13	12.14	5.73
HEB_11_064	14	5.42	4.58
HEB_11_068	14	8.05	5.71
HEB_14_005	14	8.28	5.37
HEB_14_011	14	7	4.59
HEB_14_014	14	19.44	7.43
HEB_14_022	14	19.38	5.39
HEB_14_023	14	11.96	5.77
HEB_14_024	14	8.72	5.31
HEB_14_030	14	5.96	4.61
HEB_14_032	14	28.22	7.02
HEB_14_034	14	14.28	5.75
HEB_14_036	14	15.75	6.71
HEB_14_038	14	14.05	6.05
HEB_14_039	14	12.38	6.18
HEB_14_042	14	11.06	6.29
HEB_14_044	14	19.19	7.05
HEB_14_045	14	10.52	6.45
HEB_14_046	14	9.97	5.5
HEB_14_048	14	17.22	6.16
HEB_14_053	14	15.12	5.39
HEB_14_054	14	8.73	5.93
HEB_14_055	14	7.6	5.71
HEB_14_056	14	9.81	5.67
HEB_14_057	14	5.73	4.97
HEB_14_058	14	13.54	5.18
HEB_14_059	14	10.19	5.9
HEB_14_060	14	5.09	5.03
HEB_14_063	14	19.37	7.19
HEB_14_065	14	18.06	6.22
HEB_14_066	14	15.73	5.99
HEB_14_069	14	11.84	6.87
HEB_14_076	14	20.44	5.93
HEB_14_077	14	21.75	6.17
HEB_14_078	14	13.96	6.39
HEB_14_079	14	12.84	4.98
HEB_14_080	14	16.71	6.29
HEB_14_083	14	4.68	5.09
HEB_14_085	14	9.78	4.57
HEB_14_086	14	8.21	5.32
HEB_14_089	14	6.52	5.69
HEB_14_091	14	10.41	6.68
HEB_14_097	14	21.26	6.47
HEB_14_106	14	7.89	4.77
HEB_14_107	14	8.48	5.13
HEB_14_113	14	16.88	6.04
HEB_14_116	14	12.85	5.99
HEB_14_118	14	9.41	4.99
HEB_14_120	14	12.02	6.06
HEB_14_121	14	17.01	6.74
HEB_14_122	14	10.33	5.24
HEB_14_125	14	12.55	5.89
HEB_14_128	14	15.18	6.71
HEB_14_131	14	9.09	5.38
HEB_14_136	14	11.04	4.49
HEB_14_138	14	18.7	5.87
HEB_14_139	14	14.19	6.05
HEB_14_143	14	15.3	7.02
HEB_14_145	14	9.07	5.75
HEB_14_146	14	11.74	5.93
HEB_14_147	14	8.95	5.45
HEB_14_148	14	10.61	6.53
HEB_15_004	15	12.77	6.66
HEB_15_009	15	11.93	4.84
HEB_15_014	15	12.78	6.53
HEB_15_019	15	31.22	7.57
HEB_15_020	15	2.9	4.17
HEB_15_021	15	10.01	4.63
HEB_15_023	15	9.84	5.86
HEB_15_031	15	6.46	6.09
HEB_15_036	15	7.73	4.56
HEB_15_040	15	11.4	5.98
HEB_15_041	15	5.97	5.43
HEB_15_043	15	8.26	6.62
HEB_15_044	15	15.82	5.5
HEB_15_045	15	13.19	5.2
HEB_15_048	15	9	5.85
HEB_15_051	15	17.54	6.73
HEB_15_052	15	30.63	7.59
HEB_15_053	15	12.85	6.03
HEB_15_055	15	15.56	6.63
HEB_15_056	15	14.47	6.81
HEB_15_057	15	14.68	6.89
HEB_15_061	15	6.34	5.49
HEB_15_063	15	8.74	6.88
HEB_15_064	15	10.18	5.05
HEB_15_065	15	10.08	6.61
HEB_15_068	15	7.47	5.13
HEB_15_069	15	10.48	4.98
HEB_15_076	15	14.62	6.5
HEB_15_082	15	24.2	7.35
HEB_15_085	15	8.83	5.98
HEB_15_086	15	15.96	6.41
HEB_15_091	15	14.81	7.05
HEB_15_094	15	26.39	8.28
HEB_15_097	15	12.47	5.6
HEB_15_098	15	6.68	5.1
HEB_15_104	15	8.24	4.95
HEB_15_106	15	7.83	5.42
HEB_15_109	15	11.01	5.55
HEB_15_110	15	16.88	5.74
HEB_15_113	15	7.66	6.35
HEB_15_117	15	16.56	6.73
HEB_15_118	15	10.16	5.52
HEB_15_120	15	28.44	7.1
HEB_15_122	15	5.53	4.98
HEB_15_123	15	16.05	6.07
HEB_15_124	15	24.12	7.62
HEB_15_125	15	17.33	5.68
HEB_15_127	15	13.62	6.93
HEB_15_128	15	15.48	6.56
HEB_15_132	15	13.73	5.47
HEB_15_134	15	7.24	5.75
HEB_15_137	15	17.81	6.36
HEB_15_138	15	24.2	7.89
HEB_15_139	15	12.67	5.85
HEB_15_140	15	24.53	6.55
HEB_15_142	15	11.48	5.25
HEB_15_143	15	10.02	4.78
HEB_15_145	15	15.24	5.81
HEB_15_334	15	13.42	6.09
HEB_15_107	16	49.09	8.49
HEB_16_003	16	15.89	6.41
HEB_16_007	16	14.03	6.42
HEB_16_009	16	18.66	6.65
HEB_16_011	16	12.83	6.22
HEB_16_012	16	12.49	7.12
HEB_16_014	16	23.47	6.8
HEB_16_016	16	13.71	6.17
HEB_16_021	16	30.77	7.63
HEB_16_022	16	45.34	7.92
HEB_16_023	16	24.6	7.52
HEB_16_031	16	21.32	7.81
HEB_16_032	16	37.08	8.18
HEB_16_036	16	19.17	6.8
HEB_16_043	16	7.05	5.65
HEB_16_045	16	8.19	5.13
HEB_16_049	16	11.26	6.77
HEB_16_051	16	21.98	6.45
HEB_16_052	16	24.89	7.33
HEB_16_054	16	10.43	7.01
HEB_16_059	16	39.23	8.3
HEB_16_061	16	15.45	7.02
HEB_16_063	16	19.47	7.01
HEB_16_064	16	25.56	7.43
HEB_16_066	16	9.45	5.05
HEB_16_070	16	9.04	6.17
HEB_16_075	16	12.81	6.79
HEB_16_076	16	21.36	7.33
HEB_16_079	16	27.67	6.91
HEB_16_080	16	24.96	7.37
HEB_16_081	16	11.33	5.54
HEB_16_086	16	29.41	7.43
HEB_16_092	16	9.83	5.25
HEB_16_095	16	12.5	6.83
HEB_16_096	16	14.87	7.01
HEB_16_099	16	13.1	6.74
HEB_16_100	16	16.9	7.35
HEB_16_103	16	13.28	6.91
HEB_16_105	16	10.49	5.96
HEB_16_110	16	10.48	6.62
HEB_16_113	16	29.99	7.84
HEB_16_114	16	7.37	5.57
HEB_16_115	16	18.02	6.52
HEB_16_117	16	7.35	6.37
HEB_16_121	16	25.88	6.51
HEB_16_122	16	31.55	7.09
HEB_16_123	16	26.97	6.44
HEB_16_127	16	25.31	7.69
HEB_16_129	16	17.06	7.22
HEB_16_132	16	18.33	7.14
HEB_16_140	16	7.63	6.41
HEB_16_143	16	10.57	6.5
HEB_16_144	16	8.14	6.24
HEB_16_145	16	12.93	6.61
HEB_16_146	16	18.75	6.3
HEB_16_147	16	16.07	6.27
HEB_16_148	16	10.54	6.4
HEB_16_149	16	9.85	6.42
HEB_16_157	16	29.9	7.73
HEB_16_159	16	7.35	5.47
HEB_17_057	16	9.31	6.43
HEB_17_003	17	17.98	7.11
HEB_17_004	17	13.2	7.07
HEB_17_005	17	25.56	7.68
HEB_17_007	17	18.32	6.96
HEB_17_010	17	19.3	7.05
HEB_17_012	17	21.11	7.22
HEB_17_014	17	25.94	7.2
HEB_17_015	17	13.72	6.7
HEB_17_016	17	27.35	8.01
HEB_17_018	17	20.68	7.38
HEB_17_019	17	14.87	6.51
HEB_17_020	17	19.89	7.74
HEB_17_022	17	17.32	6.5
HEB_17_027	17	36.77	8.25
HEB_17_036	17	10.68	6.06
HEB_17_040	17	9.08	5.12
HEB_17_041	17	9.54	5.42
HEB_17_051	17	23.24	6.55
HEB_17_052	17	13.22	6.87
HEB_17_053	17	16.81	7.15
HEB_17_054	17	14.39	6.04
HEB_17_056	17	11.67	6.89
HEB_17_059	17	26.75	8.11
HEB_17_062	17	18.25	6.72
HEB_17_063	17	10.16	5.41
HEB_17_064	17	3.43	4.61
HEB_17_067	17	8.57	5.25
HEB_17_070	17	13.34	5.89
HEB_17_071	17	11.49	6.37
HEB_17_074	17	30.19	7.33
HEB_17_076	17	19.35	6.65
HEB_17_078	17	18.13	7.52
HEB_17_080	17	17.14	7.23
HEB_17_104	17	6.74	5.01
HEB_17_105	17	16.97	5.64
HEB_17_108	17	13.8	4.58
HEB_17_111	17	10.47	6.63
HEB_17_113	17	13.11	6.17
HEB_17_114	17	10.14	6.19
HEB_17_120	17	30.61	7.19
HEB_17_131	17	15.44	7.12
HEB_17_134	17	22.28	7.2
HEB_17_135	17	17.25	7.2
HEB_17_137	17	20.86	7.22
HEB_17_138	17	16.45	6.84
HEB_17_140	17	18.58	7.38
HEB_17_141	17	18.89	5.83
HEB_17_144	17	23.04	7
HEB_17_153	17	16.05	7
HEB_17_160	17	9.04	6.45
HEB_17_171	17	11.46	5.92
HEB_17_174	17	11.45	6.08
HEB_17_179	17	8.69	5.43
HEB_18_043	18	8.15	6.1
HEB_18_046	18	9.48	5.2
HEB_18_048	18	8	5.52
HEB_18_049	18	8.85	6.16
HEB_18_050	18	9.91	6.2
HEB_18_062	18	12.77	6.48
HEB_18_063	18	5.67	5.06
HEB_18_064	18	9.05	6.4
HEB_18_067	18	15.67	6.79
HEB_18_074	18	8.27	5.65
HEB_18_083	18	9.59	4.93
HEB_18_085	18	9.2	4.8
HEB_18_087	18	7	5.78
HEB_18_089	18	8.96	5.5
HEB_18_192	18	14.87	6.63
HEB_18_203	18	5.06	4.67
HEB_18_207	18	14.23	6.63
HEB_18_208	18	15.52	6.27
HEB_18_210	18	8.46	5.6
HEB_18_211	18	20.63	6.25
HEB_18_225	18	6.31	6.56
HEB_18_228	18	17.63	6.99
HEB_19_001	19	15.19	6.31
HEB_19_002	19	13.14	6.41
HEB_19_005	19	9.82	5.75
HEB_19_007	19	7.1	5.73
HEB_19_008	19	13.75	5.88
HEB_19_009	19	28.47	7.92
HEB_19_011	19	13.22	5.14
HEB_19_014	19	10.48	5.83
HEB_19_016	19	7.51	6.35
HEB_19_021	19	20.55	6.86
HEB_19_023	19	33.4	7.45
HEB_19_027	19	20.98	6.73
HEB_19_028	19	17.11	7.64
HEB_19_039	19	26.05	6.72
HEB_19_040	19	21.39	7.26
HEB_19_049	19	13.37	6.48
HEB_19_050	19	8.37	5.98
HEB_19_051	19	19.65	6.91
HEB_19_052	19	13.89	7.3
HEB_19_054	19	13.16	5.94
HEB_19_056	19	7.95	6.34
HEB_19_058	19	11.94	6.65
HEB_19_059	19	18.58	7.12
HEB_19_060	19	10.25	6.12
HEB_19_072	19	36.43	7.34
HEB_19_074	19	10.03	6.69
HEB_19_076	19	34.32	7.92
HEB_19_091	19	14.24	5.73
HEB_19_093	19	9.56	6.47
HEB_19_095	19	5.8	4.87
HEB_19_097	19	17.23	6.72
HEB_19_099	19	16.76	6.26
HEB_19_110	19	17.2	5.74
HEB_19_111	19	8.25	6.38
HEB_19_112	19	7.98	5.54
HEB_19_113	19	5.78	5.54
HEB_19_114	19	18.35	7.16
HEB_19_115	19	12.01	5.96
HEB_19_117	19	8.08	5.89
HEB_19_122	19	10.28	5.79
HEB_19_123	19	8.67	5.98
HEB_19_133	19	17.25	6.24
HEB_19_143	19	7.84	5.92
HEB_19_152	19	12.98	6.11
HEB_19_153	19	15.71	6.02
HEB_19_155	19	10.83	6.32
HEB_19_156	19	10.89	6.32
HEB_19_159	19	11.25	5.51
HEB_19_161	19	8.31	5.55
HEB_19_162	19	8.99	6.11
HEB_19_165	19	15.55	5.92
HEB_19_166	19	13.04	7.28
HEB_19_170	19	10.92	5.59
HEB_19_172	19	16.78	6.87
HEB_19_173	19	7.89	6.33
HEB_19_175	19	13.7	6.77
HEB_19_181	19	12.74	6.52
HEB_19_187	19	12.76	6.44
HEB_20_001	20	18.51	7.06
HEB_20_003	20	4.41	4.64
HEB_20_004	20	8.6	4.96
HEB_20_005	20	5.95	4.78
HEB_20_008	20	5.73	5.79
HEB_20_012	20	8.09	5.31
HEB_20_013	20	13.7	7.02
HEB_20_016	20	15.37	6.45
HEB_20_017	20	10.68	6.19
HEB_20_021	20	12.37	6.34
HEB_20_023	20	9.59	6.09
HEB_20_024	20	6.03	4.89
HEB_20_030	20	10.4	6.03
HEB_20_045	20	7.04	5.75
HEB_20_052	20	5.71	5.13
HEB_20_053	20	15.43	6.78
HEB_20_054	20	8.58	5.26
HEB_20_057	20	12.47	5.9
HEB_20_058	20	11.42	6.2
HEB_20_059	20	7.93	4.86
HEB_20_060	20	17.06	6.66
HEB_20_061	20	12.4	6.22
HEB_20_062	20	12.75	6.12
HEB_20_064	20	10.4	6.21
HEB_20_065	20	10.15	6.21
HEB_20_071	20	7.04	5.15
HEB_20_072	20	4.52	4.17
HEB_20_073	20	4.81	4.45
HEB_20_075	20	15.72	7.12
HEB_20_076	20	23.28	6.41
HEB_20_078	20	12.05	5.87
HEB_20_080	20	16.41	7.32
HEB_20_081	20	9.7	5.75
HEB_20_082	20	8.27	5.96
HEB_20_084	20	16.42	7.04
HEB_20_085	20	17.74	5.95
HEB_20_087	20	8.13	6.11
HEB_20_089	20	11.97	5.84
HEB_20_090	20	20.12	7.16
HEB_20_095	20	10.06	5.76
HEB_20_098	20	6.58	5.77
HEB_20_105	20	21.9	7.28
HEB_20_110	20	11.6	6.12
HEB_20_114	20	8.49	5.63
HEB_20_116	20	7.17	5.65
HEB_20_120	20	16.18	5.68
HEB_20_124	20	16.9	6.37
HEB_20_125	20	5.56	6.01
HEB_20_126	20	18.98	6.93
HEB_20_128	20	7.11	5.87
HEB_20_129	20	11.35	6.43
HEB_20_132	20	11.78	6.4
HEB_20_139	20	8.31	6.17
HEB_20_151	20	8.77	6.17
HEB_20_154	20	12.4	4.99
HEB_20_156	20	16.34	6.27
HEB_20_157	20	4.53	4.87
HEB_20_159	20	36.09	7.33
HEB_21_001	21	17.08	7.44
HEB_21_002	21	18.22	6.87
HEB_21_004	21	10.64	5.91
HEB_21_005	21	15.51	5.94
HEB_21_009	21	27.29	8.06
HEB_21_011	21	36.54	7.79
HEB_21_013	21	13.28	6.8
HEB_21_015	21	36.04	8.07
HEB_21_018	21	17.54	6.93
HEB_21_019	21	24.96	7.66
HEB_21_021	21	21.73	7.53
HEB_21_026	21	19.88	6.94
HEB_21_030	21	24.19	6.93
HEB_21_033	21	7.06	4.78
HEB_21_039	21	17.26	6.67
HEB_21_040	21	20.85	7.09
HEB_21_045	21	23.45	7.62
HEB_21_051	21	17.29	7.15
HEB_21_061	21	12.73	6.14
HEB_21_064	21	16.12	5.62
HEB_21_065	21	12.98	6.27
HEB_21_067	21	18.59	6.99
HEB_21_068	21	25.81	6.86
HEB_21_069	21	7.04	6.49
HEB_21_071	21	19.02	7.16
HEB_21_091	21	8.67	6.22
HEB_21_094	21	11.42	6.32
HEB_21_096	21	6.64	5.65
HEB_21_097	21	12.46	5.85
HEB_21_099	21	10.56	6.11
HEB_21_115	21	7.62	6.44
HEB_21_116	21	18.1	6.59
HEB_21_120	21	9.39	6.14
HEB_21_134	21	13.37	6.02
HEB_21_140	21	9.09	6.37
HEB_21_141	21	11.89	5.75
HEB_21_149	21	14.55	6.69
HEB_21_152	21	19.44	7.11
HEB_21_155	21	11.05	6.54
HEB_21_156	21	10.45	6.03
HEB_21_157	21	9.15	6.04
HEB_21_160	21	10.49	5.77
HEB_21_164	21	18.28	7.01
HEB_21_167	21	18.05	6.2
HEB_21_172	21	26.11	7.42
HEB_21_175	21	11.27	6.14
HEB_21_183	21	6.42	5.12
HEB_21_184	21	10.07	6.16
HEB_21_190	21	14.31	5.21
HEB_22_003	22	21.06	6.58
HEB_22_004	22	22.04	6.38
HEB_22_008	22	5.61	5.11
HEB_22_010	22	17.18	7.05
HEB_22_014	22	12.14	6.76
HEB_22_018	22	18.56	7.01
HEB_22_021	22	14.19	6.48
HEB_22_022	22	25.83	7.32
HEB_22_023	22	19.25	6.39
HEB_22_024	22	11.79	6.12
HEB_22_026	22	11.08	6.54
HEB_22_031	22	5.18	4.39
HEB_22_035	22	13.37	6.93
HEB_22_036	22	3.86	5.01
HEB_22_037	22	4.63	4.78
HEB_22_039	22	10.09	4.49
HEB_22_040	22	15.61	6.58
HEB_22_049	22	9.79	5.71
HEB_22_052	22	13.54	7.15
HEB_22_053	22	23.79	7.3
HEB_22_054	22	20.94	7.37
HEB_22_055	22	24.48	6.56
HEB_22_058	22	20.67	7.49
HEB_22_060	22	9.45	6.61
HEB_22_065	22	6.31	4.74
HEB_22_083	22	34.67	8.22
HEB_22_084	22	17.49	6.39
HEB_22_087	22	21.61	7.7
HEB_22_090	22	10.33	5.16
HEB_22_101	22	14.89	6.39
HEB_22_103	22	18.56	7.41
HEB_22_105	22	13.03	6.69
HEB_22_106	22	23.48	7.25
HEB_22_108	22	8.36	6.1
HEB_22_109	22	12.69	6.49
HEB_22_114	22	9.73	5.26
HEB_22_118	22	5.61	5.01
HEB_22_122	22	17.64	7.54
HEB_22_123	22	18.18	6.28
HEB_22_125	22	7.52	4.71
HEB_22_128	22	13.5	6.52
HEB_22_135	22	11.86	6.37
HEB_22_143	22	12.44	6.03
HEB_23_012	23	6.95	5.2
HEB_23_013	23	11.4	5.86
HEB_23_017	23	13.11	6.63
HEB_23_018	23	11.35	5.9
HEB_23_020	23	21.94	7.4
HEB_23_034	23	19.1	6.77
HEB_23_036	23	12.02	5.6
HEB_23_038	23	18.47	5.73
HEB_23_042	23	3.83	4.52
HEB_23_043	23	12.48	5.52
HEB_23_046	23	5.98	4.55
HEB_23_047	23	13.27	6.41
HEB_23_052	23	17.6	6.75
HEB_23_054	23	12.13	4.73
HEB_23_056	23	9.24	4.99
HEB_23_057	23	9.01	6.23
HEB_23_058	23	8.73	6.06
HEB_23_059	23	13.01	5.92
HEB_23_060	23	10.59	5.07
HEB_23_061	23	9.78	4.62
HEB_23_062	23	17.27	5.68
HEB_23_063	23	9.76	5.7
HEB_23_064	23	9.32	5.84
HEB_23_065	23	11.4	5.12
HEB_23_068	23	6.42	4.5
HEB_23_069	23	8.71	6.15
HEB_23_071	23	12.24	4.98
HEB_23_073	23	23.01	7.19
HEB_23_075	23	17.39	5.43
HEB_23_077	23	3.59	4.86
HEB_23_078	23	1.94	2.21
HEB_23_080	23	13.16	5.15
HEB_23_082	23	8.57	4.55
HEB_23_083	23	13.52	5.99
HEB_23_084	23	4.09	4.62
HEB_23_086	23	11.64	6.27
HEB_23_103	23	9.35	5.95
HEB_23_105	23	5.85	4.51
HEB_23_108	23	9.97	5.16
HEB_23_109	23	22.23	6.81
HEB_24_053	23	13.06	5.7
HEB_24_054	23	15.59	6.61
HEB_24_071	23	18.14	5.59
HEB_24_072	23	8.3	4.63
HEB_24_087	23	12.94	5.4
HEB_24_106	23	9.14	5.25
HEB_24_110	23	9.39	5.13
HEB_24_163	23	14.88	6.37
HEB_24_181	23	22.84	7.13
HEB_24_182	23	6.24	5.12
HEB_24_184	23	33.41	7.83
HEB_24_187	23	0.95	3.81
HEB_24_188	23	15.06	5.68
HEB_24_201	23	11.21	4.85
HEB_24_202	23	15.34	6.4
HEB_24_203	23	14.01	6.19
HEB_24_204	23	17.36	5.37
HEB_24_205	23	25.47	6.51
HEB_24_206	23	8.59	5.73
HEB_24_207	23	18.25	5.71
HEB_24_208	23	14	5.71
HEB_23_004	24	32.56	7.21
HEB_23_007	24	19.7	7.09
HEB_23_025	24	12.43	7.07
HEB_23_029	24	25.9	6.85
HEB_23_100	24	13.42	5.99
HEB_23_115	24	21.77	7.31
HEB_23_116	24	9.57	6.55
HEB_23_121	24	22.14	6.83
HEB_23_122	24	12.55	6.35
HEB_23_125	24	15.62	6.26
HEB_23_126	24	13.95	6.85
HEB_23_128	24	19.65	6.95
HEB_23_129	24	12.56	6.75
HEB_23_132	24	9.86	5.38
HEB_23_134	24	19.7	6.72
HEB_23_137	24	12.17	6.31
HEB_23_146	24	18.75	5.98
HEB_23_157	24	17.59	6.19
HEB_23_159	24	12.83	7.04
HEB_24_004	24	31.43	7.62
HEB_24_006	24	22.37	6.41
HEB_24_011	24	17.8	6.76
HEB_24_012	24	10.03	7.02
HEB_24_013	24	32.9	7.28
HEB_24_015	24	20.89	7.57
HEB_24_016	24	18.54	7.55
HEB_24_018	24	25.28	7.53
HEB_24_024	24	7.32	6.43
HEB_24_025	24	16.11	6.76
HEB_24_044	24	21.49	5.99
HEB_24_048	24	16.63	6.94
HEB_24_050	24	9.42	6.19
HEB_24_061	24	12.88	5.9
HEB_24_062	24	8.1	5.81
HEB_24_063	24	13.24	6.53
HEB_24_064	24	15.15	7.08
HEB_24_066	24	20.48	6.54
HEB_24_067	24	18.97	6.74
HEB_24_068	24	24.08	6.87
HEB_24_070	24	36.41	7.35
HEB_24_092	24	16.77	7.53
HEB_24_094	24	26.02	7.63
HEB_24_097	24	21.82	7.13
HEB_24_098	24	22.24	7.28
HEB_24_099	24	17.75	6.9
HEB_24_100	24	13.45	6.43
HEB_24_111	24	9.27	5.11
HEB_24_113	24	17.11	6.69
HEB_24_114	24	18.81	6.87
HEB_24_116	24	12.41	6.39
HEB_24_132	24	24.79	7.53
HEB_24_133	24	22.44	7.46
HEB_24_134	24	25.27	6.7
HEB_24_135	24	26.83	6.64
HEB_24_136	24	18.35	7.31
HEB_24_137	24	12.88	6.57
HEB_24_138	24	12.11	5.67
HEB_24_198	24	21.6	5.8
HEB_25_001	25	44.65	8.1
HEB_25_002	25	35.98	7.42
HEB_25_003	25	44.71	7.85
HEB_25_004	25	21.35	7.22
HEB_25_005	25	32.32	7.85
HEB_25_007	25	31.66	8.16
HEB_25_008	25	21.98	7.06
HEB_25_009	25	19.53	6.89
HEB_25_011	25	22.47	7.89
HEB_25_014	25	10.02	5.26
HEB_25_016	25	17.74	7.55
HEB_25_019	25	25.96	6.69
HEB_25_020	25	35.29	7.93
HEB_25_022	25	23.49	7.44
HEB_25_023	25	30.52	7.76
HEB_25_024	25	10.73	6.6
HEB_25_025	25	20.42	7.07
HEB_25_026	25	28.02	7.3
HEB_25_027	25	28.45	7.51
HEB_25_028	25	30.94	7.27
HEB_25_029	25	22.73	6.94
HEB_25_031	25	18.92	6.5
HEB_25_035	25	15.97	6.59
HEB_25_038	25	13.88	5.68
HEB_25_040	25	11.61	6.92
HEB_25_041	25	20.41	6.52
HEB_25_042	25	10.89	4.71
HEB_25_043	25	19.12	7.03
HEB_25_044	25	16.12	5.42
HEB_25_045	25	14.4	5.58
HEB_25_046	25	16.52	5.49
HEB_25_048	25	9.32	6.17
HEB_25_049	25	10.25	6.77
HEB_25_050	25	32.03	8.01
HEB_25_051	25	9.16	4.9
HEB_25_056	25	5.41	4.41
HEB_25_061	25	9.79	5.37
HEB_25_062	25	8.09	5.07
HEB_25_071	25	4.8	4.21
HEB_25_072	25	21.24	6.99
HEB_25_076	25	21.07	6.7
HEB_25_077	25	28.25	8.15
HEB_25_079	25	21.99	6.53
HEB_25_086	25	13.59	5.62
HEB_25_094	25	10.68	5.84
HEB_25_102	25	20.85	7.8
HEB_25_103	25	10.7	5.34
HEB_25_108	25	20.75	6.52
HEB_25_121	25	11.13	5.88
HEB_25_123	25	10.12	6.61
HEB_25_124	25	14.83	6.42
HEB_25_125	25	24.46	6.77
HEB_25_127	25	11	6.17
HEB_25_129	25	11.38	6.56
HEB_25_142	25	8.77	5.07
HEB_25_143	25	7.55	5.68
HEB_25_152	25	27.72	7.4
HEB_25_156	25	30.27	7.56
HEB_25_157	25	15.52	6.64

## Sheet: PT
	Werte
HEB family	Mittelwert von AO lsmeans	Standardabweichung (Stichprobe) von AO lsmeans	Anzahl von AO lsmeans	Mittelwert von RT lsmeans	Standardabweichung (Stichprobe) von RT lsmeans2	Anzahl von RT lsmeans3
1	14.5018	7.28462	60	6.08117	0.863246	60
2	17.8778	7.86074	51	6.57804	0.753273	51
3	12.6017	4.81021	75	5.76573	0.792603	75
4	15.2544	7.21979	43	6.05953	0.867887	43
5	14.6782	6.54663	61	6.03492	0.807082	61
6	13.1207	6.73828	60	6.00067	1.05222	60
7	14.2943	6.32584	58	6.18638	0.764627	58
8	13.6383	5.7951	58	6.06224	0.780551	58
9	12.5949	5.20967	53	6.06811	0.774195	53
10	18.9553	8.16387	60	6.83867	0.773897	60
11	13.4876	6.41912	58	5.95845	0.978909	58
12	11.7296	5.43366	69	5.75623	0.920957	69
13	14.142	6.10405	55	6.18545	0.800876	55
14	12.5493	4.87235	61	5.82918	0.719987	61
15	13.5849	6.35266	59	6.06068	0.900239	59
16	18.333	9.64708	61	6.76508	0.759659	61
17	16.7691	6.62665	53	6.61604	0.867643	53
18	10.6036	4.12915	22	5.91682	0.684852	22
19	14.2021	6.79261	58	6.35552	0.662479	58
20	11.6733	5.68365	58	5.98017	0.754641	58
21	15.9173	7.0263	49	6.54306	0.74628	49
22	14.6984	6.7035	43	6.33419	0.960725	43
23	12.5179	5.94518	61	5.6041	0.932254	61
24	18.3131	6.52847	58	6.72741	0.585361	58
25	19.4495	9.43699	59	6.59932	1.01671	59
Gesamtergebnis	14.6496	7.04487	1403	6.18912	0.894223	1403
