# Supplementary material for: A nested association mapping population identifies multiple small effect QTL conferring resistance against net blotch (Pyrenophora teres f. teres) in wild barley
Source: PLoS One. 2017 Oct 26;12(10):e0186803. doi: 10.1371/journal.pone.0186803 (PMC5658061; doi:10.1371/journal.pone.0186803)
Supplement: S6 File — (XLSX) [file pone.0186803.s006.XLSX]

## Sheet: NAM results on AO and RT
Supplementary file 6 | GWAS and cross validation results on net blotch measures of average ordinate (AO) and reaction type (RT)
Trait	QTL	SNP marker	Chra	Posa	DR across 200 CV runs (%)b	Hsp mean effect across 200 CV runsc	Mean R2 (%) across 200 CV runsd
AO		BOPA1_3107_422	1H	0	3.5	-2.96733	0.038284
AO		BOPA1_8670_388	1H	0	8.5	-2.27466	0.171659
AO		BOPA2_12_10420	1H	0	1	-0.923742	0.0793295
AO		BOPA2_12_30653	1H	0	1.5	-1.29073	0.0358591
AO		BOPA2_12_30969	1H	0	2	-1.04899	0.141797
AO		SCRI_RS_142714	1H	0	1	-1.08105	0.00400923
AO		SCRI_RS_149838	1H	0	6.5	-1.08429	0.206252
AO		BOPA2_12_11311	1H	2.5	1	-6.18459	0.0330229
AO		BOPA1_3220_723	1H	4.1	1.5	-1.20328	0.556584
AO		BOPA1_3101_111	1H	5	0.5	-1.37252	0.238865
AO		BOPA2_12_10636	1H	5	0.5	2.54948	0.0510312
AO		SCRI_RS_161137	1H	5	1	2.42217	0.154941
AO		SCRI_RS_194326	1H	5	1	-1.08373	0.33061
AO		SCRI_RS_60293	1H	5	2.5	-1.42083	0.92992
AO		SCRI_RS_66630	1H	5	1	-1.33279	0.0361723
AO		BOPA2_12_11011	1H	6	1.5	-4.84838	0.268724
AO		BOPA2_12_30919	1H	9.9	3.5	-1.72968	0.0248257
AO		SCRI_RS_165792	1H	9.9	4	-2.78575	0.301464
AO		SCRI_RS_184274	1H	9.9	0.5	-1.68735	0.494855
AO		SCRI_RS_200110	1H	9.9	3	-2.35982	0.0428019
AO		SCRI_RS_222250	1H	9.9	0.5	-1.27201	0.169759
AO		BOPA2_12_30952	1H	12.5	2	1.69645	0.0586728
AO		SCRI_RS_148560	1H	13.4	1	-1.81927	0.768376
AO		SCRI_RS_164150	1H	15.1	3.5	-2.0977	0.174964
AO		SCRI_RS_157757	1H	17.3	1.5	-4.45567	0.127542
AO		SCRI_RS_152464	1H	18.3	0.5	-1.16338	0.253899
AO		SCRI_RS_138043	1H	27.1	7.5	2.97627	0.088302
AO		SCRI_RS_153360	1H	27.1	3	2.72078	0.173403
AO		SCRI_RS_169091	1H	27.1	1	1.87656	0.0614568
AO		SCRI_RS_171221	1H	27.4	0.5	-2.23902	0.332667
AO		BOPA2_12_30877	1H	28.1	0.5	-1.89019	0.0160233
AO		SCRI_RS_154811	1H	28.1	0.5	-1.17475	0.142372
AO		BOPA1_6081_850	1H	28.4	0.5	0.966602	0.27582
AO		SCRI_RS_117492	1H	28.4	2	1.84854	0.10719
AO		SCRI_RS_239784	1H	30.5	1	4.18202	1.19891
AO		BOPA1_3751_1136	1H	38	0.5	-1.68	0.258359
AO		BOPA2_12_11498	1H	38	0.5	-1.91534	0.0337813
AO		SCRI_RS_126734	1H	38	0.5	-0.999358	0.565632
AO		BOPA2_12_30268	1H	41.9	0.5	2.231	0.0711355
AO		SCRI_RS_11615	1H	42.2	0.5	2.02288	1.13938
AO		BOPA2_12_11266	1H	43.15	3.5	-2.85252	0.0527453
AO		BOPA2_12_30683	1H	46.6	1	-1.68943	0.636401
AO		SCRI_RS_151764	1H	46.6	1.5	-1.5335	1.08733
AO		BOPA1_5019_879	1H	47.5	0.5	-1.15878	0.76765
AO		BOPA1_ConsensusGBS0342_1	1H	47.7	0.5	-5.81259	0.606464
AO		SCRI_RS_85917	1H	47.7	0.5	-0.929858	1.06939
AO		BOPA1_ABC07133_1_1_56	1H	47.85	0.5	3.16382	0.640887
AO		BOPA2_12_10506	1H	47.9	0.5	1.26145	0.446391
AO		BOPA1_4163_1786	1H	48.1	0.5	2.18996	0.137053
AO		BOPA1_7090_1260	1H	48.1	0.5	-1.69375	0.624291
AO		BOPA1_ABC11913_1_1_104	1H	48.1	0.5	-1.05534	0.543371
AO		BOPA2_12_10489	1H	48.1	3	-3.83027	0.0567834
AO		BOPA2_12_30562	1H	48.1	2	-1.5262	0.298271
AO		BOPA2_12_31381	1H	48.1	0.5	-2.25231	0.199995
AO		SCRI_RS_143927	1H	48.2	3	-1.43067	0.332146
AO		SCRI_RS_213103	1H	48.2	5	-1.4311	0.447874
AO		SCRI_RS_236235	1H	48.3	17	-2.21392	0.312243
AO		SCRI_RS_132604	1H	48.4	3	-1.59568	0.529374
AO		SCRI_RS_7197	1H	48.4	0.5	-1.28076	0.603963
AO		SCRI_RS_7813	1H	48.4	1	-1.28627	0.817066
AO		BOPA1_5798_867	1H	48.5	14.5	-2.41026	1.2804
AO		SCRI_RS_189898	1H	48.5	0.5	-1.59539	0.206728
AO		SCRI_RS_229932	1H	48.5	4.5	-1.56261	1.08792
AO		BOPA1_4793_777	1H	48.6	1.5	-1.27864	1.34202
AO		SCRI_RS_125407	1H	48.6	0.5	-1.51462	1.10326
AO		SCRI_RS_170542	1H	48.6	23	-3.1519	0.514664
AO		BOPA1_5297_796	1H	48.75	0.5	4.39359	1.40489
AO		BOPA2_12_30350	1H	48.8	2.5	-1.65937	0.881857
AO		SCRI_RS_204810	1H	48.8	1	-1.10962	0.960784
AO		BOPA2_12_11107	1H	48.9	3	-2.39711	0.841315
AO		BOPA2_12_30406	1H	49.1	1.5	-1.40966	1.66764
AO		BOPA2_12_30522	1H	49.1	0.5	-1.28231	0.920372
AO		BOPA1_8743_197	1H	50.4	0.5	-2.4928	0.268642
AO		BOPA2_12_30672	1H	50.4	2.5	8.4924	0.698905
AO		BOPA2_12_30786	1H	50.4	4	-7.39031	0.813713
AO		BOPA2_12_30348	1H	50.8	3.5	-1.58108	1.50034
AO		BOPA2_12_30710	1H	50.8	0.5	1.41387	1.0848
AO		SCRI_RS_161643	1H	50.8	0.5	7.65039	0.612691
AO		BOPA2_12_10198	1H	51.4	0.5	-1.46777	0.394026
AO		BOPA1_6118_595	1H	51.6	0.5	-3.07191	0.022008
AO		SCRI_RS_156506	1H	52.5	3	-1.47243	0.475321
AO		SCRI_RS_1445	1H	52.7	0.5	-1.44525	0.855501
AO		SCRI_RS_207335	1H	52.7	2.5	-2.75733	0.696963
AO		SCRI_RS_145305	1H	53.7	0.5	-1.33149	0.39865
AO		SCRI_RS_207081	1H	53.7	2	5.68848	0.227065
AO		SCRI_RS_179793	1H	54.3	1	-5.23502	0.121193
AO		BOPA1_3845_1089	1H	54.9	0.5	1.97618	0.121809
AO		SCRI_RS_118785	1H	56.1	10.5	4.366	0.173725
AO		SCRI_RS_2945	1H	56.4	0.5	2.023	0.000612734
AO		BOPA2_12_31179	1H	58.4	0.5	1.68794	0.512959
AO		SCRI_RS_151228	1H	60.8	1.5	-1.62006	1.00751
AO		BOPA1_7299_183	1H	61.5	0.5	-1.41649	0.901895
AO		BOPA2_12_31464	1H	61.5	0.5	5.7966	0.610739
AO		BOPA2_12_30295	1H	62.05	0.5	9.68999	0.697654
AO		BOPA2_12_31099	1H	62.8	1	-3.21319	0.0677351
AO		BOPA2_12_30298	1H	66.3	0.5	-4.31949	5.45712e-05
AO		BOPA2_12_30505	1H	66.3	1	-3.27964	0.0145902
AO		BOPA2_12_10206	1H	67.1	1	-2.49118	0.0500193
AO		BOPA1_713_972	1H	71.2	0.5	-1.12646	2.08085
AO		SCRI_RS_156208	1H	72.4	0.5	-4.38083	0.0113608
AO		BOPA1_5772_1176	1H	72.6	0.5	-1.09579	1.94335
AO		SCRI_RS_181353	1H	76.8	1	-2.06692	0.608492
AO		BOPA2_12_11078	1H	80.2	0.5	-1.1985	0.432933
AO		SCRI_RS_125339	1H	80.2	1	-1.1521	0.91364
AO		SCRI_RS_9158	1H	81	1	-1.30701	0.578598
AO		BOPA2_12_20323	1H	81.95	0.5	5.01776	0.105845
AO		BOPA2_12_31160	1H	82.5	0.5	-1.05735	0.341705
AO		BOPA1_6250_1056	1H	82.6	0.5	-1.07724	1.80605
AO		SCRI_RS_201866	1H	82.6	0.5	1.77297	2.00902
AO		SCRI_RS_114255	1H	83.1	0.5	3.78226	0.0373114
AO		SCRI_RS_135092	1H	83.6	2.5	-1.24158	1.27518
AO		SCRI_RS_139690	1H	83.7	2	4.28886	0.0927502
AO		SCRI_RS_168562	1H	83.7	0.5	-1.47053	1.00817
AO		SCRI_RS_236576	1H	83.7	0.5	-1.09018	1.15367
AO		SCRI_RS_176644	1H	85.9	2	3.82789	0.135022
AO		SCRI_RS_197910	1H	85.9	1.5	-3.91458	0.218008
AO		SCRI_RS_166168	1H	86	26.5	-1.42238	1.46588
AO		SCRI_RS_177788	1H	86	12	-3.12185	0.0336827
AO		SCRI_RS_231869	1H	86	1	-1.34595	1.47261
AO		SCRI_RS_121048	1H	86.5	20	-3.23399	0.319226
AO		SCRI_RS_170389	1H	86.5	10	-2.07717	0.447719
AO		SCRI_RS_197263	1H	88.9	1	-1.40505	1.06105
AO		BOPA1_2935_1634	1H	90.3	2	-1.4413	0.947753
AO		SCRI_RS_142282	1H	93.1	1.5	-1.62165	0.437306
AO		SCRI_RS_145026	1H	93.1	0.5	-1.76271	1.77232
AO		BOPA1_3702_982	1H	93.7	1.5	-1.94533	1.42637
AO		SCRI_RS_78578	1H	94.4	1	3.11687	0.145519
AO		BOPA1_14371_423	1H	94.6	0.5	-0.976831	2.02612
AO		SCRI_RS_235968	1H	95.2	1	-2.98525	0.370663
AO		SCRI_RS_136856	1H	95.6	3	-2.4661	0.737685
AO		BOPA1_2711_234	1H	95.9	18	-1.44069	1.74501
AO		BOPA2_12_20187	1H	97.5	3	10.2305	1.30138
AO		BOPA1_5284_227	1H	97.9	5.5	-3.33466	0.113542
AO		BOPA2_12_20613	1H	97.9	0.5	2.35455	0.139382
AO		BOPA2_12_21020	1H	97.9	0.5	3.1585	0.0638361
AO		SCRI_RS_236160	1H	97.9	0.5	4.66774	0.0693739
AO		BOPA1_4625_1413	1H	100.1	0.5	-0.981031	1.19903
AO		BOPA1_5336_400	1H	100.1	0.5	-1.74026	1.65491
AO		BOPA2_12_31181	1H	100.1	2	-3.31223	0.149471
AO		SCRI_RS_146959	1H	100.1	1	-2.39637	0.0336469
AO		SCRI_RS_173813	1H	101.1	0.5	3.32631	0.00454751
AO		SCRI_RS_139733	1H	103.8	0.5	-1.99389	0.206651
AO		SCRI_RS_219889	1H	103.8	0.5	-1.78941	0.820604
AO		SCRI_RS_91596	1H	103.8	0.5	-1.69435	1.33123
AO		BOPA2_12_11409	1H	106.2	0.5	-1.20086	1.46175
AO		BOPA1_2633_498	1H	112.3	0.5	-1.80504	0.649812
AO		BOPA2_12_21172	1H	116.3	0.5	-2.30834	0.0355366
AO		BOPA1_5283_1090	1H	116.5	5.5	3.55504	0.0139852
AO		BOPA1_ConsensusGBS0687_3	1H	116.5	2.5	-1.53239	0.904009
AO		BOPA2_12_10808	1H	117.8	11.5	4.90284	1.18895
AO		SCRI_RS_4522	1H	117.8	5	-1.87337	0.348427
AO		SCRI_RS_48925	1H	117.8	3.5	-1.42196	0.618393
AO		SCRI_RS_147611	1H	118.3	1	-1.23663	1.23247
AO		SCRI_RS_155758	1H	118.5	2	-1.68875	1.58377
AO		BOPA1_4978_1030	1H	118.6	0.5	-2.91674	0.76175
AO		BOPA2_12_30403	1H	119.1	2	-2.13479	0.611234
AO		BOPA2_12_31377	1H	119.1	0.5	-2.35053	0.918467
AO		BOPA1_4393_1078	1H	119.7	1.5	-3.31388	0.0629077
AO		SCRI_RS_160475	1H	119.7	0.5	-3.52448	0.0928411
AO		BOPA1_7381_1292	1H	122.2	0.5	2.19175	0.134842
AO		SCRI_RS_165476	1H	126	0.5	2.75714	0.223675
AO		SCRI_RS_141322	1H	128	1	2.54387	0.0101897
AO		SCRI_RS_162628	1H	128	1	1.85862	0.0266794
AO		SCRI_RS_182206	1H	128	0.5	1.43213	0.0238378
AO		SCRI_RS_184058	1H	128	2.5	2.2747	0.0663063
AO		SCRI_RS_10956	1H	128.3	1.5	1.54794	0.0697648
AO		SCRI_RS_130891	1H	128.3	2	2.47904	0.505173
AO		SCRI_RS_13869	1H	128.3	1.5	2.05598	0.0712841
AO		SCRI_RS_155407	1H	128.3	1	1.77097	0.406952
AO		SCRI_RS_165434	1H	128.3	0.5	3.37653	0.0739069
AO		SCRI_RS_166469	1H	128.3	1.5	1.58011	0.0497156
AO		BOPA1_11454_414	1H	130.8	0.5	1.48446	0.00260061
AO		BOPA1_3639_969	1H	130.8	0.5	-2.31407	0.346287
AO		SCRI_RS_106140	1H	131.35	11.5	3.12894	0.472981
AO		SCRI_RS_106142	1H	131.35	10.5	5.11037	1.23392
AO		BOPA1_13095_187	1H	131.9	1	1.44442	0.0098496
AO		SCRI_RS_4928	1H	131.9	1	1.42505	0.0454237
AO		BOPA1_3246_1135	1H	132.3	5.5	-3.2867	0.239588
AO		SCRI_RS_153896	1H	132.4	0.5	1.00693	0.24456
AO		BOPA2_12_30231	1H	132.5	3.5	1.52177	0.00795513
AO		SCRI_RS_167999	1H	132.5	0.5	2.61262	0.00950416
AO		SCRI_RS_166806	2H	0	0.5	-1.2112	2.80905
AO		SCRI_RS_219333	2H	0	0.5	-1.19187	1.86114
AO		SCRI_RS_135585	2H	2.1	4.5	5.10596	0.259249
AO		SCRI_RS_139708	2H	2.2	26.5	5.39357	0.797058
AO		BOPA2_12_31446	2H	2.3	1	-1.39127	1.32829
AO		SCRI_RS_156845	2H	4	6.5	2.24026	3.78445
AO		SCRI_RS_167823	2H	4	0.5	2.72443	3.38732
AO		SCRI_RS_238263	2H	4.2	1	-2.51437	0.625835
AO		BOPA2_12_21415	2H	4.5	0.5	-2.61337	0.894824
AO		SCRI_RS_190048	2H	6.3	3	1.56509	5.6349
AO		SCRI_RS_169758	2H	6.4	0.5	1.59035	6.18537
AO		SCRI_RS_157314	2H	6.45	0.5	2.47904	3.84235
AO		SCRI_RS_88391	2H	6.6	0.5	-7.08095	0.217178
AO		SCRI_RS_177330	2H	7.1	1.5	-3.95477	0.446725
AO		BOPA2_12_30781	2H	7.4	10	-7.4609	0.0565348
AO		SCRI_RS_213799	2H	7.4	0.5	-2.9097	1.85981
AO		SCRI_RS_194134	2H	7.9	0.5	4.03184	0.151204
AO		SCRI_RS_193452	2H	8.35	10	5.22903	3.48657
AO		SCRI_RS_192552	2H	8.6	0.5	-1.85796	3.1488
AO		BOPA2_12_10502	2H	8.9	32	8.65026	1.53066
AO		SCRI_RS_209516	2H	10.4	1.5	1.157	7.87597
AO		SCRI_RS_144545	2H	10.5	3.5	-2.23048	0.37748
AO		BOPA2_12_30631	2H	11.6	0.5	-2.4883	2.12244
AO		SCRI_RS_188511	2H	11.6	2	-1.88248	5.23339
AO		BOPA1_12224_363	2H	12.1	0.5	-5.00968	0.0295614
AO		SCRI_RS_141564	2H	12.1	0.5	-2.43934	9.08467
AO		SCRI_RS_158433	2H	12.1	3	2.78776	3.28148
AO		SCRI_RS_231806	2H	12.1	1.5	1.75711	5.44539
AO		SCRI_RS_226348	2H	12.5	1.5	2.37067	2.3697
AO		SCRI_RS_155957	2H	12.7	11	2.29151	10.65
AO		SCRI_RS_202814	2H	13.75	1.5	5.38472	2.97452
AO		BOPA1_791_1113	2H	14.4	0.5	2.19625	9.32182
AO		SCRI_RS_154683	2H	14.4	5.5	2.02763	10.9127
AO		SCRI_RS_179003	2H	14.4	9	2.71275	5.68279
AO		BOPA2_12_31284	2H	15.4	1.5	2.2572	11.4979
AO		SCRI_RS_149462	2H	15.4	0.5	-1.56553	3.62415
AO		SCRI_RS_160179	2H	15.4	4.5	-5.63879	0.0285105
AO		SCRI_RS_168461	2H	15.4	5.5	2.24992	8.50518
AO		SCRI_RS_173947	2H	15.4	41	2.90707	1.72908
AO		SCRI_RS_185319	2H	15.4	3.5	1.96645	9.78425
AO		SCRI_RS_198643	2H	15.4	5	2.6629	9.67693
AO		SCRI_RS_205712	2H	16.5	1.5	6.34025	0.234032
AO		SCRI_RS_159228	2H	16.8	13	2.28762	10.3285
AO		SCRI_RS_153672	2H	18.1	1	3.5459	0.343868
AO		BOPA2_12_30870	2H	18.9	33.5	-4.941	0.24018
AO		SCRI_RS_145190	2H	18.9	3.5	-2.28818	5.74081
AO		BOPA1_1865_396	2H	19.1	0.5	1.84673	6.23256
AO		SCRI_RS_195810	2H	19.9	2.5	2.5756	8.80164
AO	QPt.2H-2	BK_12	2H	23	68	4.74268	14.8792
AO		BK_13	2H	23	51	4.94017	15.075
AO		BK_15	2H	23	5.5	2.77412	14.5378
AO		BK_16	2H	23	1.5	3.66646	14.7542
AO		BOPA2_12_30871	2H	23	3	5.71148	15.5934
AO		BOPA2_12_30872	2H	23	5.5	4.79557	14.4422
AO		SCRI_RS_143250	2H	23	1	1.7454	10.9859
AO		BOPA2_12_10880	2H	23.1	34	2.91778	6.84216
AO		BOPA1_5880_2547	2H	23.2	3	-5.77077	0.47609
AO		SCRI_RS_186387	2H	23.2	5.5	2.5296	14.5416
AO		SCRI_RS_192783	2H	23.2	5.5	2.16372	10.4043
AO		SCRI_RS_12516	2H	23.8	10.5	2.37967	9.53576
AO		BOPA1_7766_492	2H	26.2	1.5	3.79909	2.15129
AO		SCRI_RS_7026	2H	26.2	0.5	1.87862	2.72042
AO		BOPA1_7032_201	2H	26.8	0.5	1.63367	8.78587
AO		BOPA2_12_20593	2H	26.8	4.5	2.47244	3.90823
AO		BOPA1_7144_973	2H	28.7	13.5	-8.9048	0.0369245
AO		BOPA1_5652_419	2H	29.4	1.5	2.92505	8.30078
AO		BOPA2_12_20368	2H	29.4	4	-2.21766	4.75232
AO		SCRI_RS_10302	2H	29.4	0.5	-1.94344	0.7081
AO		SCRI_RS_110647	2H	29.4	18.5	-2.73822	5.04376
AO		SCRI_RS_192657	2H	29.4	7.5	-2.3016	3.4582
AO		SCRI_RS_207162	2H	29.4	1	4.64264	6.5024
AO		BOPA1_816_265	2H	33.5	0.5	1.63947	6.73676
AO		BOPA2_12_11452	2H	33.7	0.5	10.2653	0.17313
AO		BOPA2_12_30748	2H	33.9	1	2.2493	6.75468
AO		BOPA2_12_31222	2H	33.9	3.5	2.85649	0.361287
AO		SCRI_RS_120182	2H	33.9	5	1.86871	6.67219
AO		SCRI_RS_134823	2H	33.9	1.5	1.94163	3.04385
AO		SCRI_RS_5552	2H	33.9	1	1.65577	6.27101
AO		BOPA1_1862_765	2H	39.4	1	-1.60193	2.18369
AO		SCRI_RS_167605	2H	39.4	1	1.80531	5.92878
AO		SCRI_RS_182408	2H	39.4	2	-1.63859	2.59894
AO		SCRI_RS_197357	2H	39.4	0.5	2.08855	5.42793
AO		SCRI_RS_78277	2H	39.4	0.5	4.3698	0.138525
AO		BOPA1_2964_382	2H	39.7	1	1.92393	1.96796
AO		BOPA2_12_30420	2H	39.7	0.5	1.39836	3.45038
AO		BOPA1_6846_1161	2H	40.4	0.5	-3.54494	0.000303833
AO		SCRI_RS_125793	2H	40.8	0.5	2.21097	1.44359
AO		SCRI_RS_135619	2H	40.8	0.5	-1.7261	3.31032
AO		SCRI_RS_174444	2H	40.8	1	-0.392177	0.672205
AO		SCRI_RS_177405	2H	40.8	0.5	1.58957	3.68099
AO		SCRI_RS_154981	2H	41.2	3.5	2.00493	2.11922
AO		BOPA1_2651_1774	2H	41.9	3.5	1.64272	1.84784
AO		BOPA2_12_10715	2H	43.7	9	2.0164	1.17776
AO		BOPA2_12_30379	2H	43.7	0.5	2.16442	1.1089
AO		SCRI_RS_171029	2H	43.8	1	2.6322	0.206215
AO		SCRI_RS_206245	2H	43.8	2.5	3.10446	0.610851
AO		BOPA2_12_30491	2H	44.4	0.5	2.61288	0.0597145
AO		SCRI_RS_194318	2H	44.4	1	1.58636	3.23011
AO		BOPA2_12_20281	2H	46.4	0.5	-2.38822	0.212838
AO		SCRI_RS_201800	2H	48.4	7	1.80981	1.71955
AO		SCRI_RS_239231	2H	49.2	4	6.12447	1.58951
AO		BOPA1_ConsensusGBS0524_2	2H	49.4	0.5	1.25303	1.24749
AO		BOPA2_12_30703	2H	49.4	1.5	1.55426	1.96123
AO		SCRI_RS_158928	2H	50.5	4	2.22803	0.0305409
AO		SCRI_RS_173531	2H	50.5	8	3.88039	0.214614
AO		BOPA2_12_10156	2H	50.9	0.5	-1.85166	0.193027
AO		BOPA2_12_11428	2H	50.9	2.5	-2.68351	0.322149
AO		BOPA1_4065_397	2H	51.8	0.5	-1.12326	0.000348692
AO		BOPA1_3122_909	2H	52.55	8	5.69586	1.3133
AO		SCRI_RS_151535	2H	52.8	0.5	-3.24495	0.19734
AO		BOPA1_5379_595	2H	52.85	16	5.73178	1.47426
AO		SCRI_RS_154617	2H	53.3	0.5	2.06436	0.386668
AO		BOPA1_1698_619	2H	53.7	4.5	-2.37149	0.0276833
AO		BOPA2_12_10927	2H	53.7	9.5	3.30714	0.302492
AO		SCRI_RS_125325	2H	53.7	3.5	-1.56316	0.0316056
AO		SCRI_RS_155546	2H	53.7	0.5	5.0232	0.311137
AO		SCRI_RS_10398	2H	53.8	1	-1.90598	0.14481
AO		SCRI_RS_136233	2H	55.5	0.5	-1.7544	0.00123359
AO		SCRI_RS_144891	2H	55.5	0.5	1.59743	0.0914115
AO		SCRI_RS_151459	2H	55.5	2	-2.60516	0.0260242
AO		SCRI_RS_186840	2H	55.5	3.5	-2.76641	0.0416739
AO		SCRI_RS_231746	2H	55.5	1.5	-2.44587	0.917093
AO		BOPA1_3662_381	2H	55.55	7	-2.15006	0.0568134
AO	QPt.2H-3	SCRI_RS_13639	2H	55.55	58	4.04757	0.0696145
AO		SCRI_RS_158123	2H	55.55	1.5	-2.65452	0.446704
AO		SCRI_RS_41905	2H	55.55	0.5	-4.64046	0.101433
AO		BOPA2_12_11163	2H	55.6	3.5	-3.09729	0.148408
AO		SCRI_RS_162700	2H	55.7	0.5	2.31588	0.0140808
AO		BOPA1_10719_459	2H	55.9	2.5	3.54416	1.09134
AO		BOPA1_ABC04893_1_1_248	2H	55.9	1.5	-2.53258	0.0869675
AO		SCRI_RS_13952	2H	55.9	8.5	6.97316	0.0864267
AO		SCRI_RS_170235	2H	56.2	0.5	1.68894	0.167877
AO		SCRI_RS_194604	2H	56.2	0.5	-7.67463	0.64963
AO		SCRI_RS_55840	2H	56.2	0.5	-3.81542	1.17481
AO		BOPA1_2998_508	2H	56.4	1.5	-7.3692	0.760013
AO		BOPA2_12_31189	2H	56.4	0.5	1.63905	0.180275
AO		BOPA2_12_30206	2H	56.45	2.5	2.12997	0.574537
AO		BOPA1_3813_1629	2H	56.5	4	2.09762	0.307031
AO		SCRI_RS_12448	2H	56.5	0.5	2.83552	0.413908
AO		SCRI_RS_197997	2H	56.5	6.5	4.94847	0.894994
AO		SCRI_RS_30973	2H	56.5	5	3.14543	0.0105054
AO		BOPA1_ABC17685_1_4_365	2H	56.8	1.5	3.00798	1.1954
AO		BOPA1_2634_2228	2H	57	0.5	-2.29563	0.0316461
AO		BOPA1_5160_268	2H	57	0.5	-1.38156	0.0151304
AO		SCRI_RS_132839	2H	57	1	-1.70375	0.00624996
AO		SCRI_RS_138697	2H	57	0.5	-1.78911	0.386291
AO		SCRI_RS_177375	2H	57	1	3.3496	0.207011
AO		BOPA1_3355_605	2H	57.1	0.5	3.07899	0.00025787
AO		BOPA1_1940_567	2H	58.9	1	-4.50519	0.0391907
AO		BOPA1_217_677	2H	58.9	0.5	-5.30613	0.00689012
AO		BOPA1_4280_295	2H	59.1	0.5	-1.22413	0.0148527
AO		SCRI_RS_184218	2H	59.1	0.5	3.15831	0.617461
AO		SCRI_RS_153880	2H	59.3	0.5	4.909	0.0439745
AO		BOPA2_12_11121	2H	59.5	4	3.36401	0.855115
AO		SCRI_RS_137710	2H	59.5	0.5	-2.10562	0.0224602
AO		SCRI_RS_172109	2H	59.5	1	1.6821	0.222847
AO		BOPA1_6510_1430	2H	60.8	0.5	2.04194	0.280542
AO		SCRI_RS_34413	2H	60.8	0.5	2.21571	0.204946
AO		SCRI_RS_156063	2H	62.5	0.5	3.03111	0.00186448
AO		BOPA1_4434_804	2H	62.7	1	1.56823	0.118567
AO		BOPA1_7729_565	2H	62.7	0.5	1.53989	0.244917
AO		SCRI_RS_145381	2H	62.7	0.5	-1.728	0.0268466
AO		SCRI_RS_167713	2H	62.7	0.5	1.32257	0.259578
AO		SCRI_RS_201814	2H	62.7	0.5	-2.28728	0.000912174
AO		SCRI_RS_147810	2H	64.4	1	-3.3395	0.0608719
AO		BOPA2_12_31021	2H	64.6	3	-2.01457	0.0447508
AO		SCRI_RS_236716	2H	64.6	0.5	2.34724	0.0170451
AO		BOPA2_12_30205	2H	64.75	33	3.23598	0.728148
AO		BOPA1_7187_382	2H	64.9	0.5	-1.08644	0.00327113
AO		BOPA2_12_31020	2H	64.9	4.5	5.64904	0.933984
AO		SCRI_RS_110043	2H	64.9	1	-2.35203	0.01493
AO		BOPA1_334_1164	2H	66.4	1	5.71751	0.0493365
AO		SCRI_RS_6727	2H	66.9	2	-2.61682	0.326224
AO		SCRI_RS_16024	2H	67.3	1	-3.0575	0.235497
AO		SCRI_RS_9469	2H	68.1	0.5	-1.20235	0.146176
AO		BOPA1_2809_271	2H	68.6	1	-1.84875	0.00572564
AO		BOPA1_8065_1203	2H	69.3	2.5	-1.79253	0.123253
AO		BOPA1_1946_698	2H	70.8	0.5	-3.6892	0.0284802
AO		SCRI_RS_219568	2H	71	1	1.95007	0.465802
AO		SCRI_RS_220533	2H	71	3.5	1.81993	0.471478
AO		SCRI_RS_235874	2H	74.1	0.5	1.34213	0.322835
AO		SCRI_RS_133539	2H	74.2	0.5	1.1582	0.727481
AO		BOPA2_12_10859	2H	74.4	4.5	2.50903	0.868151
AO		BOPA2_12_11274	2H	74.4	0.5	-1.71825	0.00421051
AO		BOPA1_7549_782	2H	75.2	4.5	12.0851	0.986819
AO		SCRI_RS_129857	2H	75.2	1.5	1.33665	0.935654
AO		SCRI_RS_221795	2H	75.2	1	-2.07909	0.0155554
AO		SCRI_RS_222844	2H	75.2	7	1.50966	1.39568
AO		SCRI_RS_239742	2H	75.2	1.5	-31.3994	0.899068
AO		SCRI_RS_166540	2H	76.1	2.5	1.73025	1.48777
AO		SCRI_RS_200291	2H	76.1	41	1.71615	1.1938
AO		SCRI_RS_154398	2H	76.2	2.5	1.75025	1.06465
AO		BOPA1_6117_1507	2H	76.8	2.5	1.43412	0.932033
AO		BOPA1_ABC09163_1_3_313	2H	76.8	6.5	1.62104	1.34112
AO		SCRI_RS_4930	2H	77.3	1	4.18838	2.74697
AO		SCRI_RS_171032	2H	79.4	0.5	1.70332	0.662513
AO		SCRI_RS_91810	2H	79.9	2	1.27681	1.3404
AO		SCRI_RS_137263	2H	80.2	1	1.54564	0.998288
AO		BOPA1_4629_162	2H	80.4	1.5	13.7846	0.754897
AO		SCRI_RS_13565	2H	80.9	0.5	-4.10592	0.0184075
AO		SCRI_RS_3376	2H	80.9	3	1.63694	0.193319
AO		BOPA1_3469_1152	2H	81.5	1	1.7749	0.804254
AO		BOPA2_12_31424	2H	81.8	1	-3.46279	0.360227
AO		BOPA1_8632_1809	2H	82.5	1.5	2.18176	0.371651
AO		BOPA2_12_10969	2H	82.5	7	5.52279	1.12663
AO		SCRI_RS_155456	2H	82.5	0.5	1.73021	0.737421
AO		SCRI_RS_162798	2H	82.5	4.5	1.93478	0.9327
AO		SCRI_RS_174800	2H	82.5	0.5	3.77666	0.169707
AO		BOPA1_ABC02258_1_6_382	2H	82.8	0.5	-1.705	0.104127
AO		SCRI_RS_165795	2H	86.8	0.5	1.51439	0.473021
AO		BOPA1_11591_265	2H	88.5	1.5	-1.64878	0.476971
AO		SCRI_RS_129223	2H	88.5	1	-1.57977	0.441178
AO		SCRI_RS_135112	2H	88.5	1	-1.6124	0.501168
AO		SCRI_RS_144778	2H	88.5	2.5	-1.3847	0.306392
AO		SCRI_RS_165509	2H	88.5	0.5	4.39947	0.748583
AO		BOPA1_1635_691	2H	89.8	0.5	-1.31728	0.421087
AO		BOPA2_12_30216	2H	89.8	0.5	-3.63983	0.191028
AO		SCRI_RS_195164	2H	90.2	1	-5.35895	0.032062
AO		BOPA1_ABC12856_1_1_77	2H	91	0.5	-1.33761	0.311526
AO		BOPA1_11660_365	2H	92.2	1.5	-1.58332	0.156514
AO		SCRI_RS_135355	2H	94.2	0.5	19.7191	0.283795
AO		BOPA2_12_31333	2H	94.3	2	-1.36352	0.251205
AO		SCRI_RS_194603	2H	94.4	0.5	6.42504	0.053595
AO		SCRI_RS_196270	2H	94.4	2	3.20643	0.161348
AO		BOPA1_3206_670	2H	94.5	1	-1.44283	0.0237175
AO		SCRI_RS_159484	2H	94.5	0.5	-1.00245	0.202824
AO		SCRI_RS_239916	2H	94.5	1.5	-1.76683	0.250135
AO		SCRI_RS_154713	2H	94.55	1	2.91108	0.0934065
AO		BOPA2_12_10735	2H	94.7	0.5	5.51445	0.24448
AO		SCRI_RS_150494	2H	94.7	5.5	-1.38923	0.393503
AO		SCRI_RS_142188	2H	94.8	1.5	-1.83768	0.329262
AO		BOPA1_5347_585	2H	94.9	0.5	-4.51599	2.87399e-05
AO		SCRI_RS_196842	2H	94.9	20	-1.75101	0.0166291
AO		SCRI_RS_221763	2H	94.9	4.5	-1.69753	0.286241
AO		SCRI_RS_147203	2H	106.4	0.5	2.97794	0.225371
AO		SCRI_RS_156045	2H	106.4	0.5	1.4106	0.047739
AO		SCRI_RS_206700	2H	106.4	1	-2.0219	0.0408814
AO		SCRI_RS_223885	2H	106.4	1.5	-5.41902	0.0962767
AO		SCRI_RS_229405	2H	106.4	1.5	-1.82244	0.0547441
AO		BOPA1_14832_296	2H	106.8	0.5	-2.11352	0.0539367
AO		BOPA1_8523_316	2H	106.8	0.5	-3.77257	0.0162616
AO		SCRI_RS_114164	2H	106.8	3.5	-3.55235	0.0346094
AO		SCRI_RS_128484	2H	106.8	2.5	-4.03532	0.284567
AO		SCRI_RS_227965	2H	106.8	0.5	-4.06059	0.204435
AO		SCRI_RS_620	2H	106.8	1	-4.21913	0.021734
AO		BOPA1_6996_838	2H	107.2	2	-4.09592	0.0237784
AO		BOPA1_7487_390	2H	107.2	2.5	-2.04286	0.151293
AO		BOPA1_868_675	2H	107.2	2.5	-1.91539	0.0762844
AO		BOPA1_ABC13569_1_1_107	2H	107.2	0.5	-1.9777	0.00982008
AO		SCRI_RS_139831	2H	107.2	0.5	-1.60406	0.0151493
AO		SCRI_RS_162690	2H	107.2	0.5	-3.13945	0.0191866
AO		SCRI_RS_178149	2H	107.2	0.5	-2.19879	0.00849913
AO		SCRI_RS_222093	2H	107.2	0.5	-2.19243	0.00142338
AO		SCRI_RS_16799	2H	107.4	28.5	-2.55665	0.182213
AO		SCRI_RS_156220	2H	108.8	26.5	2.79094	0.102179
AO		BOPA1_3763_595	2H	109.4	1	1.55595	0.235931
AO		SCRI_RS_151349	2H	109.4	1	2.24695	0.374151
AO		SCRI_RS_171852	2H	109.4	0.5	2.82882	0.190661
AO		SCRI_RS_183974	2H	109.6	0.5	-1.38561	0.0834223
AO		BOPA2_12_20649	2H	110.2	3	1.97223	0.231132
AO		SCRI_RS_154176	2H	110.2	0.5	1.51153	0.380184
AO		SCRI_RS_149429	2H	112	0.5	1.59671	0.383223
AO		BOPA2_12_20295	2H	112.3	0.5	4.8759	0.000174082
AO		BOPA1_8293_202	2H	113.4	6	-5.64464	0.0136668
AO		SCRI_RS_174214	2H	113.5	0.5	-1.54128	0.204924
AO		SCRI_RS_200033	2H	113.9	1	-3.33337	0.00154408
AO		BOPA2_12_30152	2H	114.1	0.5	3.54107	0.331642
AO		SCRI_RS_130279	2H	114.1	0.5	1.36448	0.521926
AO		BOPA2_12_31327	2H	114.15	3.5	-2.62626	0.0945865
AO		SCRI_RS_179555	2H	114.9	4	1.77242	0.36494
AO		SCRI_RS_154954	2H	115.4	0.5	-3.10834	0.332645
AO		BOPA1_4218_1230	2H	118	1	-5.15897	0.0797974
AO		BOPA1_9701_925	2H	118	1	-2.41621	0.378852
AO		SCRI_RS_149273	2H	118	0.5	1.67276	0.217891
AO		BOPA1_9291_1322	2H	118.7	7.5	-1.79755	0.0316959
AO		BOPA2_12_20183	2H	118.7	0.5	2.26373	0.308965
AO		SCRI_RS_168451	2H	118.7	1	-1.72291	0.0117909
AO		BOPA1_2464_1228	2H	119.8	0.5	0.87695	0.0748761
AO		SCRI_RS_239674	2H	119.8	1	2.69984	0.00117229
AO		SCRI_RS_157504	2H	120	0.5	1.46577	0.0900814
AO		SCRI_RS_2552	2H	120	0.5	1.98257	0.319004
AO		SCRI_RS_119513	2H	120.3	0.5	2.69392	0.68483
AO		SCRI_RS_157929	2H	120.7	7.5	2.72257	0.256186
AO		SCRI_RS_185506	2H	120.7	3	1.72087	0.183413
AO		SCRI_RS_209551	2H	120.7	0.5	2.85734	0.612104
AO		BOPA2_12_30942	2H	120.75	0.5	-1.97919	0.383468
AO		BOPA1_6652_209	2H	120.8	0.5	-1.70976	0.0842481
AO		SCRI_RS_175783	2H	120.8	6.5	1.55682	1.05988
AO		BOPA1_1250_923	2H	121	29.5	2.07535	0.970592
AO		BOPA1_1613_291	2H	121	8	1.73907	0.974134
AO		BOPA2_12_30678	2H	121	1	-4.30866	0.776691
AO		SCRI_RS_231021	2H	121	0.5	1.75415	0.0292197
AO		BOPA1_285_2932	2H	123.5	0.5	1.07205	0.421288
AO		SCRI_RS_142314	2H	123.5	1.5	1.71581	0.682259
AO		SCRI_RS_144102	2H	123.5	0.5	2.88877	6.75197e-06
AO		SCRI_RS_55841	2H	123.5	16	3.37147	0.0166713
AO		SCRI_RS_238605	2H	123.9	1	1.87957	0.42459
AO		BOPA1_2822_739	2H	124.3	1.5	1.36728	1.80267
AO		BOPA1_ABC09559_1_2_143	2H	124.45	0.5	2.41381	0.286657
AO		SCRI_RS_159212	2H	124.6	0.5	1.639	0.568175
AO		SCRI_RS_202469	2H	124.6	1	-0.366296	0.768675
AO		SCRI_RS_134241	2H	125.4	0.5	0.968963	0.398147
AO		SCRI_RS_204022	2H	125.8	0.5	1.25771	1.19812
AO		SCRI_RS_221784	2H	127.1	4.5	1.68461	0.622468
AO		SCRI_RS_201191	2H	127.3	1	1.36781	0.190104
AO		BOPA1_7826_869	2H	129.3	0.5	-1.28495	0.210318
AO		BOPA1_6990_661	2H	129.8	0.5	1.45151	0.827403
AO		SCRI_RS_232698	2H	130.95	0.5	-5.23797	0.0110977
AO		SCRI_RS_158072	2H	131	1	-3.44124	0.266604
AO		SCRI_RS_227994	2H	131	0.5	-2.31087	0.0243854
AO		BOPA1_3840_348	2H	133.3	0.5	-0.962192	0.0420006
AO		BOPA2_12_20518	2H	135	2.5	-1.32758	0.150081
AO		SCRI_RS_174071	2H	135	1	-2.51911	0.318964
AO		SCRI_RS_114673	2H	135.3	0.5	-1.84678	0.0777665
AO		SCRI_RS_197269	2H	135.3	0.5	-3.25254	0.0832006
AO		BOPA1_968_979	2H	135.6	0.5	-1.79604	0.0125471
AO		BOPA1_ABC17314_1_1_226	2H	135.6	2.5	-1.50976	0.0513021
AO		SCRI_RS_205658	2H	135.6	0.5	-1.9891	0.220625
AO		SCRI_RS_44952	2H	135.6	0.5	-1.63941	0.13268
AO		SCRI_RS_173446	2H	135.8	2.5	-1.82169	0.146926
AO		SCRI_RS_175216	2H	136	1.5	-1.65738	0.0175868
AO		BOPA2_12_11368	2H	136.3	1.5	-3.49742	0.0121416
AO		BOPA2_12_11383	2H	136.8	4.5	2.55994	1.48715
AO		SCRI_RS_10006	2H	136.8	1	-1.13769	0.188694
AO		BOPA1_2052_792	2H	137.7	1	-5.13016	0.024117
AO		BOPA1_8586_1221	2H	138	2.5	-2.71786	0.298871
AO		SCRI_RS_155544	2H	138.2	1	-1.54907	0.333953
AO		SCRI_RS_156013	2H	138.6	0.5	-1.75582	0.0306999
AO		SCRI_RS_156819	2H	138.6	1	-1.78521	0.126461
AO		SCRI_RS_194653	2H	138.6	0.5	-1.39323	0.017982
AO		SCRI_RS_224822	2H	138.6	0.5	-2.04458	0.128636
AO		SCRI_RS_4691	2H	139.6	0.5	-2.26658	1.54221
AO		SCRI_RS_174037	2H	139.9	0.5	-3.24736	0.0754352
AO		SCRI_RS_8420	2H	139.9	0.5	1.56545	0.630673
AO		BOPA2_12_30823	2H	140.7	1	-1.40702	0.677636
AO		SCRI_RS_153293	2H	141.1	0.5	-4.12984	0.215667
AO		SCRI_RS_122297	2H	142.6	0.5	2.93538	0.0371288
AO		SCRI_RS_172136	2H	142.6	1.5	-1.36291	0.0495082
AO		BOPA1_6419_1680	2H	144.1	1.5	-2.00437	0.500567
AO		SCRI_RS_227482	2H	144.1	0.5	-1.52042	0.0173857
AO		BOPA1_1449_1103	2H	144.3	1.5	-1.99033	0.182241
AO		BOPA1_2592_1237	2H	144.3	1.5	-1.33409	0.117972
AO		BOPA2_12_31180	2H	144.3	0.5	-2.07774	0.279966
AO		SCRI_RS_176159	2H	144.3	6.5	-1.17212	0.393728
AO		SCRI_RS_188722	2H	144.3	1.5	-1.61759	0.365703
AO		SCRI_RS_196604	2H	144.3	0.5	3.36233	0.915742
AO		SCRI_RS_139106	2H	146.4	0.5	1.30781	0.0859083
AO		SCRI_RS_186760	2H	146.55	0.5	4.54147	0.222515
AO		SCRI_RS_231015	2H	147.5	0.5	2.31289	0.119749
AO		SCRI_RS_156075	2H	149.2	0.5	-1.41356	0.920533
AO		SCRI_RS_160512	2H	149.4	0.5	-1.16575	0.09217
AO		SCRI_RS_129821	2H	149.45	0.5	2.67217	0.424948
AO		SCRI_RS_165239	2H	149.45	1	5.94738	0.94603
AO		BOPA2_12_31428	3H	0	1.5	1.75064	0.165269
AO		SCRI_RS_174383	3H	0	0.5	1.60618	0.0441515
AO		SCRI_RS_190002	3H	0	12.5	1.58355	0.0265579
AO		SCRI_RS_216164	3H	0	3	1.89275	0.0483827
AO		BOPA2_12_10103	3H	1.6	0.5	-2.93906	0.369227
AO		SCRI_RS_129935	3H	1.6	9	-3.26727	0.407568
AO		SCRI_RS_67208	3H	1.6	0.5	-2.61999	0.699435
AO		SCRI_RS_173491	3H	1.9	8	1.94274	0.0257433
AO		BOPA1_13924_403	3H	2.4	2	-1.68693	0.391151
AO		BOPA1_1831_241	3H	2.7	0.5	-2.55951	0.272878
AO		SCRI_RS_110189	3H	2.75	1.5	2.42029	0.173942
AO		SCRI_RS_119379	3H	3.1	2	-2.08802	0.458556
AO		BOPA1_5945_748	3H	7	0.5	-2.14783	0.551732
AO		BOPA2_12_30818	3H	7	0.5	-2.33488	0.548071
AO		SCRI_RS_127822	3H	8.3	2	-2.23842	0.189831
AO		BOPA2_12_11310	3H	8.4	0.5	4.07235	2.16732
AO		SCRI_RS_155475	3H	8.4	2	-2.00972	0.667745
AO	QPt.3H-2	i_11_10112	3H	8.5	78.5	-1.58809	0.781463
AO		SCRI_RS_130264	3H	8.8	0.5	1.9307	0.334161
AO		SCRI_RS_129198	3H	9.6	2	1.79647	0.868265
AO		SCRI_RS_193258	3H	9.6	2.5	-1.84424	1.0452
AO		SCRI_RS_209312	3H	14.9	0.5	2.37635	1.01758
AO		SCRI_RS_214280	3H	15.2	0.5	-2.50249	0.745121
AO		SCRI_RS_161041	3H	17.5	0.5	-4.74251	0.225621
AO		BOPA2_12_30192	3H	20.4	0.5	-1.26425	0.129546
AO		SCRI_RS_167842	3H	23.1	8	-2.66486	0.023886
AO		SCRI_RS_3748	3H	23.9	0.5	1.51643	0.107494
AO		SCRI_RS_192875	3H	24.7	0.5	-1.04338	0.990833
AO		BOPA2_12_11237	3H	25.3	0.5	2.95067	0.09236
AO		BOPA1_15141_257	3H	39.4	1.5	-1.52558	0.865346
AO		BOPA1_6634_263	3H	39.5	2.5	-2.33821	0.511228
AO		SCRI_RS_141171	3H	40.6	0.5	-1.55491	0.577345
AO		BOPA1_9018_522	3H	43.1	2.5	-1.53951	1.28574
AO		BOPA2_12_21506	3H	43.1	0.5	2.55126	1.65033
AO		SCRI_RS_146425	3H	43.1	7.5	-1.65374	1.19889
AO		BOPA2_12_11117	3H	43.9	1.5	-2.30543	0.520085
AO		SCRI_RS_229693	3H	43.9	6.5	-1.82782	1.07329
AO		BOPA2_12_30785	3H	44.3	6	-1.60025	0.371439
AO		BOPA2_12_31475	3H	44.8	0.5	-1.38322	1.6965
AO		SCRI_RS_9584	3H	44.8	5.5	3.92513	0.0310551
AO		SCRI_RS_227793	3H	45.4	1.5	-2.33632	0.0314327
AO		BOPA1_4256_833	3H	46	1	1.79093	0.488891
AO		BOPA2_12_30474	3H	46	4	4.35705	0.02522
AO		SCRI_RS_200297	3H	46.2	0.5	-1.33119	1.90162
AO		BOPA2_12_31009	3H	46.55	0.5	-3.75591	1.01367
AO		BOPA2_12_20264	3H	47.3	0.5	-3.41494	0.288884
AO		BOPA2_12_11102	3H	49.3	1	-5.15344	0.0972636
AO		SCRI_RS_204057	3H	49.3	0.5	1.85842	1.94744
AO		BOPA2_12_30126	3H	50.55	0.5	5.29411	0.000373465
AO		SCRI_RS_128706	3H	50.9	18	-6.31123	0.023127
AO		BOPA1_ConsensusGBS0508_1	3H	51.2	7	3.60922	3.15011
AO		BOPA2_12_31008	3H	51.2	0.5	-3.23416	0.683204
AO		SCRI_RS_173916	3H	51.2	0.5	2.79559	3.79222
AO		SCRI_RS_207180	3H	51.2	0.5	-2.97131	4.46652
AO		SCRI_RS_222735	3H	51.2	5.5	-5.51391	3.71933
AO		SCRI_RS_178900	3H	51.3	0.5	-7.50422	5.71
AO		SCRI_RS_215085	3H	51.3	0.5	-3.87964	0.186641
AO		BOPA1_2588_229	3H	51.4	15.5	-4.984	4.0161
AO		BOPA2_12_11295	3H	51.4	2	-2.48865	1.18355
AO		SCRI_RS_188912	3H	51.4	4.5	-5.02115	3.94018
AO		SCRI_RS_214259	3H	51.4	0.5	2.08776	3.19436
AO		BOPA1_2067_775	3H	51.45	0.5	4.64635	3.5563
AO		BOPA1_5020_145	3H	51.45	1	7.19375	3.48957
AO		BOPA1_ABC18582_1_2_417	3H	51.45	0.5	-2.80679	2.02943
AO		SCRI_RS_160464	3H	51.45	1.5	-10.9764	3.98742
AO		SCRI_RS_181360	3H	51.45	1.5	7.48398	2.87086
AO		SCRI_RS_209249	3H	51.45	0.5	5.74782	3.14395
AO		SCRI_RS_239403	3H	51.45	1	-7.17467	3.85459
AO		BOPA1_10248_954	3H	51.5	1.5	-4.49939	0.3099
AO		BOPA1_1630_1150	3H	51.5	0.5	-3.08055	0.203315
AO		BOPA2_12_20721	3H	51.5	0.5	-7.09299	0.232843
AO		SCRI_RS_160256	3H	51.55	0.5	-2.61465	0.651909
AO		BOPA1_10012_1239	3H	51.6	0.5	-9.61619	4.52084
AO		BOPA1_12007_70	3H	51.6	0.5	3.66622	0.00772396
AO		BOPA1_7716_721	3H	51.6	4	-5.0729	0.0694275
AO		BOPA1_8383_349	3H	51.6	17	-6.96733	4.33683
AO		BOPA2_12_31011	3H	51.6	1.5	-2.60291	3.45989
AO		BOPA2_12_31012	3H	51.6	43	-5.89111	4.28989
AO		BOPA2_12_31393	3H	51.6	0.5	2.32527	2.72969
AO		SCRI_RS_108473	3H	51.6	9.5	-6.03084	4.41495
AO		SCRI_RS_12851	3H	51.6	0.5	-3.61706	4.40835
AO		SCRI_RS_151799	3H	51.6	0.5	-3.33773	3.70631
AO		SCRI_RS_157988	3H	51.6	0.5	-5.86233	4.05914
AO		SCRI_RS_161083	3H	51.6	7	-5.00262	4.65079
AO		SCRI_RS_173348	3H	51.6	1	-4.03633	3.49686
AO		SCRI_RS_186923	3H	51.6	6	-9.15777	3.80846
AO		SCRI_RS_189167	3H	51.6	0.5	-5.8436	0.00974271
AO		SCRI_RS_196189	3H	51.6	0.5	8.87342	3.34581
AO		SCRI_RS_207066	3H	51.6	11.5	-8.87442	3.90105
AO		SCRI_RS_213902	3H	51.6	0.5	-11.3527	4.41317
AO		BOPA1_2231_557	3H	51.7	14.5	2.54776	1.28992
AO		SCRI_RS_103211	3H	51.7	1.5	-2.57075	1.32929
AO		BOPA1_2066_1133	3H	51.8	4	-12.1043	3.7156
AO		BOPA1_2676_256	3H	51.8	0.5	-10.4918	4.08526
AO		BOPA1_2934_1076	3H	51.8	3.5	2.69812	0.814117
AO		BOPA1_7728_341	3H	51.8	1	7.15405	3.03492
AO		BOPA2_12_30002	3H	51.8	8	-3.52705	3.15307
AO		BOPA2_12_31017	3H	51.8	4.5	2.60209	1.12184
AO		BOPA2_12_31368	3H	51.8	23.5	10.9339	3.21859
AO		SCRI_RS_219551	3H	51.8	22.5	5.74156	2.50698
AO		BOPA1_4453_422	3H	52.6	1.5	-2.20437	1.61698
AO		SCRI_RS_6793	3H	52.6	0.5	5.19082	0.00506909
AO		BOPA1_10126_999	3H	53.3	3.5	2.54942	2.04498
AO		BOPA1_5038_1035	3H	54.5	7	-3.31483	1.10579
AO		SCRI_RS_152172	3H	54.5	1.5	2.62882	1.14257
AO		BOPA1_2804_1832	3H	54.8	5.5	3.74556	1.69651
AO		SCRI_RS_221644	3H	54.8	12	2.47032	0.719574
AO		SCRI_RS_222102	3H	54.8	2.5	-4.04239	2.01526
AO		SCRI_RS_155168	3H	55.1	2.5	-2.72452	2.25637
AO		SCRI_RS_173186	3H	55.1	0.5	-4.39322	2.70576
AO		SCRI_RS_168665	3H	55.2	2	2.41848	0.387321
AO		SCRI_RS_179275	3H	55.5	3	-4.01805	0.47403
AO		BOPA1_ABC08184_2_1_35	3H	55.8	1.5	1.74446	1.10338
AO		SCRI_RS_124201	3H	55.8	1.5	3.07389	0.227101
AO		SCRI_RS_151680	3H	55.8	0.5	-4.64854	0.600505
AO		SCRI_RS_162862	3H	55.8	0.5	2.69924	0.43372
AO		SCRI_RS_162838	3H	56.4	0.5	1.65725	1.81641
AO		BOPA2_12_11152	3H	57.4	0.5	-3.56557	0.189796
AO		BOPA2_12_11284	3H	57.4	1.5	-3.25574	0.394937
AO		SCRI_RS_231801	3H	58	2	1.63143	0.176573
AO		BOPA1_2616_2560	3H	58.6	0.5	-1.7048	0.76789
AO		BOPA2_12_30616	3H	59.6	1	1.68272	0.0319573
AO		BOPA1_5960_1302	3H	60.8	3	3.01608	0.803326
AO		SCRI_RS_133415	3H	60.8	0.5	1.98837	0.293797
AO		SCRI_RS_187102	3H	60.8	0.5	2.15863	0.579573
AO		SCRI_RS_200508	3H	60.8	17.5	3.02612	0.124909
AO		SCRI_RS_234006	3H	60.8	1.5	2.315	0.303699
AO		SCRI_RS_69605	3H	60.8	0.5	1.8169	0.133479
AO		SCRI_RS_220192	3H	61.8	0.5	1.34847	0.318341
AO		SCRI_RS_174419	3H	61.85	11	-4.73702	0.504616
AO		BOPA2_12_30754	3H	61.9	23	-4.51588	0.475869
AO		SCRI_RS_137201	3H	61.9	1	-3.02033	0.176132
AO		SCRI_RS_9350	3H	61.9	0.5	-1.83975	0.220397
AO		SCRI_RS_144535	3H	62.1	3	-2.81477	0.230593
AO		SCRI_RS_139449	3H	62.4	0.5	1.30222	0.14617
AO		SCRI_RS_138291	3H	62.5	14	2.1083	0.0412216
AO		SCRI_RS_226190	3H	62.55	1	-4.14083	0.0780837
AO		SCRI_RS_144534	3H	62.7	3	2.96256	0.267872
AO		SCRI_RS_183659	3H	62.7	1	-2.39283	0.0092725
AO		SCRI_RS_225522	3H	62.8	5.5	2.00675	0.107079
AO		BOPA1_2315_702	3H	63	0.5	1.87147	0.143449
AO		BOPA1_3306_446	3H	63	0.5	-2.20797	0.317925
AO		BOPA2_12_10887	3H	63	6	2.32068	0.284776
AO		SCRI_RS_162931	3H	63	0.5	2.57972	0.22283
AO		SCRI_RS_237939	3H	63	0.5	-2.51388	0.148072
AO		SCRI_RS_13778	3H	63.7	2.5	2.52527	0.0384592
AO		BOPA1_4618_1559	3H	63.9	0.5	2.32742	0.397906
AO		BOPA2_12_30743	3H	63.9	1	2.04313	0.134747
AO		SCRI_RS_194602	3H	63.9	2.5	2.66628	0.00614038
AO		BOPA2_12_10609	3H	64.2	0.5	-2.42748	0.50263
AO		SCRI_RS_104564	3H	64.3	0.5	1.00512	0.188336
AO		BOPA2_12_11454	3H	64.5	0.5	2.70829	0.0474044
AO		SCRI_RS_224377	3H	64.5	3	-1.8193	0.959682
AO		SCRI_RS_156056	3H	64.9	3.5	3.06108	0.00368426
AO		SCRI_RS_189039	3H	67.5	0.5	2.03711	0.35122
AO		SCRI_RS_171415	3H	67.9	0.5	3.65891	0.000932577
AO		BOPA1_6883_203	3H	68.1	5.5	-2.61349	0.316184
AO		BOPA2_12_30170	3H	68.1	0.5	-2.50782	0.0452704
AO		SCRI_RS_27417	3H	68.1	0.5	-2.18736	0.123159
AO		SCRI_RS_223611	3H	68.3	0.5	-2.42764	0.270602
AO		BOPA2_12_31262	3H	69	0.5	-5.17917	1.38905
AO		BOPA2_12_11517	3H	71.5	1	2.04472	0.290015
AO		BOPA2_12_30278	3H	71.5	1	1.38895	0.0351486
AO		SCRI_RS_178618	3H	73.2	1	3.84022	0.0284922
AO		BOPA2_12_11138	3H	73.9	1	-6.26564	0.0305398
AO		BOPA1_861_268	3H	75.2	1.5	-1.97931	1.29047
AO		SCRI_RS_95272	3H	75.7	0.5	1.49021	0.104255
AO		SCRI_RS_159006	3H	75.9	0.5	-1.1731	0.272129
AO		BOPA1_8020_87	3H	76.2	0.5	-2.11867	0.813797
AO		SCRI_RS_146480	3H	76.3	0.5	-2.21761	0.0695772
AO	QPt.3H-4	i_12_10583	3H	77.4	55.5	-2.85555	0.0388206
AO		SCRI_RS_143933	3H	77.4	0.5	-1.13884	0.807048
AO		SCRI_RS_240090	3H	77.7	0.5	1.75032	0.0303019
AO		SCRI_RS_1509	3H	83.1	0.5	1.63329	0.301465
AO		SCRI_RS_172730	3H	83.1	1	6.30618	0.422874
AO		BOPA2_12_31367	3H	83.9	0.5	2.02915	0.266554
AO		SCRI_RS_235849	3H	83.9	15	-1.63949	0.316943
AO		BOPA2_12_30250	3H	84.6	0.5	1.9771	0.11509
AO		BOPA1_9683_140	3H	86.2	0.5	2.36999	0.093098
AO		BOPA1_1291_936	3H	86.4	2.5	4.16868	0.031245
AO		BOPA1_3787_1223	3H	88.2	0.5	5.13543	0.251043
AO		SCRI_RS_165444	3H	88.2	1	-1.59033	0.577738
AO		BOPA2_12_10210	3H	89.1	0.5	-4.55795	0.780545
AO		SCRI_RS_3125	3H	89.9	1.5	-1.12497	0.332513
AO		SCRI_RS_162929	3H	90	1	-1.08165	0.28074
AO		SCRI_RS_229593	3H	90	0.5	-1.54552	0.597307
AO		BOPA1_8984_579	3H	90.2	1	-1.84861	0.795216
AO		BOPA2_12_10662	3H	90.9	0.5	-4.16118	0.0116092
AO		SCRI_RS_3352	3H	90.9	4	-1.58258	0.0748456
AO		BOPA2_12_30342	3H	91.2	0.5	3.3736	0.0690984
AO		SCRI_RS_225641	3H	96.5	4	-1.84815	0.0876353
AO		BOPA2_12_30423	3H	96.7	2	-1.14452	0.752282
AO		BOPA2_12_21081	3H	97.05	0.5	3.88501	0.169553
AO		SCRI_RS_149566	3H	97.8	11.5	-2.32408	0.663162
AO		SCRI_RS_237734	3H	98.5	1.5	-1.74155	0.00811245
AO		BOPA2_12_10100	3H	98.7	1	-1.29801	0.4596
AO		SCRI_RS_138983	3H	98.7	1.5	-3.42056	0.804641
AO		SCRI_RS_147984	3H	98.7	4	-2.59775	0.159576
AO		BOPA2_12_30375	3H	98.9	1	-1.20191	0.752464
AO		SCRI_RS_131897	3H	100.4	0.5	1.95909	0.114579
AO		SCRI_RS_234342	3H	100.7	0.5	-1.07298	0.352341
AO		SCRI_RS_159125	3H	103.8	10	-3.69631	0.26681
AO		SCRI_RS_193132	3H	104.3	0.5	2.84065	0.674324
AO		SCRI_RS_153915	3H	104.5	0.5	1.78145	0.13721
AO		SCRI_RS_192360	3H	104.5	0.5	4.03614	0.00699261
AO		BOPA2_12_30926	3H	107.05	1	-4.53718	0.438376
AO		BOPA1_11609_524	3H	108.8	0.5	-3.09458	0.247491
AO		SCRI_RS_194623	3H	108.8	0.5	-2.95733	0.123173
AO		BOPA2_12_30096	3H	109.2	1	-1.15398	0.587518
AO		BOPA1_3965_353	3H	109.5	0.5	-1.11264	0.237375
AO		BOPA2_12_20413	3H	109.5	8	5.84021	1.40417
AO		BOPA1_4026_655	3H	115.9	8	-1.77014	1.46744
AO		BOPA2_12_30972	3H	115.9	0.5	2.0412	0.175131
AO		BOPA2_12_10188	3H	117	1.5	3.62124	0.301059
AO		BOPA2_12_10205	3H	117	2	3.27544	0.160921
AO	QPt.3H-5	SCRI_RS_146197	3H	117	67	5.64757	0.120843
AO		BOPA2_12_10122	3H	120.9	0.5	-2.5106	0.103054
AO		BOPA1_9618_372	3H	122	1	-1.40426	0.639581
AO		SCRI_RS_235770	3H	122	6	-3.50628	0.124995
AO		BOPA2_12_11154	3H	123.2	3.5	8.59658	0.0323181
AO		BOPA2_12_31251	3H	123.4	1	-1.39652	0.696272
AO		BOPA2_12_30367	3H	126.1	0.5	2.82695	0.0167827
AO		BOPA1_5008_2402	3H	126.7	4	-2.31398	0.445587
AO		SCRI_RS_177313	3H	127.3	1.5	8.80237	0.122173
AO		BOPA1_3949_1560	3H	128.6	0.5	1.40935	0.0240484
AO		SCRI_RS_113112	3H	128.6	5	4.21624	0.0921096
AO		SCRI_RS_204462	3H	128.6	0.5	2.3397	0.00295912
AO		SCRI_RS_206881	3H	128.6	0.5	1.72953	0.233687
AO		SCRI_RS_231382	3H	128.8	0.5	1.69645	0.282165
AO		BOPA2_12_11208	3H	130.3	0.5	8.25991	0.11103
AO		BOPA2_12_21386	3H	131.3	0.5	-1.60351	0.766389
AO		BOPA2_12_31473	3H	131.6	2	-1.93379	0.0837648
AO		SCRI_RS_175682	3H	131.6	4.5	1.75263	0.209989
AO		BOPA2_12_10542	3H	131.7	0.5	-2.17067	0.0914622
AO		SCRI_RS_209285	3H	131.7	1	-2.26544	0.561201
AO		SCRI_RS_205592	3H	132.4	2.5	2.55186	0.310173
AO		SCRI_RS_144559	3H	132.9	1	3.10342	0.165212
AO		SCRI_RS_208633	3H	133.4	0.5	1.43823	0.0557947
AO		SCRI_RS_184593	3H	135.3	0.5	1.30616	0.0399467
AO		SCRI_RS_135156	3H	135.5	4	1.62947	0.0427382
AO		SCRI_RS_165044	3H	135.5	2	1.72038	0.504682
AO		SCRI_RS_189186	3H	135.5	14	1.84091	0.450918
AO		SCRI_RS_129737	3H	135.6	2	1.99589	0.637982
AO		SCRI_RS_189710	3H	135.6	0.5	-1.35594	0.0332675
AO		SCRI_RS_10019	3H	136.6	2	5.59062	1.1619
AO		SCRI_RS_205663	3H	138.2	1	1.60483	0.157858
AO		BOPA2_12_30370	3H	139.2	5.5	2.01339	0.376224
AO		SCRI_RS_157113	3H	139.2	0.5	1.27261	0.115015
AO		SCRI_RS_65010	3H	139.2	0.5	1.60359	0.0797395
AO		BOPA2_12_30921	3H	139.3	0.5	1.10626	0.563321
AO		SCRI_RS_158679	3H	139.6	0.5	-2.38284	0.138178
AO		SCRI_RS_168042	3H	142.1	0.5	2.45603	0.12487
AO		SCRI_RS_235726	3H	142.1	2	-4.02312	0.749557
AO		BOPA1_5840_659	3H	142.15	15	3.22387	0.608591
AO		SCRI_RS_238412	3H	142.2	3	-2.56704	0.0886414
AO		SCRI_RS_176108	3H	143.5	1	-1.88469	0.208475
AO		SCRI_RS_188420	3H	143.9	18.5	-2.14464	0.553702
AO		SCRI_RS_126369	3H	144	0.5	1.67658	0.0545435
AO		SCRI_RS_229623	3H	144.1	3	2.75086	0.394586
AO		BOPA1_4787_1746	3H	144.9	0.5	2.88997	0.370085
AO		SCRI_RS_180847	3H	145.3	0.5	-1.29512	0.0128425
AO		SCRI_RS_156315	3H	146.5	0.5	2.39184	0.851988
AO		SCRI_RS_159344	3H	148.2	1	2.81073	0.12489
AO		BOPA1_7782_410	3H	148.4	0.5	-1.18282	0.00393855
AO		BOPA2_12_30229	3H	148.4	1.5	-2.56646	0.615819
AO		SCRI_RS_146798	3H	148.4	0.5	-1.47092	0.123817
AO		SCRI_RS_16311	3H	148.4	0.5	1.44313	0.0486602
AO		SCRI_RS_162720	3H	154.85	1	-2.45404	1.25127
AO		BOPA1_13494_110	3H	154.9	1.5	-1.20081	0.0448752
AO		SCRI_RS_159189	3H	154.9	0.5	-1.30005	0.0570581
AO		BOPA2_12_10215	3H	155	0.5	-1.61806	0.000724707
AO		SCRI_RS_173731	4H	1.1	0.5	1.55752	0.362603
AO		BOPA2_12_11020	4H	3.5	9.5	-1.95557	0.0171187
AO		SCRI_RS_145228	4H	3.5	0.5	-4.57742	0.213788
AO		SCRI_RS_219136	4H	3.5	0.5	-1.94721	0.00197844
AO		SCRI_RS_231066	4H	3.5	2.5	-2.0253	0.020119
AO		BOPA1_1996_652	4H	3.6	3.5	1.96699	1.07006
AO		BOPA1_1513_514	4H	14.7	0.5	1.4884	0.180153
AO		BOPA2_12_20618	4H	14.9	0.5	-6.41799	0.0265341
AO		BOPA2_12_30540	4H	14.9	0.5	-1.66981	0.0134188
AO		SCRI_RS_180891	4H	14.9	2	1.81691	0.61839
AO		SCRI_RS_189331	4H	14.9	2	-1.61112	0.0344578
AO		SCRI_RS_190426	4H	14.9	0.5	-1.70756	7.28017e-05
AO		SCRI_RS_105960	4H	15	0.5	2.44072	0.0530411
AO		SCRI_RS_154178	4H	18.5	8	-1.83036	0.0190796
AO		BOPA1_3432_290	4H	19.9	2	-1.849	0.044039
AO		BOPA1_ABC06172_1_2_104	4H	19.9	0.5	13.531	0.000182063
AO		BOPA1_ABC08396_1_4_120	4H	19.9	1	-1.38066	0.0691302
AO	QPt.4H-2	i_12_30150	4H	19.9	93.5	1.92342	0.359336
AO		SCRI_RS_12719	4H	19.9	1.5	-6.31253	6.9406e-05
AO		BOPA1_9027_454	4H	20.9	3.5	-1.82361	0.0140248
AO		BOPA1_2065_3135	4H	21.2	13.5	-1.59893	0.0935529
AO		SCRI_RS_127657	4H	21.2	0.5	5.28731	0.0502567
AO		BOPA2_12_30394	4H	22.2	1	-2.12342	0.947496
AO		SCRI_RS_98443	4H	22.2	2	-1.47342	0.428425
AO		BOPA2_12_11175	4H	25.7	1	1.53401	0.236747
AO		BOPA1_2832_377	4H	25.9	0.5	-1.86312	0.265078
AO		BOPA1_952_1301	4H	26.3	0.5	5.25687	0.967518
AO		SCRI_RS_39834	4H	26.3	2	-1.67423	0.8359
AO		SCRI_RS_143144	4H	28.1	2	1.49555	0.145401
AO		BOPA2_12_31164	4H	29.8	1	-1.49101	0.0461406
AO		BOPA2_12_10810	4H	34.3	0.5	1.41683	0.0112293
AO		BOPA2_12_30863	4H	34.3	2	-3.43884	0.0851049
AO		BOPA2_12_30865	4H	34.3	0.5	-5.53042	0.000141124
AO		SCRI_RS_75805	4H	41.9	4.5	-1.57824	0.648639
AO		BOPA1_10255_529	4H	43.3	1	-1.5612	0.285454
AO		SCRI_RS_116338	4H	43.3	0.5	-1.22969	0.968939
AO		SCRI_RS_220122	4H	43.5	1	-1.44993	0.771381
AO		BOPA1_1227_1323	4H	43.8	1	-1.47231	0.633959
AO		SCRI_RS_9296	4H	44.1	0.5	-1.89619	0.185099
AO		BOPA2_12_30187	4H	45.7	0.5	-3.30626	0.000878308
AO		SCRI_RS_110052	4H	49.7	0.5	-2.5359	0.00826838
AO		SCRI_RS_203147	4H	49.7	0.5	2.17853	0.398008
AO		BOPA1_5726_414	4H	49.9	1.5	1.88326	0.330654
AO		BOPA2_12_30597	4H	49.9	3.5	-1.91036	1.19239
AO		SCRI_RS_137360	4H	49.9	43.5	-1.95093	1.46186
AO		SCRI_RS_143191	4H	49.9	0.5	-1.26006	0.92142
AO		SCRI_RS_222133	4H	49.9	0.5	1.89234	0.848869
AO		BOPA2_12_20144	4H	50.55	5	-8.1898	0.279769
AO		SCRI_RS_130433	4H	50.55	0.5	18.4875	0.428824
AO		SCRI_RS_157310	4H	50.6	2	-1.53343	0.778023
AO		SCRI_RS_188580	4H	50.6	0.5	1.80985	0.511914
AO		SCRI_RS_140586	4H	50.7	8.5	-1.83434	0.877803
AO		BOPA2_12_11190	4H	50.8	29.5	-2.234	0.0575
AO		SCRI_RS_168580	4H	50.8	1	-2.12019	0.0126906
AO		SCRI_RS_229704	4H	50.8	0.5	1.56928	0.0970787
AO		SCRI_RS_2937	4H	50.8	0.5	-3.19985	0.230305
AO		BOPA1_2268_601	4H	50.85	0.5	3.67474	0.197509
AO		SCRI_RS_207936	4H	50.85	1	1.96685	0.0769845
AO		BOPA1_454_1502	4H	51	1	-2.43466	0.166945
AO		BOPA2_12_30488	4H	51	1	-2.06817	0.0866765
AO		BOPA2_12_30878	4H	51	0.5	1.32905	0.239627
AO		BOPA2_12_31382	4H	51	0.5	-2.64512	0.0469133
AO		SCRI_RS_176092	4H	51	0.5	-1.23832	1.01244
AO		SCRI_RS_239818	4H	51	1	-2.0661	1.30908
AO		BOPA1_7691_679	4H	51.2	0.5	-2.73217	0.0983791
AO		SCRI_RS_121003	4H	51.2	0.5	3.36454	0.219226
AO		SCRI_RS_197371	4H	51.2	1	2.61794	0.0019896
AO		BOPA2_12_11269	4H	51.3	0.5	1.48359	0.317705
AO		BOPA2_12_11315	4H	51.3	1	1.7274	0.883519
AO		BOPA2_12_20831	4H	51.3	1.5	-3.03938	1.03074
AO		BOPA2_12_21442	4H	51.3	0.5	4.35413	0.537503
AO		BOPA2_12_30625	4H	51.3	1	-1.81262	0.168714
AO		SCRI_RS_239237	4H	51.4	0.5	-4.7658	0.209998
AO		BOPA1_3489_854	4H	51.9	0.5	-1.1069	0.436473
AO		SCRI_RS_218200	4H	51.9	9	-3.56554	0.00820569
AO		SCRI_RS_237345	4H	52.2	1	-6.07993	0.206835
AO		BOPA2_12_11063	4H	52.3	0.5	-5.11378	0.0693188
AO		BOPA2_12_30427	4H	52.3	0.5	-2.30217	0.0262563
AO		SCRI_RS_150603	4H	52.3	0.5	-1.31786	0.894296
AO		BOPA1_7942_948	4H	52.5	0.5	-2.17581	0.199637
AO		SCRI_RS_181886	4H	52.7	4	-1.83345	0.279962
AO		BOPA1_1169_944	4H	53.15	1	-8.10597	0.0540752
AO		SCRI_RS_66562	4H	54	1	-2.82043	0.686548
AO		BOPA2_12_10088	4H	54.3	0.5	-3.45336	0.0777412
AO		BOPA2_12_11108	4H	54.3	0.5	-2.99795	0.795725
AO		BOPA2_12_30995	4H	54.3	0.5	-1.48754	0.172618
AO		BOPA2_12_31462	4H	54.3	1.5	-1.77741	0.51963
AO		SCRI_RS_14612	4H	54.5	0.5	2.80857	0.680339
AO		BOPA2_12_10637	4H	54.6	0.5	-1.94762	0.496188
AO		SCRI_RS_168496	4H	54.6	1	-1.70044	0.151741
AO		SCRI_RS_185430	4H	55.95	0.5	-6.08618	0.0318685
AO		BOPA1_ABC08788_1_1_329	4H	57.3	0.5	3.70019	0.521439
AO		BOPA2_12_11427	4H	57.5	0.5	-2.12221	0.513027
AO		SCRI_RS_170560	4H	57.5	0.5	-1.47072	0.221629
AO		SCRI_RS_202326	4H	57.5	7	3.28067	0.0435993
AO		SCRI_RS_189180	4H	58.1	1	-2.28297	0.109282
AO		SCRI_RS_98343	4H	58.1	5.5	-4.48936	0.132489
AO		BOPA1_4276_1082	4H	58.4	30	1.88742	0.640141
AO		SCRI_RS_109600	4H	58.4	2.5	4.41825	0.466621
AO		BOPA1_6326_1032	4H	58.45	0.5	6.7481	0.217648
AO		BOPA1_5354_1046	4H	59.6	1	1.61989	0.207168
AO		BOPA1_ConsensusGBS0010_2	4H	59.8	2	6.2281	0.133041
AO		SCRI_RS_206179	4H	60.1	0.5	-2.89264	0.269036
AO		SCRI_RS_132067	4H	60.2	3.5	-4.59686	0.523539
AO		BOPA2_12_30455	4H	60.3	0.5	-1.87972	0.40229
AO		SCRI_RS_13644	4H	60.6	0.5	2.88045	0.0169871
AO		BOPA2_12_31385	4H	60.7	1.5	1.81802	0.0747936
AO		BOPA1_4139_888	4H	60.8	6.5	3.73023	0.0947593
AO		BOPA1_6464_1115	4H	62.5	2.5	2.12093	0.316768
AO		SCRI_RS_139806	4H	63.4	1	1.68491	0.206173
AO		BOPA1_4407_1344	4H	67.6	0.5	2.16502	0.359502
AO		BOPA1_2490_1786	4H	67.7	4	1.55426	0.156638
AO		BOPA1_ABC14714_1_1_162	4H	67.7	0.5	1.60114	0.332566
AO		BOPA1_3416_692	4H	69	0.5	1.86163	0.49254
AO		BOPA2_12_20143	4H	70.3	5.5	2.35672	0.012543
AO		BOPA2_12_31362	4H	70.3	5	1.67041	0.00711988
AO		SCRI_RS_119486	4H	70.3	3.5	2.24304	0.198147
AO		SCRI_RS_175327	4H	70.3	22	3.2832	0.752671
AO		SCRI_RS_238610	4H	70.3	1.5	2.60104	0.0404282
AO		SCRI_RS_155536	4H	73.7	0.5	-6.213	0.0489806
AO		BOPA1_4250_402	4H	78.5	1	-2.30531	1.41763
AO		BOPA2_12_30787	4H	78.5	0.5	-1.78298	1.09058
AO		SCRI_RS_13460	4H	78.5	1.5	1.88272	0.347886
AO		SCRI_RS_181725	4H	78.5	12	3.30057	0.0340572
AO		SCRI_RS_233242	4H	78.5	0.5	-2.10105	1.2851
AO		SCRI_RS_223734	4H	78.7	0.5	1.34659	0.188117
AO		SCRI_RS_7523	4H	78.7	12.5	3.64423	0.0407913
AO		BOPA1_4988_858	4H	78.8	4.5	2.13655	0.110615
AO		SCRI_RS_125524	4H	79.1	0.5	2.10664	0.912205
AO		BOPA2_12_31246	4H	80.5	1	1.30977	0.210345
AO		BOPA1_4986_1214	4H	80.9	1.5	1.96966	0.00445322
AO		SCRI_RS_176669	4H	80.9	10.5	4.57809	0.0801927
AO		BOPA2_12_10670	4H	81.2	7	1.65419	0.255516
AO		SCRI_RS_134956	4H	81.2	1	1.18725	0.224096
AO		BOPA2_12_30655	4H	83.35	1.5	-6.27166	0.357185
AO		SCRI_RS_162410	4H	85.1	1.5	1.45571	1.61766
AO		BOPA1_2400_956	4H	85.45	3	4.64949	0.00206681
AO		BOPA1_4039_1686	4H	85.6	0.5	-2.80509	1.7535
AO		SCRI_RS_210971	4H	85.8	0.5	1.152	0.855306
AO		BOPA1_5611_811	4H	90.9	2	-1.84872	2.52985
AO		SCRI_RS_157760	4H	90.9	0.5	1.46546	3.34471
AO		SCRI_RS_168399	4H	91.1	2.5	4.17057	0.0246521
AO		BOPA1_4361_1867	4H	91.3	3.5	3.95862	0.004478
AO		SCRI_RS_107010	4H	91.3	0.5	1.48199	3.41362
AO		BOPA2_12_30584	4H	92.8	1	-2.12837	3.99948
AO		SCRI_RS_142683	4H	92.8	1	-3.03523	0.28899
AO		BOPA2_12_30718	4H	97.2	0.5	-1.75419	2.72663
AO		SCRI_RS_11114	4H	97.2	1.5	3.98769	0.067052
AO		SCRI_RS_169580	4H	97.3	0.5	-2.57116	0.738337
AO		BOPA2_12_10824	4H	97.5	1	-2.01408	2.00766
AO		BOPA1_4535_1366	4H	98.9	0.5	-2.73096	5.88444
AO		BOPA2_12_10666	4H	98.9	12.5	-2.27159	4.93003
AO		BOPA2_12_30158	4H	99.1	5	-2.96831	6.90502
AO		SCRI_RS_168581	4H	99.1	1	-2.21621	5.37398
AO		SCRI_RS_168591	4H	99.1	3	-2.64133	7.0124
AO		SCRI_RS_228030	4H	99.1	29.5	-2.87028	6.9109
AO		SCRI_RS_188827	4H	99.2	4	-2.13878	4.17613
AO		SCRI_RS_235688	4H	99.4	2.5	6.88442	0.366733
AO		BOPA2_12_11139	4H	99.6	0.5	1.7721	1.96374
AO		BOPA2_12_11183	4H	99.6	0.5	2.40645	1.50818
AO		BOPA1_1241_1649	4H	99.85	0.5	5.41098	0.0972142
AO		BOPA1_41_695	4H	100.6	0.5	2.9242	6.06253
AO		BOPA2_12_30987	4H	100.6	5	-3.56526	5.75035
AO		SCRI_RS_207853	4H	100.6	2.5	-2.12538	1.79591
AO		SCRI_RS_197256	4H	101.3	1	-2.38744	6.64499
AO		BOPA1_3652_872	4H	101.4	2.5	-4.45109	6.49281
AO		SCRI_RS_141803	4H	101.6	1	-1.91411	4.49192
AO	QPt.4H-5	SCRI_RS_167808	4H	101.7	68	-3.67246	6.50446
AO		SCRI_RS_156130	4H	102	0.5	2.28676	1.85752
AO		SCRI_RS_10818	4H	102.1	1	-2.31702	6.19697
AO		SCRI_RS_148773	4H	102.2	1	4.76317	0.192304
AO		SCRI_RS_170388	4H	102.6	2.5	-3.33751	6.47506
AO		BOPA2_12_31139	4H	102.8	2.5	6.17383	0.154008
AO		SCRI_RS_9549	4H	102.8	0.5	-3.06236	6.1317
AO		SCRI_RS_157611	4H	103.8	1	-2.76565	5.5379
AO		BOPA2_12_11233	4H	103.9	24	-2.06851	1.75248
AO		SCRI_RS_148330	4H	103.9	0.5	-3.19553	6.0989
AO		SCRI_RS_203870	4H	103.9	29	-2.4956	5.88589
AO		SCRI_RS_192689	4H	104	7.5	-2.12851	2.93091
AO		SCRI_RS_196076	4H	110.2	1	-1.64215	4.08708
AO		SCRI_RS_76975	4H	110.2	1.5	-1.41132	3.98988
AO		BOPA1_6019_296	4H	111.3	0.5	-2.28282	1.09798
AO		SCRI_RS_107762	4H	111.3	2	-2.67133	0.0281053
AO		SCRI_RS_216855	4H	111.3	2	3.69769	0.057011
AO		BOPA1_4773_1009	4H	113.4	1.5	-1.99343	1.73267
AO		BOPA2_12_30873	4H	113.4	0.5	-1.51141	0.645413
AO		BOPA2_12_31151	4H	113.4	1.5	-1.27642	0.473634
AO		SCRI_RS_119390	4H	113.4	1	-1.14046	1.75994
AO		SCRI_RS_142177	4H	113.4	2	-1.51254	0.960447
AO		SCRI_RS_198507	4H	113.4	3.5	-2.64887	2.65376
AO		SCRI_RS_222936	4H	113.4	2.5	2.8786	1.85881
AO		SCRI_RS_13454	4H	113.7	2.5	23.8207	0.00872472
AO		SCRI_RS_189457	4H	113.7	0.5	-1.44558	0.144402
AO		BOPA2_12_30980	5H	1.5	1	-1.32773	0.0273992
AO		BOPA2_12_31022	5H	1.5	0.5	1.4913	0.0894571
AO		BOPA2_12_30975	5H	1.6	2	-1.97671	0.451763
AO		BOPA2_12_31023	5H	1.6	0.5	-1.34682	0.0220733
AO		BOPA2_12_20257	5H	1.7	0.5	3.09407	0.300903
AO		BOPA2_12_30591	5H	2.6	7	1.96537	1.20393
AO		SCRI_RS_204607	5H	2.75	0.5	3.28551	0.00131828
AO		SCRI_RS_114102	5H	4.2	0.5	-6.11377	0.0901721
AO		SCRI_RS_181570	5H	8.6	1	-1.7987	0.00572516
AO		SCRI_RS_225187	5H	8.6	1	-3.05151	0.0118584
AO		SCRI_RS_157444	5H	17.6	0.5	-3.75005	0.331581
AO		BOPA1_5086_1239	5H	17.9	0.5	-4.56337	0.0644673
AO		BOPA1_9608_371	5H	18.2	0.5	-0.770365	0.00138428
AO		SCRI_RS_203585	5H	23.6	6.5	-1.2626	0.100483
AO		SCRI_RS_85089	5H	23.6	0.5	-1.00775	0.318599
AO		BOPA1_4684_775	5H	28.3	2.5	-1.81501	0.0570727
AO		BOPA2_12_20576	5H	29.1	2.5	2.44954	0.54927
AO		SCRI_RS_108416	5H	29.1	0.5	1.12278	0.397553
AO		SCRI_RS_136706	5H	29.1	1	3.07117	1.24272
AO		SCRI_RS_27067	5H	29.1	0.5	5.68767	0.272854
AO		SCRI_RS_104699	5H	30.45	0.5	3.11395	0.0351693
AO		BOPA2_12_10864	5H	35.85	0.5	-10.2236	0.0374777
AO		SCRI_RS_175090	5H	38.1	1.5	2.69694	0.724669
AO		BOPA1_4334_482	5H	39.5	1	-1.69772	0.741984
AO		BOPA2_12_20770	5H	39.5	2	1.63706	0.321791
AO		SCRI_RS_165313	5H	39.5	1	-2.38659	0.29754
AO		BOPA2_12_31410	5H	40.6	0.5	-8.19825	0.527667
AO		SCRI_RS_133674	5H	41.2	13.5	-2.42937	0.447136
AO		SCRI_RS_216814	5H	41.2	12	-2.44599	0.503025
AO		BOPA1_2267_1173	5H	41.3	2.5	-1.89248	0.0127139
AO		SCRI_RS_187735	5H	41.3	0.5	1.1487	0.394128
AO		BOPA1_5754_850	5H	41.6	0.5	-2.28685	0.0536227
AO		SCRI_RS_229712	5H	41.7	1	0.999782	0.312354
AO		SCRI_RS_171426	5H	41.75	11.5	-3.55218	0.167214
AO		BOPA2_12_30654	5H	41.8	0.5	-3.83243	0.00218949
AO		SCRI_RS_103840	5H	41.8	1	1.36971	0.0320863
AO		SCRI_RS_222345	5H	42.2	0.5	-2.83983	0.0516992
AO		BOPA1_ConsensusGBS0019_1	5H	42.8	0.5	2.69674	0.130072
AO		BOPA2_12_31257	5H	42.8	15	3.53758	0.29397
AO		SCRI_RS_212505	5H	42.8	0.5	2.2425	0.0118146
AO		SCRI_RS_90293	5H	42.9	0.5	4.71633	0.00327808
AO		SCRI_RS_138727	5H	43	0.5	-3.196	0.468411
AO		SCRI_RS_68142	5H	43	0.5	-1.14482	0.124485
AO		SCRI_RS_161221	5H	43.5	1	14.404	0.862007
AO		SCRI_RS_171812	5H	43.7	4	-4.40413	0.679709
AO		BOPA1_9766_787	5H	44	0.5	1.48392	0.372541
AO		BOPA2_12_30337	5H	44	0.5	9.55982	0.133095
AO		SCRI_RS_102075	5H	44	1	3.50098	0.593381
AO		SCRI_RS_165927	5H	44	28	2.24755	0.282923
AO		BOPA2_12_31431	5H	44.1	2	4.50364	2.94393
AO		BOPA1_4154_364	5H	44.2	1.5	2.6108	0.574804
AO		BOPA1_6571_649	5H	44.2	0.5	-3.86456	0.316663
AO		BOPA2_12_30728	5H	44.2	1	1.82182	0.0101249
AO		BOPA2_12_31259	5H	44.2	2.5	1.89365	0.325769
AO		SCRI_RS_130708	5H	44.2	0.5	2.3012	0.606596
AO		SCRI_RS_151755	5H	44.2	0.5	-2.68896	0.0263366
AO		SCRI_RS_156086	5H	44.2	2.5	1.86687	0.0185331
AO		SCRI_RS_175637	5H	44.2	1.5	1.77107	0.428224
AO		SCRI_RS_188359	5H	44.2	13.5	2.52476	0.623032
AO		SCRI_RS_204494	5H	44.2	1.5	-2.88297	0.208811
AO		SCRI_RS_221695	5H	44.2	1	4.34199	0.397242
AO		SCRI_RS_237877	5H	44.2	0.5	1.65347	0.0378864
AO		SCRI_RS_237910	5H	44.2	0.5	1.85326	0.640579
AO		SCRI_RS_189	5H	44.35	1	-17.2238	0.355859
AO		BOPA1_4392_450	5H	44.5	1.5	-2.60741	0.336052
AO		SCRI_RS_144101	5H	44.5	0.5	1.90562	0.00357426
AO		SCRI_RS_236984	5H	44.5	0.5	3.99029	0.0018636
AO		SCRI_RS_41519	5H	44.5	0.5	-2.66415	0.299528
AO		BOPA2_12_30193	5H	44.8	0.5	-4.08253	0.58079
AO		BOPA2_12_30214	5H	44.8	0.5	-2.11161	0.460709
AO		BOPA2_12_20059	5H	45.1	17	2.04738	0.828528
AO		SCRI_RS_211940	5H	46.2	0.5	-1.35723	0.0951546
AO		SCRI_RS_215485	5H	46.25	1.5	3.86853	0.407886
AO		SCRI_RS_153476	5H	46.7	2	-1.5648	0.819894
AO		SCRI_RS_231244	5H	46.7	0.5	3.3679	0.000914975
AO		SCRI_RS_235908	5H	47	1	-1.71631	0.162899
AO		SCRI_RS_133042	5H	47.2	0.5	3.44554	0.50276
AO		SCRI_RS_147429	5H	47.2	1	-2.89555	0.038568
AO		BOPA2_12_31183	5H	47.5	7	-1.81408	0.115288
AO		BOPA1_2505_850	5H	47.7	2	-5.88977	0.423694
AO		BOPA2_12_10306	5H	47.7	1	-2.05649	0.420512
AO		BOPA2_12_10899	5H	47.7	0.5	2.74444	0.000976425
AO		BOPA2_12_30747	5H	47.7	0.5	-5.78904	0.193464
AO		SCRI_RS_122965	5H	47.7	1	-3.33582	0.570394
AO		SCRI_RS_182320	5H	47.7	4.5	-1.93586	0.233253
AO		BOPA1_7568_443	5H	47.8	0.5	-1.29551	0.0277082
AO		BOPA2_12_20416	5H	47.8	0.5	-2.72455	0.0671155
AO		SCRI_RS_119781	5H	47.8	0.5	-2.32542	0.370514
AO		SCRI_RS_236759	5H	48.2	2	-2.28066	1.69077
AO		BOPA2_12_11089	5H	49.85	12.5	4.52984	1.84078
AO		BOPA2_12_11438	5H	49.85	1.5	4.16766	0.0102606
AO		BOPA2_12_31240	5H	49.85	3	1.79518	0.033655
AO		SCRI_RS_156324	5H	49.85	2.5	-2.21272	0.373379
AO		SCRI_RS_144841	5H	50	0.5	-2.15412	0.0146293
AO		SCRI_RS_215710	5H	50	0.5	-2.09571	0.292416
AO		SCRI_RS_174326	5H	51.5	6.5	1.66823	0.803041
AO		SCRI_RS_174091	5H	51.6	0.5	-4.23685	0.00523849
AO		SCRI_RS_223699	5H	51.6	0.5	-3.95559	0.253153
AO		SCRI_RS_135464	5H	52.3	0.5	5.22307	0.106993
AO		SCRI_RS_173717	5H	52.3	0.5	2.44733	1.02726
AO		SCRI_RS_231238	5H	52.3	1.5	1.43329	0.219539
AO		BOPA2_12_20350	5H	55.6	0.5	1.03997	1.01039
AO		BOPA2_12_30080	5H	55.6	1.5	-2.48854	0.225351
AO		BOPA1_1583_522	5H	60.5	2.5	1.61126	0.344235
AO		BOPA1_5799_578	5H	60.5	0.5	1.28896	0.485188
AO		BOPA2_12_21128	5H	60.5	0.5	1.17024	0.913417
AO		SCRI_RS_198009	5H	60.5	0.5	3.87444	0.456564
AO		BOPA2_12_10140	5H	62.5	0.5	-2.55094	0.125255
AO		BOPA2_12_10634	5H	62.5	1	1.70144	0.342331
AO		BOPA2_12_10674	5H	69.3	0.5	3.72683	0.48807
AO		SCRI_RS_152347	5H	69.3	2	1.3216	0.0405142
AO		BOPA1_9745_628	5H	69.7	13	4.86883	1.10922
AO		BOPA1_3928_513	5H	70.1	1.5	1.88463	0.0178327
AO		BOPA2_12_30314	5H	70.1	2	1.00402	0.391948
AO		SCRI_RS_128664	5H	70.1	0.5	1.40952	0.588555
AO		SCRI_RS_12887	5H	70.1	1	1.14852	0.208687
AO		SCRI_RS_1474	5H	70.1	0.5	1.25024	0.585396
AO		SCRI_RS_160332	5H	70.1	0.5	1.02878	1.08306
AO		SCRI_RS_177017	5H	72.85	1	5.84797	0.381613
AO		SCRI_RS_239779	5H	72.85	20.5	6.08365	0.222335
AO		SCRI_RS_11206	5H	73.3	1	-2.4554	0.121101
AO		SCRI_RS_165919	5H	74.7	1.5	4.80573	0.24024
AO		SCRI_RS_203938	5H	74.7	0.5	-8.7604	0.0755383
AO		SCRI_RS_196566	5H	75.15	0.5	6.00004	0.127874
AO		BOPA2_12_20359	5H	75.25	1.5	-3.053	0.119925
AO		BOPA1_370_443	5H	75.6	12.5	3.80494	0.108065
AO		SCRI_RS_231184	5H	75.6	3	2.48567	0.0646695
AO		SCRI_RS_91994	5H	76.2	0.5	2.11636	0.487161
AO		BOPA1_11944_542	5H	80.2	1.5	3.90825	0.34502
AO		SCRI_RS_204275	5H	80.2	2.5	4.41869	0.364186
AO		BOPA1_3333_1209	5H	80.3	6	1.34594	0.725032
AO		BOPA1_3685_894	5H	80.3	0.5	1.57008	0.194387
AO		SCRI_RS_147819	5H	80.3	1	1.51317	1.20913
AO		SCRI_RS_170151	5H	80.3	3	2.98207	0.150163
AO		SCRI_RS_196316	5H	80.3	0.5	1.39947	0.573432
AO		SCRI_RS_7201	5H	80.3	1.5	1.40232	0.180157
AO		BOPA1_ConsensusGBS0304_1	5H	81.3	0.5	1.47621	0.0764311
AO		BOPA1_2947_1245	5H	84.4	3	1.4633	0.681403
AO		BOPA1_956_473	5H	87.4	0.5	5.54013	0.296008
AO		SCRI_RS_240059	5H	87.6	0.5	-1.7567	0.0835023
AO		BOPA2_12_31417	5H	93	0.5	-2.49239	0.271749
AO		BOPA1_10669_188	5H	93.4	0.5	-1.65152	0.114188
AO		SCRI_RS_143508	5H	93.4	0.5	-1.74198	0.00221828
AO		BK_22	5H	94.45	5	10.8516	0.684089
AO		BOPA1_6315_914	5H	94.7	3	-1.48402	0.591948
AO		BOPA1_6913_1235	5H	94.7	0.5	-2.59443	0.048994
AO		BOPA2_12_30852	5H	95	3.5	6.86921	0.0108464
AO		SCRI_RS_125580	5H	96.65	1	5.6604	0.0335058
AO		BOPA1_4771_380	5H	97.2	0.5	-1.28379	0.0613738
AO		SCRI_RS_125581	5H	97.3	0.5	-1.99109	0.23023
AO		SCRI_RS_129893	5H	98.1	1.5	-5.37263	0.56594
AO		BOPA1_3478_1024	5H	98.9	2	2.06919	0.031413
AO		SCRI_RS_120829	5H	98.9	1	-1.63167	0.224276
AO		SCRI_RS_177133	5H	107.6	0.5	-1.6468	0.168198
AO		SCRI_RS_234720	5H	109.4	4	-4.68503	0.313231
AO		SCRI_RS_231239	5H	109.7	0.5	3.53655	0.250912
AO		BOPA1_3877_1923	5H	112.7	10.5	4.06801	1.33104
AO		SCRI_RS_153247	5H	112.7	1	-2.31138	0.408131
AO		SCRI_RS_156454	5H	112.7	0.5	-2.57441	0.0570076
AO		SCRI_RS_199964	5H	112.7	0.5	1.50116	0.00447961
AO		SCRI_RS_198525	5H	114	0.5	-1.94265	0.380242
AO		SCRI_RS_8256	5H	114	0.5	-2.85739	0.0289285
AO		SCRI_RS_165569	5H	114.9	0.5	1.83239	0.273964
AO		BOPA2_12_20045	5H	115.3	1	-2.02072	0.164384
AO		BOPA2_12_31041	5H	115.3	0.5	-4.8912	0.606174
AO		SCRI_RS_126419	5H	115.3	1	-1.40367	0.061255
AO		BOPA2_12_30377	5H	118	1	1.87356	0.251602
AO		SCRI_RS_15011	5H	118	2	1.92831	0.00620539
AO		SCRI_RS_7191	5H	118	1	5.94899	0.038103
AO		SCRI_RS_189371	5H	118.1	2	2.42011	0.0814894
AO		BOPA1_272_944	5H	118.8	1	-2.55395	0.472333
AO		SCRI_RS_189046	5H	118.8	0.5	-4.17384	0.581293
AO		SCRI_RS_157896	5H	118.9	1.5	2.11745	0.0103561
AO		BOPA2_12_30611	5H	119	0.5	3.81013	0.303458
AO		BOPA1_211_259	5H	119.4	0.5	2.16655	0.188131
AO		SCRI_RS_24549	5H	119.4	1.5	-3.14648	0.0904102
AO		BOPA1_5844_1011	5H	119.8	0.5	2.2311	0.364785
AO		SCRI_RS_170159	5H	120.1	0.5	1.52345	0.0384436
AO		SCRI_RS_124472	5H	120.2	1.5	2.20257	0.00181297
AO		SCRI_RS_158259	5H	120.3	5	1.78827	0.543035
AO		SCRI_RS_159490	5H	120.3	0.5	1.4938	0.234118
AO		SCRI_RS_188785	5H	121.3	2	2.15811	0.125332
AO		BOPA2_12_30067	5H	121.5	1	-4.65085	0.451728
AO		SCRI_RS_174710	5H	121.7	1.5	-2.03869	0.520227
AO		BOPA1_1697_636	5H	122.4	1	-1.64796	0.494657
AO		SCRI_RS_130992	5H	122.6	0.5	3.38664	0.599701
AO		BOPA1_4795_782	5H	125.5	2	-2.8063	1.77624
AO		SCRI_RS_122458	5H	125.5	23.5	-2.5605	1.50266
AO		BOPA1_5571_640	5H	125.6	3	-5.73973	0.693939
AO		BOPA2_12_31059	5H	125.6	2.5	-2.12734	1.34313
AO		SCRI_RS_138933	5H	125.6	2.5	-2.36917	1.19635
AO		SCRI_RS_217212	5H	125.8	0.5	-2.64481	0.982302
AO		SCRI_RS_149432	5H	126.8	5	-2.57698	1.23381
AO		SCRI_RS_184066	5H	126.8	0.5	-2.2332	1.12676
AO		SCRI_RS_197881	5H	126.8	1.5	-2.37052	1.22291
AO		BOPA1_5156_737	5H	128.2	2	2.05774	0.0936003
AO		BOPA1_6553_328	5H	128.2	0.5	-2.21562	1.38498
AO		BOPA2_12_30635	5H	128.2	1	-2.70049	1.41211
AO		SCRI_RS_158089	5H	128.2	1.5	4.01406	1.02969
AO	QPt.5H-2	SCRI_RS_228463	5H	128.2	56	-2.50619	1.49704
AO		BOPA2_12_11252	5H	128.5	2	2.58075	0.0745268
AO		BOPA1_ABC03113_1_1_251	5H	129.4	1.5	-3.22926	0.0244841
AO		BOPA2_12_30222	5H	129.4	1.5	4.25282	0.146358
AO		SCRI_RS_102414	5H	129.4	1	2.1825	0.277858
AO		SCRI_RS_148120	5H	129.4	0.5	2.87609	0.542174
AO		SCRI_RS_165578	5H	129.4	1	-2.1019	1.16979
AO		SCRI_RS_157238	5H	129.8	0.5	2.52295	0.167878
AO		SCRI_RS_78626	5H	129.9	1	2.73365	0.38899
AO		SCRI_RS_161534	5H	130.8	0.5	2.49093	1.27749
AO		BOPA1_2520_718	5H	131.2	9	-3.07567	0.343827
AO		BOPA2_12_30556	5H	131.2	0.5	-2.04046	1.1038
AO		BOPA2_12_31217	5H	131.7	0.5	4.30327	0.0811138
AO		SCRI_RS_168544	5H	131.7	1	-2.35949	0.899313
AO		SCRI_RS_175848	5H	131.7	4	-2.18563	1.06176
AO		SCRI_RS_185613	5H	131.7	0.5	-2.86555	2.32819
AO		SCRI_RS_189650	5H	131.7	0.5	-1.66721	0.293402
AO		BOPA2_12_30833	5H	134.5	2.5	-3.32626	0.0668629
AO		SCRI_RS_14089	5H	134.7	1	-2.15087	0.428071
AO		SCRI_RS_184603	5H	134.7	0.5	-1.60309	0.499177
AO		SCRI_RS_9182	5H	134.7	4	-2.33888	0.0252049
AO		BK_04	5H	135.4	0.5	-1.50624	0.832198
AO		BOPA1_1198_537	5H	135.4	0.5	-1.32903	0.527105
AO		SCRI_RS_146573	5H	136.8	1	1.47631	0.00512787
AO		BOPA1_4686_1281	5H	137.1	1	1.3892	0.0353405
AO		BOPA2_12_30580	5H	137.1	0.5	1.82565	0.0440262
AO		SCRI_RS_220146	5H	137.9	0.5	-2.22028	0.00457766
AO		SCRI_RS_227878	5H	138.7	1	-3.02865	0.166082
AO		SCRI_RS_172379	5H	139	0.5	-1.52611	0.410993
AO		BOPA2_12_30183	5H	139.1	1	-1.82844	0.16123
AO		SCRI_RS_182353	5H	140.1	0.5	3.87911	0.0105018
AO		SCRI_RS_138735	5H	142.7	1.5	2.23993	0.173756
AO		SCRI_RS_230034	5H	143	4.5	2.80655	0.478898
AO		BOPA1_3507_2859	5H	143.5	0.5	-3.30926	0.276056
AO		BOPA1_603_72	5H	143.5	0.5	-1.62762	0.133968
AO		SCRI_RS_138608	5H	143.8	0.5	-5.01688	0.299663
AO		BOPA1_3390_205	5H	144.2	2.5	3.10678	0.0179752
AO		BOPA1_1761_804	5H	144.7	0.5	2.73042	0.0445979
AO		BOPA1_7342_535	5H	144.7	7.5	1.90733	0.153561
AO		SCRI_RS_155688	5H	144.7	1	-3.80847	0.00819386
AO		BOPA1_11470_478	5H	144.9	1	-2.02416	0.386842
AO		SCRI_RS_235092	5H	144.9	0.5	-1.19292	0.346363
AO		SCRI_RS_157356	5H	145.7	0.5	-2.06151	0.153888
AO		SCRI_RS_19741	5H	145.7	0.5	-1.23164	0.393564
AO		BOPA2_12_11325	5H	146.1	4.5	2.60417	0.0425356
AO		SCRI_RS_146309	5H	146.1	1	-2.85932	0.125341
AO		SCRI_RS_189174	5H	146.1	0.5	3.55475	0.151245
AO		BOPA1_5428_146	5H	149.8	0.5	2.40053	0.0453416
AO		BOPA2_12_30162	5H	149.8	0.5	2.58879	0.234761
AO		SCRI_RS_134358	5H	149.9	1	-2.98523	0.0168524
AO		SCRI_RS_221599	5H	150.1	3.5	-2.79064	0.171805
AO		BOPA1_5757_248	5H	151.1	1	-1.83802	0.0363349
AO		BOPA1_485_1369	5H	151.3	0.5	2.56343	0.258215
AO		SCRI_RS_159482	5H	151.4	2	1.50136	0.2142
AO		BOPA1_4117_472	5H	151.85	4	5.67389	0.0226197
AO		SCRI_RS_128397	5H	151.9	0.5	1.43741	0.509217
AO		SCRI_RS_12757	5H	152.4	0.5	1.17875	0.606784
AO		SCRI_RS_132308	5H	152.4	1	3.42949	0.00486823
AO		SCRI_RS_152085	5H	152.4	0.5	1.59835	0.0667683
AO		SCRI_RS_220002	5H	152.4	0.5	1.4101	0.240431
AO		BOPA1_3391_2137	5H	152.6	3	2.77033	0.594618
AO		SCRI_RS_224671	5H	152.6	0.5	1.27717	0.164469
AO		BOPA1_6735_754	5H	154.5	1	2.92752	0.0150889
AO		SCRI_RS_157318	5H	154.5	0.5	1.64369	0.51479
AO		SCRI_RS_159467	5H	154.5	3.5	3.59987	0.336251
AO		BOPA1_552_188	5H	155.6	1.5	5.02317	0.861043
AO		BOPA1_585_342	5H	155.6	0.5	1.69401	0.28212
AO		SCRI_RS_108855	5H	155.8	1	1.63451	0.139839
AO		SCRI_RS_13318	5H	155.8	0.5	-2.23762	0.206248
AO		SCRI_RS_207260	5H	155.8	1.5	-2.03088	0.0238865
AO		SCRI_RS_25330	5H	155.8	2.5	-2.00077	0.508991
AO		BOPA1_3362_644	5H	157.4	1.5	1.3904	0.794291
AO		BOPA1_6736_452	5H	158.3	0.5	1.7322	0.198003
AO		BOPA2_12_21135	5H	158.3	0.5	2.21211	0.00654005
AO		BOPA1_ConsensusGBS0390_11	5H	158.9	0.5	2.3241	0.000486019
AO		BOPA2_12_20816	5H	158.9	2	-2.10586	0.0905708
AO		BOPA1_2244_3247	5H	159.5	0.5	-4.04223	0.0619845
AO		SCRI_RS_235652	5H	159.5	0.5	1.59133	0.356537
AO	QPt.5H-3	i_11_21138	5H	159.8	64.5	1.71719	0.409332
AO		BOPA2_12_30656	5H	159.8	1.5	5.85105	0.639795
AO		SCRI_RS_186984	5H	159.8	1	1.68421	0.175198
AO		SCRI_RS_8410	5H	159.8	1	-2.63237	0.347972
AO		SCRI_RS_160831	5H	159.9	6.5	-2.34948	0.136152
AO		SCRI_RS_131163	5H	160.5	1	1.16293	0.346852
AO		BOPA2_12_30494	5H	161.5	2.5	1.44983	0.114598
AO		SCRI_RS_13914	5H	161.7	7.5	-1.92693	0.0701977
AO		SCRI_RS_195241	5H	161.8	0.5	1.88649	0.0114745
AO		SCRI_RS_202800	5H	162.5	1	1.93591	0.612283
AO		SCRI_RS_203880	5H	162.5	1	1.48879	0.220961
AO		BOPA1_6116_709	5H	165.3	2.5	-8.40276	0.0589045
AO		SCRI_RS_194125	5H	165.8	0.5	1.43693	0.527097
AO		SCRI_RS_206768	5H	166.7	3.5	1.86808	0.753631
AO		SCRI_RS_157762	5H	167.6	0.5	-1.40009	0.00650444
AO		SCRI_RS_141226	5H	167.9	1	1.85285	0.324782
AO		SCRI_RS_14608	5H	167.9	0.5	-1.44318	0.00696907
AO		SCRI_RS_121526	5H	168.9	0.5	1.73832	0.521848
AO		SCRI_RS_127921	5H	169.4	0.5	-1.39625	0.0078186
AO		SCRI_RS_141314	5H	169.4	15.5	-2.66764	0.191704
AO		SCRI_RS_207382	5H	169.4	0.5	-1.69146	0.404807
AO		BOPA2_12_30502	5H	169.55	0.5	2.59842	0.519537
AO		BOPA1_1692_742	6H	0	1.5	-3.74139	0.00827018
AO		SCRI_RS_237782	6H	0.85	0.5	-5.63389	0.17477
AO		BOPA1_5159_579	6H	1.4	1.5	1.43452	0.452678
AO		SCRI_RS_10770	6H	1.4	0.5	1.87647	0.0323756
AO		SCRI_RS_199940	6H	2.6	0.5	1.81847	0.266305
AO		BOPA1_4547_1677	6H	3.4	1.5	1.70473	0.0414109
AO		SCRI_RS_194048	6H	3.4	0.5	2.04497	0.235401
AO		SCRI_RS_8388	6H	4.8	0.5	1.86562	0.476766
AO		BOPA1_5148_1414	6H	5.6	0.5	4.38477	0.183677
AO		BOPA1_ABC25019_1_8_280	6H	6.4	4	6.02681	1.26336
AO		SCRI_RS_211920	6H	6.4	1	1.76336	0.136455
AO		BOPA1_2057_412	6H	7.2	26	-1.6304	0.904918
AO		SCRI_RS_138977	6H	8.6	0.5	3.27117	0.186532
AO		BOPA1_1872_1372	6H	9.8	33.5	-3.25051	1.15938
AO		SCRI_RS_1429	6H	10.1	2.5	-1.37852	0.815764
AO		SCRI_RS_207933	6H	10.3	3	-4.0164	0.00769567
AO		SCRI_RS_202485	6H	10.4	1	3.25276	0.613726
AO		SCRI_RS_123172	6H	10.6	3.5	-2.46483	0.386212
AO		BOPA2_12_30651	6H	10.8	0.5	-1.32947	0.730886
AO		SCRI_RS_206183	6H	10.8	11.5	-1.97394	1.01817
AO		SCRI_RS_11640	6H	11.1	1	0.389753	0.233046
AO		SCRI_RS_231003	6H	11.1	1	-1.7856	1.26188
AO		SCRI_RS_159124	6H	11.3	2	-1.14739	0.843015
AO		SCRI_RS_106920	6H	13.5	0.5	-0.99491	0.75639
AO		SCRI_RS_164308	6H	13.5	0.5	2.09681	0.291822
AO		SCRI_RS_190870	6H	15.2	1	-1.4307	0.00114636
AO		SCRI_RS_139715	6H	15.6	0.5	-1.92758	0.182746
AO		SCRI_RS_202723	6H	16	1	3.13952	0.0777106
AO		BOPA1_1240_844	6H	24.5	0.5	1.63203	0.0015254
AO		BOPA1_1628_410	6H	24.5	2.5	-4.26818	0.0444124
AO		BOPA2_12_30603	6H	24.5	1	-1.26717	0.402915
AO		SCRI_RS_186897	6H	24.5	0.5	-2.58847	0.0507825
AO		SCRI_RS_154426	6H	24.8	1	2.74295	0.199929
AO		SCRI_RS_222092	6H	28.3	0.5	-1.08666	0.0736822
AO		SCRI_RS_189878	6H	28.5	5	1.4538	0.811333
AO		BOPA2_12_30697	6H	30	0.5	1.25477	0.947228
AO		BOPA2_12_30673	6H	30.1	0.5	1.23008	1.03974
AO		BOPA2_12_31308	6H	30.2	1	1.23077	0.843062
AO		BOPA2_12_31485	6H	31.9	3.5	-3.02382	0.717303
AO		BOPA1_4611_178	6H	32.2	2	-4.94339	0.231549
AO		BOPA1_885_104	6H	32.2	0.5	1.35855	0.772135
AO		BOPA1_7848_441	6H	35.6	2.5	-2.49588	0.161649
AO		BOPA1_3164_1386	6H	37.4	0.5	-2.77221	0.338214
AO		BOPA2_12_30358	6H	37.5	0.5	-5.70158	0.104999
AO		SCRI_RS_235711	6H	38	0.5	1.82994	2.30644
AO		BOPA2_12_10613	6H	42.4	3.5	5.13173	4.90608
AO		BOPA1_1588_537	6H	43.6	0.5	1.49683	3.63762
AO		SCRI_RS_141429	6H	43.6	2	-1.82403	1.43356
AO		SCRI_RS_209824	6H	43.6	4	-3.10505	0.0162225
AO		SCRI_RS_7397	6H	43.6	0.5	-1.18077	0.497244
AO		SCRI_RS_165352	6H	43.7	0.5	-1.34514	2.46758
AO		SCRI_RS_187	6H	43.7	0.5	2.00602	1.63637
AO		SCRI_RS_161627	6H	44.1	2.5	4.03515	2.94363
AO		SCRI_RS_168118	6H	44.1	0.5	1.89263	3.30708
AO		SCRI_RS_170814	6H	46	0.5	2.1719	2.30474
AO		SCRI_RS_2534	6H	46	1	1.79232	2.79981
AO		BOPA2_12_30516	6H	46.2	45.5	-10.5082	0.249026
AO		SCRI_RS_155654	6H	47.5	0.5	1.66622	5.53432
AO		BOPA1_4445_1911	6H	48.8	3.5	4.02757	7.86014
AO		SCRI_RS_238639	6H	48.8	0.5	-4.72933	6.85493
AO		i_11_10013	6H	49.1	65.5	6.58846	8.00675
AO		BOPA2_12_30316	6H	49.1	1.5	-2.52359	0.0405039
AO		BOPA2_12_30658	6H	49.1	1.5	3.13746	5.87332
AO		SCRI_RS_119674	6H	49.1	0.5	7.16882	8.19296
AO		SCRI_RS_120783	6H	49.1	0.5	3.26967	1.22607
AO		SCRI_RS_121633	6H	49.1	11	2.76634	6.51192
AO		SCRI_RS_128460	6H	49.1	6	6.36137	0.00935553
AO		SCRI_RS_142506	6H	49.1	4	2.12645	3.27631
AO		SCRI_RS_143259	6H	49.1	1	2.71261	7.75464
AO		SCRI_RS_168111	6H	49.1	5.5	6.10895	7.95516
AO		SCRI_RS_176	6H	49.1	1	2.96557	0.685046
AO		SCRI_RS_182004	6H	49.1	29	5.31502	8.31009
AO		SCRI_RS_188949	6H	49.1	1.5	2.37016	5.10492
AO		SCRI_RS_196458	6H	49.1	1.5	4.82464	1.16461
AO		SCRI_RS_196459	6H	49.1	0.5	2.46952	4.69781
AO		SCRI_RS_200882	6H	49.1	3	2.61895	4.68047
AO		SCRI_RS_210025	6H	49.1	0.5	4.87782	7.08861
AO		SCRI_RS_236452	6H	49.1	1.5	2.46039	4.56657
AO		BOPA2_12_30133	6H	50.2	0.5	-3.53894	6.57891
AO		BOPA2_12_31433	6H	50.2	12.5	-2.63327	0.824369
AO		SCRI_RS_146096	6H	50.2	2	3.67134	7.18829
AO		SCRI_RS_192720	6H	50.2	6	3.01579	7.10535
AO		SCRI_RS_211299	6H	50.2	3.5	-2.25582	0.470361
AO		BOPA2_12_10199	6H	50.4	0.5	1.66199	3.58014
AO		BOPA1_1009_1089	6H	50.6	9	2.15555	6.50995
AO		BOPA2_12_30782	6H	50.6	0.5	2.1009	6.86423
AO		SCRI_RS_239889	6H	50.6	1.5	-5.42187	6.31291
AO		BOPA2_12_11171	6H	50.8	25	-4.61746	0.0461554
AO		SCRI_RS_125353	6H	50.8	0.5	-2.46679	1.9285
AO		SCRI_RS_232893	6H	50.8	0.5	2.17202	4.24023
AO		SCRI_RS_204495	6H	51	4.5	-2.39998	0.436746
AO		SCRI_RS_135049	6H	52.1	2	2.13838	0.833874
AO		SCRI_RS_176150	6H	52.1	1	2.74481	4.96006
AO		SCRI_RS_2834	6H	52.1	1	3.0019	4.88791
AO		SCRI_RS_236999	6H	52.2	1	-3.23937	0.635634
AO		SCRI_RS_153619	6H	52.5	1.5	-2.8742	3.06816
AO		SCRI_RS_161288	6H	52.5	1	2.44711	2.40373
AO		SCRI_RS_166120	6H	52.5	1	-4.75265	3.49552
AO		BOPA2_12_30441	6H	52.8	1.5	-1.96126	1.65186
AO		BOPA2_12_10345	6H	52.9	0.5	-4.21332	0.192402
AO		BOPA2_12_10497	6H	52.9	1.5	-6.24617	0.021086
AO		BOPA2_12_11104	6H	52.9	1.5	-3.50507	0.0330107
AO		BOPA2_12_31005	6H	52.9	0.5	1.75265	3.45507
AO		SCRI_RS_127556	6H	52.9	0.5	-2.17725	6.18205
AO		SCRI_RS_131647	6H	52.9	10.5	-2.92173	2.93117
AO		SCRI_RS_158873	6H	52.9	0.5	-2.86611	3.68075
AO		SCRI_RS_205103	6H	52.9	2.5	2.40796	2.2324
AO		SCRI_RS_128181	6H	53	1	-6.06902	0.0220408
AO		BOPA2_12_11353	6H	53.3	0.5	2.01205	4.58359
AO		BOPA2_12_30802	6H	53.3	0.5	-2.46499	3.64382
AO		SCRI_RS_156115	6H	53.3	1	-3.66934	1.80504
AO		SCRI_RS_189606	6H	53.3	2	-3.43551	1.88943
AO		SCRI_RS_236959	6H	53.3	1.5	-2.44829	1.11309
AO		SCRI_RS_195226	6H	53.5	0.5	2.0077	3.15995
AO		BOPA1_5873_880	6H	53.6	3.5	10.1924	1.62322
AO		BOPA2_12_30021	6H	53.6	0.5	-2.62733	1.18915
AO		BOPA2_12_30120	6H	53.8	5	-2.21098	0.286698
AO		SCRI_RS_118381	6H	53.8	25.5	3.96864	3.30477
AO		SCRI_RS_124850	6H	53.8	1.5	2.98069	2.54673
AO		SCRI_RS_193776	6H	53.8	3	4.74742	0.368811
AO		SCRI_RS_215773	6H	53.8	0.5	4.45744	5.05883
AO		SCRI_RS_205256	6H	53.9	10	5.9718	0.450717
AO		BOPA1_4488_514	6H	54.9	0.5	-2.17324	0.648431
AO		BOPA1_ABC06878_1_1_332	6H	54.9	11	-2.96922	0.545577
AO		BOPA1_ABC13045_1_1_226	6H	54.9	5.5	5.57146	2.19144
AO		BOPA2_12_11487	6H	54.9	4	3.12365	4.07763
AO		BOPA2_12_20142	6H	54.9	0.5	-5.88192	1.98006
AO		BOPA2_12_21482	6H	54.9	5	-7.21352	1.13113
AO		BOPA2_12_30230	6H	54.9	3	2.38192	4.81517
AO		BOPA2_12_30305	6H	54.9	39	4.10472	1.90772
AO		BOPA2_12_30465	6H	54.9	2.5	-11.0916	0.394445
AO		BOPA2_12_30567	6H	54.9	1.5	-3.64166	0.297438
AO		BOPA2_12_31509	6H	54.9	0.5	3.43413	2.07709
AO		SCRI_RS_144162	6H	54.9	0.5	-3.26314	2.48837
AO		SCRI_RS_153797	6H	54.9	1.5	-6.13185	1.94732
AO		SCRI_RS_162760	6H	54.9	1.5	3.01269	2.45445
AO		SCRI_RS_187725	6H	54.9	28.5	10.7758	1.53234
AO		SCRI_RS_198506	6H	54.9	0.5	-7.51565	1.65616
AO		SCRI_RS_207174	6H	54.9	0.5	-2.95569	1.74047
AO		BOPA2_12_11140	6H	54.95	2.5	-6.14112	0.0667859
AO		BOPA1_5232_2041	6H	55	14.5	-3.40695	0.265416
AO		BOPA2_12_31249	6H	55	1.5	-2.83985	0.150699
AO		SCRI_RS_126229	6H	55	1	-2.93505	1.23187
AO		SCRI_RS_142767	6H	55	0.5	-2.55401	1.12212
AO		SCRI_RS_186147	6H	55	1	-2.98587	0.0638591
AO		SCRI_RS_233266	6H	55	0.5	-4.63651	0.00387112
AO		SCRI_RS_136136	6H	55.3	7.5	5.3419	2.36149
AO		BOPA1_4895_145	6H	55.4	2	-5.14255	0.0942338
AO		SCRI_RS_138529	6H	55.4	5	3.06668	0.181895
AO		SCRI_RS_224389	6H	55.4	0.5	2.06165	0.272582
AO		SCRI_RS_239642	6H	55.4	19.5	3.2281	0.643808
AO		BOPA2_12_10278	6H	55.5	1	1.98602	0.490958
AO		BOPA2_12_21114	6H	55.5	0.5	1.78679	0.463894
AO		SCRI_RS_142541	6H	55.5	2.5	-4.90162	0.60802
AO		SCRI_RS_146992	6H	55.5	0.5	8.64842	1.16028
AO		BOPA2_12_31174	6H	55.6	1	-3.60134	0.0825945
AO		SCRI_RS_115369	6H	55.7	0.5	-6.46819	2.37188
AO		SCRI_RS_137464	6H	55.7	1	2.74887	0.441551
AO		SCRI_RS_13935	6H	55.7	2.5	-3.13809	0.0458259
AO		SCRI_RS_146867	6H	55.7	3.5	-3.68286	0.245111
AO	QPt.6H-2	SCRI_RS_186193	6H	55.7	98	-5.98994	0.386321
AO		BOPA2_12_30144	6H	56.7	17.5	2.903	2.12052
AO		BOPA1_3656_341	6H	56.9	2.5	-5.39895	0.0665534
AO		SCRI_RS_114613	6H	57.2	1	1.7781	0.899948
AO		SCRI_RS_153707	6H	57.2	0.5	2.01297	1.00931
AO		SCRI_RS_182180	6H	57.2	1	3.19082	1.81208
AO		SCRI_RS_187697	6H	57.2	3.5	2.58826	0.982901
AO		SCRI_RS_222315	6H	57.2	0.5	-4.42842	0.582077
AO		BOPA1_ABC02895_1_4_231	6H	59.4	1	-3.04837	0.754206
AO		SCRI_RS_150504	6H	59.4	1.5	1.97552	2.19764
AO		SCRI_RS_173641	6H	59.4	1	2.21368	1.34254
AO		SCRI_RS_226342	6H	59.4	1.5	-8.08546	2.28083
AO		SCRI_RS_4697	6H	59.4	13.5	4.48595	2.30155
AO		BOPA2_12_31003	6H	59.5	0.5	2.39779	1.97652
AO		SCRI_RS_206704	6H	59.5	0.5	2.14318	1.66487
AO		BOPA2_12_10803	6H	59.6	10	4.28315	1.70866
AO		SCRI_RS_140640	6H	59.75	3	4.12318	0.889885
AO		SCRI_RS_217259	6H	59.8	11.5	4.64775	1.76181
AO		SCRI_RS_232544	6H	59.9	1	-4.03976	1.74917
AO		SCRI_RS_154772	6H	60.1	0.5	2.58638	0.397672
AO		SCRI_RS_169672	6H	60.1	17	2.38784	2.15399
AO		BOPA2_12_30804	6H	60.2	0.5	4.11025	0.110339
AO		SCRI_RS_106581	6H	60.2	2	2.86185	0.734657
AO		SCRI_RS_206986	6H	60.2	1.5	4.52184	0.40125
AO		SCRI_RS_209993	6H	60.2	0.5	2.75874	0.950922
AO		BOPA1_1911_55	6H	60.5	1	-3.36729	0.621783
AO		BOPA1_851_804	6H	60.5	18.5	2.66224	1.49594
AO		BOPA1_1914_936	6H	60.6	5.5	-3.85679	0.0280075
AO		BOPA2_12_11386	6H	60.6	1	-2.49868	0.0864622
AO		SCRI_RS_137824	6H	60.6	9	-2.60609	0.142534
AO		SCRI_RS_168964	6H	60.6	26	-2.74231	0.0219399
AO		BOPA1_4313_482	6H	60.9	1	-0.073152	1.15319
AO		BOPA2_12_30346	6H	61	0.5	2.8205	1.95023
AO		SCRI_RS_158011	6H	61	0.5	-2.63424	0.159567
AO		SCRI_RS_175000	6H	61	2	-6.77717	0.226839
AO		BOPA1_ConsensusGBS0369_1	6H	62.7	0.5	-2.84334	0.182387
AO		BOPA2_12_11475	6H	62.7	2	-5.37187	0.0540053
AO		SCRI_RS_152841	6H	63.5	6.5	-2.20281	0.508506
AO		BOPA1_6205_683	6H	63.9	0.5	-1.65194	0.142972
AO		SCRI_RS_152800	6H	65.5	1	-1.80171	0.142108
AO		SCRI_RS_236457	6H	65.7	0.5	1.67536	0.690732
AO		SCRI_RS_133948	6H	65.9	0.5	-1.46317	0.0445655
AO		SCRI_RS_5787	6H	65.9	0.5	-1.94211	0.238708
AO		BOPA1_1565_514	6H	66.25	0.5	-4.56585	0.350009
AO		BOPA1_4235_1617	6H	66.4	1.5	3.22644	0.11624
AO		BOPA2_12_10596	6H	67.2	1	8.37745	1.88541
AO		SCRI_RS_157316	6H	67.6	21.5	2.5653	1.28025
AO		BOPA1_ABC13717_1_1_328	6H	67.9	1	1.93504	1.02139
AO		BOPA2_12_10393	6H	68.2	1	4.33121	0.0290963
AO		SCRI_RS_235954	6H	68.2	0.5	3.8132	0.00694259
AO		BOPA2_12_30939	6H	69.3	7.5	1.60082	1.75384
AO		SCRI_RS_137215	6H	70.65	3	6.14935	1.97878
AO		BOPA2_12_31088	6H	71	1	1.77049	1.32656
AO		BOPA1_2294_573	6H	71.7	0.5	1.95502	1.21842
AO		SCRI_RS_16773	6H	71.7	8	1.87113	0.0666292
AO		BOPA1_4146_1154	6H	71.75	0.5	-7.58655	0.0940857
AO		BOPA1_4109_90	6H	71.9	0.5	2.05036	0.860631
AO		SCRI_RS_144892	6H	72.2	4	-2.35556	0.014434
AO		BOPA1_3147_440	6H	72.9	0.5	2.54749	0.0024074
AO		BOPA1_4454_1080	6H	72.9	21	2.25976	1.62155
AO		BOPA2_12_30148	6H	72.9	3.5	-2.08844	0.292092
AO		SCRI_RS_126972	6H	72.9	30.5	2.20274	1.30842
AO		SCRI_RS_133	6H	72.9	3.5	1.82818	0.295678
AO		SCRI_RS_136848	6H	72.9	0.5	-2.20295	0.0271005
AO		SCRI_RS_153435	6H	72.9	1.5	2.13011	1.28132
AO		SCRI_RS_187506	6H	72.9	1	-3.19436	1.24795
AO		SCRI_RS_221951	6H	72.9	0.5	-5.23519	1.17645
AO		BOPA2_12_31253	6H	74	9	-4.38754	0.15093
AO		SCRI_RS_193336	6H	74.2	5	-2.11586	0.0863647
AO		BOPA1_1899_739	6H	75.5	5	2.41513	0.796087
AO		SCRI_RS_184811	6H	75.5	0.5	2.30748	0.294162
AO		SCRI_RS_207284	6H	75.5	0.5	1.89274	0.923001
AO		SCRI_RS_100903	6H	76.1	8.5	-1.85904	0.0354232
AO		SCRI_RS_217187	6H	76.1	0.5	-1.31705	0.179034
AO		SCRI_RS_140037	6H	78.1	0.5	3.47339	0.396028
AO		SCRI_RS_238393	6H	78.1	1.5	1.55189	0.588856
AO		SCRI_RS_177093	6H	78.4	4.5	-2.92861	0.0374581
AO		BOPA1_ABC06682_1_1_311	6H	79.6	0.5	2.11867	0.228065
AO		SCRI_RS_181114	6H	79.6	0.5	0.993174	0.284177
AO		BOPA1_5926_798	6H	85.7	33.5	-2.86125	0.0193336
AO		SCRI_RS_200907	6H	85.7	6	-2.308	0.0184352
AO		BOPA1_2968_1066	6H	85.8	1	4.40102	0.0771784
AO		SCRI_RS_149401	6H	85.8	0.5	5.80886	0.161408
AO		SCRI_RS_175709	6H	85.8	1.5	-3.30741	0.0425461
AO		SCRI_RS_164037	6H	86.3	1.5	-1.55509	0.260372
AO		SCRI_RS_184453	6H	87.3	3	-1.56286	0.0634198
AO		SCRI_RS_10932	6H	87.6	0.5	-1.6296	0.000433297
AO		SCRI_RS_138716	6H	87.9	1	-1.95003	0.185925
AO		SCRI_RS_147599	6H	87.9	2	2.68763	0.156195
AO	QPt.6H-4	SCRI_RS_7640	6H	87.9	61.5	-2.23791	0.0381586
AO		BOPA1_3591_957	6H	87.95	2.5	5.38996	0.213455
AO		SCRI_RS_222802	6H	88.6	0.5	1.98986	5.30268e-06
AO		BOPA2_12_30151	6H	88.9	0.5	-2.77338	0.562602
AO		SCRI_RS_147062	6H	91.7	9	-2.79448	0.853569
AO		BOPA1_4076_1056	6H	92.3	0.5	1.41575	0.525264
AO		SCRI_RS_131929	6H	92.3	0.5	-4.6756	0.374334
AO		SCRI_RS_151574	6H	94.8	1.5	1.75613	0.00812313
AO		SCRI_RS_224910	6H	94.9	0.5	1.49854	8.8843e-05
AO		SCRI_RS_201988	6H	100.4	0.5	-1.38717	0.154334
AO		SCRI_RS_223732	6H	100.7	0.5	4.13952	0.387954
AO		SCRI_RS_43891	6H	100.7	7	-2.05744	0.0122703
AO		BOPA1_3047_1400	6H	101	1	-1.2013	0.033614
AO		SCRI_RS_159084	6H	101	2	3.11741	0.164592
AO		SCRI_RS_233106	6H	105.2	2	-2.80112	0.0446679
AO		BOPA1_2389_526	6H	105.6	0.5	-1.10911	0.471078
AO		SCRI_RS_124549	6H	108.6	0.5	-1.64165	0.00328763
AO		BOPA1_4396_567	6H	113.2	0.5	1.33151	0.577658
AO		BOPA2_12_10051	6H	113.2	2	-6.40278	0.0305159
AO		SCRI_RS_157323	6H	113.2	0.5	3.83233	0.0208483
AO		SCRI_RS_162678	6H	113.2	1	-2.33971	0.461209
AO		SCRI_RS_234548	6H	113.2	1.5	-2.82518	0.0233813
AO		BOPA1_1597_158	6H	116	1	2.20365	0.387417
AO		SCRI_RS_177168	6H	116	8	-5.11442	0.0198032
AO		SCRI_RS_204644	6H	116	0.5	2.7011	0.0291557
AO		SCRI_RS_226875	6H	116	0.5	-2.02069	0.199048
AO		SCRI_RS_206827	6H	116.2	0.5	4.59681	0.494632
AO		SCRI_RS_151280	6H	117.5	4.5	-3.23147	0.0376455
AO		BOPA1_ConsensusGBS0388_1	6H	118.6	0.5	2.05366	0.0713082
AO		BOPA1_3363_1795	6H	126.5	9	-2.10249	0.11915
AO		SCRI_RS_223104	6H	126.5	1	-1.17215	0.0785251
AO		BOPA2_12_30956	6H	126.6	0.5	-1.54553	0.108849
AO		SCRI_RS_161101	7H	0.2	0.5	1.63062	0.261036
AO		SCRI_RS_205803	7H	0.2	3.5	4.13736	0.132809
AO		SCRI_RS_92998	7H	0.2	0.5	-1.7955	0.00355584
AO		BOPA1_9561_168	7H	0.6	4.5	1.66551	0.0592917
AO		BOPA2_12_20016	7H	0.6	0.5	-1.56807	0.117874
AO	QPt.7H-1	SCRI_RS_200895	7H	0.6	77	9.64245	3.65406
AO		SCRI_RS_201258	7H	0.6	5	3.54734	2.92581
AO		BOPA1_4644_1363	7H	1.5	0.5	1.70875	0.307496
AO		BOPA1_9728_1098	7H	1.5	1	3.12694	1.20184
AO		SCRI_RS_138496	7H	1.5	1.5	1.56572	0.450459
AO		SCRI_RS_207095	7H	1.5	0.5	4.49962	0.0292823
AO		SCRI_RS_229445	7H	1.5	0.5	2.40558	0.795669
AO		BOPA1_1555_631	7H	1.6	0.5	-1.51637	0.00522096
AO		BOPA2_12_20201	7H	1.6	0.5	1.99414	0.158652
AO		SCRI_RS_156237	7H	1.9	59.5	-6.15239	0.272913
AO		BOPA2_12_31173	7H	2.5	3.5	1.8732	0.544192
AO		SCRI_RS_13615	7H	2.5	0.5	-2.14025	0.199804
AO		BOPA2_12_31411	7H	4.1	16.5	8.28173	3.37341
AO		SCRI_RS_42792	7H	4.1	0.5	1.20227	0.222696
AO		SCRI_RS_132017	7H	9.1	0.5	-1.40446	0.0256511
AO		BOPA1_1773_358	7H	9.8	0.5	4.54689	0.166713
AO		SCRI_RS_156158	7H	11	0.5	2.11752	0.227264
AO		SCRI_RS_166323	7H	11	1	-1.67218	0.0255001
AO		SCRI_RS_186187	7H	11.8	1	-2.53606	1.36022
AO		BOPA1_6394_944	7H	12.7	0.5	-2.602	0.0367558
AO		SCRI_RS_139563	7H	13.3	0.5	1.32093	0.374716
AO		SCRI_RS_222920	7H	13.6	0.5	1.18789	0.338601
AO		BOPA1_9672_758	7H	13.9	0.5	-2.30109	0.200924
AO		SCRI_RS_181385	7H	15.9	0.5	1.55964	0.00618677
AO		SCRI_RS_47206	7H	15.9	1.5	4.19086	0.293888
AO		BOPA1_4275_1288	7H	17.5	8	6.33567	0.846299
AO		SCRI_RS_148318	7H	21.4	0.5	-1.33897	0.184144
AO		SCRI_RS_213333	7H	21.4	0.5	1.89079	0.0623964
AO		SCRI_RS_47235	7H	22.7	2.5	1.9869	0.0234194
AO		BOPA2_12_30329	7H	23	1.5	1.61619	0.0435501
AO		BOPA1_8365_454	7H	23.3	0.5	1.28056	0.24739
AO		BOPA2_12_31351	7H	23.7	0.5	1.86223	0.268641
AO		SCRI_RS_140118	7H	23.7	2.5	-1.99031	1.64725
AO		SCRI_RS_142007	7H	23.8	0.5	2.44425	0.46538
AO		SCRI_RS_29353	7H	23.8	1	1.75824	0.130296
AO		SCRI_RS_219709	7H	24.5	1.5	1.69681	0.285751
AO		BOPA1_8142_676	7H	27.6	0.5	1.78674	1.03119
AO		SCRI_RS_150815	7H	27.6	0.5	1.6653	0.719267
AO		SCRI_RS_192686	7H	27.6	0.5	-1.53051	0.371287
AO		BOPA1_2124_984	7H	30	0.5	-1.95844	2.05525
AO		SCRI_RS_150517	7H	30	4	-2.10832	1.65594
AO		SCRI_RS_163976	7H	30	2	-1.75078	0.48588
AO		BOPA2_12_30894	7H	34.2	10	-2.05107	1.53362
AO		BK_05	7H	34.3	1	-1.87161	0.968143
AO		BOPA2_12_30895	7H	34.3	23	-1.92643	1.90535
AO		BOPA1_1213_1959	7H	37.6	1.5	-2.49896	0.547792
AO	QPt.7H-2	SCRI_RS_179937	7H	37.6	60	-1.97239	1.54217
AO		BOPA2_12_31305	7H	38.8	0.5	-1.48088	0.985951
AO		SCRI_RS_209176	7H	38.8	1	-1.92905	1.84418
AO		BOPA1_2585_2901	7H	40.7	1.5	-2.15846	2.09143
AO		BOPA2_12_10368	7H	42.3	1	3.32406	0.269472
AO		SCRI_RS_205573	7H	46.4	2.5	1.98192	0.0541453
AO		SCRI_RS_141629	7H	47.7	1.5	-5.70575	0.129479
AO		SCRI_RS_157816	7H	47.8	0.5	-3.134	0.463567
AO		BOPA2_12_30545	7H	48.3	0.5	-1.53024	0.172117
AO		SCRI_RS_172335	7H	48.4	3	-4.8953	0.0371507
AO		BOPA2_12_20031	7H	48.7	3.5	-2.95588	0.135662
AO		SCRI_RS_200953	7H	50.7	1	-2.66479	0.326349
AO		SCRI_RS_187590	7H	51	0.5	-1.26545	0.902102
AO		SCRI_RS_178619	7H	51.3	3.5	-4.78363	0.267037
AO		SCRI_RS_161111	7H	52.3	0.5	1.83986	0.0217347
AO		BOPA2_12_30576	7H	53.3	0.5	-1.06082	1.26092
AO		SCRI_RS_138111	7H	53.3	1	-1.61488	0.90975
AO		BOPA2_12_31357	7H	54.8	0.5	1.33672	0.825337
AO		SCRI_RS_15864	7H	58.1	1.5	-1.32293	1.75106
AO		BOPA1_11912_654	7H	60.8	0.5	-5.71351	0.0124408
AO		BOPA1_4475_478	7H	61.5	0.5	-1.33666	1.43864
AO		BOPA2_12_31463	7H	61.5	0.5	-2.35502	0.689891
AO		SCRI_RS_152299	7H	61.5	2	-1.66175	0.286286
AO		SCRI_RS_159066	7H	61.5	1.5	-1.42266	0.415879
AO		BOPA2_12_10284	7H	62.1	1	-2.59259	0.254959
AO		SCRI_RS_236651	7H	62.2	2	-1.3639	1.74292
AO		BOPA2_12_10267	7H	62.4	0.5	-4.24511	0.389926
AO		BOPA2_12_30149	7H	62.4	4	-1.22913	1.99685
AO		SCRI_RS_132425	7H	62.4	1	-1.6915	1.8127
AO		BOPA1_4054_1326	7H	64	0.5	-1.585	0.687429
AO		BOPA1_ABC14535_1_1_75	7H	64	1	3.85	0.0251506
AO		BOPA2_12_11242	7H	64.8	5	3.83822	0.110665
AO		SCRI_RS_165918	7H	67.8	0.5	-0.989855	1.69105
AO		BOPA2_12_11103	7H	68.1	11	-2.01063	0.745048
AO		BOPA2_12_30997	7H	68.1	0.5	2.02743	1.1196
AO		BOPA2_12_31203	7H	68.1	1	2.10947	0.213486
AO		SCRI_RS_132722	7H	68.4	6	-1.84845	2.23633
AO		BOPA1_1997_77	7H	68.85	0.5	6.89264	0.221522
AO		BOPA1_5_1593	7H	69.3	0.5	-1.96672	0.572317
AO		BOPA1_5138_265	7H	70.2	1	2.23714	0.4299
AO		BOPA1_7712_674	7H	70.2	0.5	4.32977	0.0697165
AO		BOPA2_12_10268	7H	70.2	0.5	-3.11966	0.504567
AO		BOPA2_12_10698	7H	70.2	0.5	1.57974	0.0219654
AO		SCRI_RS_164251	7H	70.2	0.5	5.4467	0.0352714
AO		SCRI_RS_10407	7H	70.4	0.5	-1.53216	0.362373
AO		BOPA2_12_30550	7H	70.7	1.5	-2.88571	1.0602
AO		SCRI_RS_161359	7H	70.7	1	-2.43964	0.700101
AO		SCRI_RS_219749	7H	70.7	0.5	-1.64594	0.249496
AO		BOPA1_478_1291	7H	70.8	1	3.89619	0.0751881
AO		BOPA1_ABC11989_1_2_148	7H	71	0.5	-1.42978	0.632046
AO		BOPA2_12_30449	7H	71	0.5	-1.96841	0.426728
AO		BOPA2_12_30600	7H	71	1	1.5355	0.099103
AO		SCRI_RS_126380	7H	71	0.5	-2.51381	0.000120329
AO		SCRI_RS_229684	7H	71	1	2.62729	0.478983
AO		BOPA2_12_21319	7H	71.1	1	-2.44821	0.0144848
AO		BOPA2_12_10581	7H	71.2	0.5	2.76721	0.0479337
AO		SCRI_RS_96550	7H	71.2	1	-1.82119	0.692195
AO		BOPA2_12_11377	7H	72.5	1.5	-2.08492	0.310208
AO		SCRI_RS_175164	7H	72.5	2.5	5.89845	0.625917
AO		SCRI_RS_175859	7H	72.5	0.5	2.53825	0.00136538
AO		SCRI_RS_231916	7H	72.5	0.5	2.31362	0.00397877
AO		BOPA2_12_30213	7H	73.6	4.5	-1.73978	0.842768
AO		BOPA2_12_30645	7H	73.6	2.5	2.33207	0.0880618
AO		BOPA2_12_10982	7H	74.3	3	2.17367	0.0175928
AO		BOPA2_12_31513	7H	74.3	4	2.02498	0.432838
AO		BOPA1_235_97	7H	75.85	2.5	4.81337	0.0387736
AO		SCRI_RS_230083	7H	76.4	1	5.33073	0.303165
AO		SCRI_RS_143118	7H	76.6	1	1.89245	0.141142
AO		SCRI_RS_150062	7H	76.6	1.5	1.83966	0.135516
AO		SCRI_RS_181154	7H	76.6	0.5	3.21938	0.178415
AO		BOPA2_12_30199	7H	76.7	36	-2.53655	1.30048
AO		BOPA1_10760_846	7H	77	4	2.5025	0.309247
AO		BOPA1_1674_468	7H	77	0.5	1.53785	0.217169
AO		BOPA2_12_31199	7H	77	1	1.79417	0.280416
AO		BOPA2_12_30999	7H	77.3	2.5	1.43336	0.237451
AO		SCRI_RS_207238	7H	77.3	1.5	2.97106	0.0488613
AO		BOPA1_11619_618	7H	77.4	2	1.68152	0.148512
AO		BOPA1_1676_557	7H	77.4	1	5.26322	0.195577
AO		BOPA2_12_30419	7H	78.1	1	1.28241	0.0940108
AO		SCRI_RS_194291	7H	78.1	29.5	3.86207	0.0808289
AO		SCRI_RS_225636	7H	79.5	0.5	1.18751	0.134338
AO		SCRI_RS_104566	7H	80.1	1.5	4.50891	0.389468
AO		BOPA1_6468_770	7H	81.5	5	-2.05529	0.82022
AO		BOPA1_ABC14397_1_2_208	7H	84.6	6.5	4.14048	0.339149
AO		BOPA1_7149_975	7H	86	2.5	-1.59096	0.560316
AO		BOPA2_12_11044	7H	86	0.5	-1.58337	0.0621048
AO		BOPA2_12_21479	7H	86	0.5	-1.09146	1.04002
AO		SCRI_RS_148722	7H	86	3	2.08261	0.10628
AO		SCRI_RS_157912	7H	86	0.5	-1.77088	0.00026129
AO		BOPA2_12_20611	7H	91.9	2	1.60173	0.247193
AO		BOPA2_12_31440	7H	92.1	1	-5.32176	0.106444
AO		SCRI_RS_141732	7H	97.2	0.5	-1.71026	0.803991
AO		SCRI_RS_175893	7H	97.2	1.5	1.62197	0.796936
AO		SCRI_RS_235046	7H	97.2	0.5	1.12122	0.28351
AO		BOPA2_12_10897	7H	97.3	0.5	2.4658	0.511548
AO		SCRI_RS_139808	7H	97.3	0.5	0.941746	0.125532
AO		SCRI_RS_7974	7H	97.3	0.5	1.16012	0.416355
AO		SCRI_RS_149645	7H	98.2	4	1.719	1.78748
AO		SCRI_RS_162966	7H	98.3	2	1.67225	0.361927
AO		BOPA1_2575_692	7H	99.9	1.5	3.9423	2.7752
AO		SCRI_RS_182503	7H	100	0.5	1.50684	0.33325
AO		BOPA1_3900_611	7H	102.2	8.5	2.67646	0.848647
AO		SCRI_RS_153261	7H	103	0.5	-1.45024	0.305236
AO		SCRI_RS_124251	7H	103.5	1	7.24806	0.291018
AO		SCRI_RS_166774	7H	106.5	2	-4.70114	0.251763
AO		SCRI_RS_172331	7H	106.8	4	-4.42098	0.221932
AO		SCRI_RS_160611	7H	108.1	1	-8.54626	0.00653541
AO		SCRI_RS_224574	7H	108.1	1	-4.67141	0.0805324
AO		BOPA2_12_30368	7H	109.9	4	-2.64655	0.122094
AO		BOPA1_5796_1189	7H	116.1	0.5	5.41388	0.0576827
AO		BOPA2_12_31232	7H	116.1	0.5	-1.90786	0.685017
AO		BOPA2_12_31535	7H	116.1	3.5	-2.77816	0.0166213
AO		SCRI_RS_150955	7H	116.1	1.5	-1.20169	0.0103758
AO		SCRI_RS_152504	7H	116.1	0.5	-1.37762	0.147204
AO		SCRI_RS_155489	7H	116.1	0.5	-1.098	0.000527008
AO		SCRI_RS_159555	7H	116.1	1	-1.34633	0.0139224
AO		SCRI_RS_163468	7H	116.1	1	-1.30603	0.0699943
AO		SCRI_RS_175568	7H	116.1	2	-1.3579	0.141735
AO		SCRI_RS_214028	7H	116.1	0.5	-2.34574	0.0266033
AO		SCRI_RS_161703	7H	118.3	1.5	2.26069	0.629676
AO		SCRI_RS_146324	7H	119.8	0.5	1.45511	0.0377955
AO		SCRI_RS_152144	7H	119.8	7	-3.60317	0.253904
AO		SCRI_RS_196730	7H	119.8	1	1.89979	0.0120789
AO		SCRI_RS_187512	7H	120	12.5	3.80847	0.0245175
AO		BOPA2_12_30308	7H	120.4	3	1.60677	0.0361705
AO		SCRI_RS_196031	7H	120.4	0.5	2.11946	0.220766
AO		SCRI_RS_154069	7H	120.8	18	2.18521	0.0221563
AO		BOPA1_6470_1005	7H	121.8	0.5	2.52291	0.0180251
AO		SCRI_RS_149573	7H	121.8	2.5	-2.3304	0.185841
AO		SCRI_RS_154003	7H	121.8	1	1.87718	0.14823
AO		SCRI_RS_154327	7H	121.8	1	-2.97847	0.0945883
AO		SCRI_RS_155132	7H	121.8	0.5	2.28844	0.0838873
AO		SCRI_RS_184488	7H	121.8	3	-2.48455	0.0734842
AO		SCRI_RS_155078	7H	125.3	6	-1.92651	0.240385
AO		SCRI_RS_180889	7H	125.3	0.5	2.82947	0.152575
AO		SCRI_RS_198785	7H	125.3	1.5	2.26416	0.46326
AO		SCRI_RS_200937	7H	125.3	15	-3.11728	0.269015
AO		SCRI_RS_178933	7H	126.3	0.5	-2.62612	0.26226
AO		SCRI_RS_189592	7H	126.3	0.5	-1.42678	0.120182
AO		SCRI_RS_174159	7H	126.6	1	-1.41274	0.270795
AO		BOPA1_7023_448	7H	126.7	1.5	2.36101	0.066451
AO		BOPA1_3345_247	7H	127.35	4	-3.45398	0.21684
AO		SCRI_RS_237742	7H	127.5	3	-1.926	0.636733
AO		BOPA1_13108_412	7H	128.3	0.5	4.58526	0.00162579
AO		BOPA2_12_30761	7H	128.3	0.5	4.5314	0.0539018
AO		SCRI_RS_219233	7H	128.7	0.5	6.03284	0.188705
AO		BOPA1_7356_1241	7H	129.1	4	2.91759	0.208775
AO		SCRI_RS_130821	7H	129.1	4	-3.71523	0.340599
AO		BOPA1_8758_564	7H	131	4.5	-1.75079	0.658601
AO		BOPA2_12_20241	7H	131	1	-1.36773	0.207391
AO		BOPA2_12_20949	7H	131	1	-1.55203	0.237833
AO		SCRI_RS_4604	7H	131.6	0.5	-4.50285	0.0973033
AO		SCRI_RS_197550	7H	131.9	0.5	4.28783	0.0249644
AO		SCRI_RS_148742	7H	132	0.5	-3.15579	0.00603229
AO		SCRI_RS_132118	7H	132.6	4.5	-5.7992	0.0163016
AO		SCRI_RS_86194	7H	132.6	1	-1.7071	0.000616834
AO		BOPA1_5595_297	7H	133.9	3.5	-2.80332	0.0413857
AO		SCRI_RS_182331	7H	133.9	2	-1.94838	0.0614236
AO		SCRI_RS_120015	7H	134.2	1	-1.93967	0.261986
AO		SCRI_RS_150302	7H	134.2	0.5	-3.06256	0.565595
AO		SCRI_RS_198005	7H	134.2	7	-5.04882	0.410662
AO		SCRI_RS_752	7H	134.2	0.5	-1.6798	0.219566
AO		BOPA1_12368_207	7H	134.4	1	-2.30106	0.00736974
AO		SCRI_RS_204567	7H	137	0.5	1.6281	0.0151583
AO		SCRI_RS_219515	7H	137	3.5	-2.0491	0.107211
AO		BOPA2_12_30974	7H	137.3	0.5	-2.3798	0.000952432
AO		SCRI_RS_10111	7H	140.4	0.5	1.36197	1.1764e-05
AO		SCRI_RS_147449	7H	140.4	0.5	-1.98216	0.0536538
AO		SCRI_RS_151470	7H	140.4	1	3.19016	0.147608
AO		SCRI_RS_175551	7H	140.4	0.5	2.85446	0.0345577
AO		SCRI_RS_200397	7H	140.4	3	2.79106	0.0747782
AO		SCRI_RS_6252	7H	140.4	0.5	-1.99858	0.0841541
AO		SCRI_RS_157208	7H	140.6	1	-5.29824	0.0872861
AO		SCRI_RS_193505	7H	140.6	1	-1.44299	0.0369282
AO		BOPA1_1493_839	7H	140.7	0.5	1.74177	0.241865
AO		SCRI_RS_123211	7H	140.7	2.5	-1.80614	0.0138325
AO		SCRI_RS_168479	7H	140.7	15.5	2.09218	0.0295559
AO		BOPA2_12_30826	7H	140.9	0.5	2.68854	0.343048
RT		BOPA1_2511_533	1H	0	2.5	-0.247921	0.339687
RT		BOPA1_8670_388	1H	0	2	-0.27769	0.359055
RT		BOPA2_12_10420	1H	0	2.5	-0.248093	0.352928
RT		BOPA2_12_30969	1H	0	0.5	-0.128567	0.43026
RT		SCRI_RS_124234	1H	0	0.5	-0.239767	0.898123
RT		SCRI_RS_142714	1H	0	0.5	-0.125871	0.191592
RT		SCRI_RS_149838	1H	0	1	-0.183807	0.384201
RT		SCRI_RS_180989	1H	0	0.5	-0.251051	0.268841
RT		SCRI_RS_227491	1H	0	0.5	0.412925	0.0564775
RT		BOPA1_3220_723	1H	4.1	5.5	-0.165448	0.870548
RT		BOPA2_12_10410	1H	5	0.5	0.419132	0.0379585
RT		SCRI_RS_139538	1H	5	8.5	0.665737	0.122841
RT		SCRI_RS_149683	1H	5	0.5	0.552077	0.0295268
RT		SCRI_RS_161137	1H	5	1	0.298138	0.0451566
RT		SCRI_RS_169369	1H	5	0.5	-0.746044	0.0889041
RT		SCRI_RS_179144	1H	5	2.5	-0.178877	1.35383
RT		SCRI_RS_82277	1H	5	1.5	0.284174	0.513781
RT		BOPA2_12_11011	1H	6	1	-0.619678	0.732347
RT		BOPA1_7372_1253	1H	8.5	2	0.160972	0.04556
RT		SCRI_RS_162524	1H	8.6	6	0.300063	0.0639991
RT		SCRI_RS_165792	1H	9.9	22.5	-0.448264	1.08004
RT		SCRI_RS_184274	1H	9.9	24	-0.275372	0.919909
RT		SCRI_RS_200110	1H	9.9	2	-0.301955	0.0823924
RT		SCRI_RS_222250	1H	9.9	10.5	-0.235129	0.469195
RT		SCRI_RS_224686	1H	9.9	2.5	0.574693	0.713224
RT		SCRI_RS_119312	1H	12.5	1.5	-0.173634	0.497887
RT		BOPA2_12_30950	1H	13.45	1	-0.676021	0.107433
RT		SCRI_RS_148733	1H	15.1	1.5	-0.170326	0.199917
RT		SCRI_RS_130592	1H	16.4	0.5	0.317668	0.00939522
RT		SCRI_RS_157757	1H	17.3	9.5	-0.612704	0.0292689
RT		SCRI_RS_141877	1H	18.3	0.5	0.528033	0.0614591
RT		BOPA2_12_30876	1H	27.1	5.5	-0.213046	0.339682
RT		SCRI_RS_138043	1H	27.1	3	0.370258	0.0164595
RT		SCRI_RS_13972	1H	27.1	41	-0.526595	0.758879
RT		SCRI_RS_153360	1H	27.1	2	-0.393551	0.369347
RT		SCRI_RS_14227	1H	27.5	1.5	-0.234933	0.343536
RT		BOPA2_12_30877	1H	28.1	0.5	0.190335	0.0534592
RT		SCRI_RS_154811	1H	28.1	1	-0.179854	0.058524
RT		SCRI_RS_176084	1H	28.4	0.5	0.194753	0.876742
RT		SCRI_RS_239784	1H	30.5	1	-0.431977	0.0305243
RT		BOPA2_12_31276	1H	32.2	2.5	-0.148946	0.878797
RT		BOPA2_12_31177	1H	38	1	-0.144462	0.8787
RT		SCRI_RS_126734	1H	38	0.5	-0.174777	0.67498
RT		SCRI_RS_153785	1H	41.5	0.5	-0.197846	0.00047731
RT		BOPA2_12_30268	1H	41.9	0.5	0.136527	0.00100442
RT		SCRI_RS_141140	1H	43.1	1.5	-0.224707	0.806118
RT		SCRI_RS_187264	1H	43.1	0.5	-0.326921	0.267349
RT		BOPA2_12_11266	1H	43.15	1	-0.355757	0.111367
RT		SCRI_RS_214559	1H	43.5	0.5	0.260342	0.289531
RT		BOPA1_ABC12199_1_1_25	1H	46.3	5	-0.269716	0.0947625
RT		BOPA2_12_11301	1H	47.5	0.5	0.378232	8.86741e-07
RT		BOPA2_12_10159	1H	47.7	40	-0.631	0.42046
RT		BOPA2_12_10235	1H	47.7	0.5	-0.819729	0.000196231
RT		SCRI_RS_149971	1H	47.7	12.5	-0.67891	0.177398
RT		BOPA1_ABC07133_1_1_56	1H	47.85	0.5	0.124826	0.0743983
RT		BOPA1_4163_1786	1H	48.1	1	0.333664	0.528488
RT		BOPA2_12_10489	1H	48.1	2	-0.453162	0.216851
RT		BOPA2_12_30043	1H	48.1	0.5	-0.953397	0.06338
RT		BOPA2_12_30562	1H	48.1	0.5	-0.174546	0.0134944
RT		BOPA2_12_30306	1H	48.15	0.5	0.874458	1.02818
RT		SCRI_RS_186830	1H	48.2	2	0.224632	0.0381585
RT		BOPA2_12_10938	1H	48.3	17.5	-0.711814	0.866365
RT		BOPA1_ConsensusGBS0371_2	1H	48.4	0.5	0.178581	0.575724
RT		SCRI_RS_132599	1H	48.4	0.5	-0.161752	0.403396
RT		BOPA2_12_31134	1H	48.5	0.5	-0.406245	0.0123595
RT		SCRI_RS_125407	1H	48.6	0.5	-0.136617	0.645024
RT		BOPA1_5297_796	1H	48.75	0.5	0.756472	1.5925
RT		BOPA2_12_30350	1H	48.8	1.5	-0.188278	0.513015
RT		SCRI_RS_152642	1H	48.8	1	0.70191	0.109403
RT		SCRI_RS_204810	1H	48.8	2	-0.20696	1.02541
RT		BOPA2_12_11107	1H	48.9	0.5	-0.298927	0.453465
RT		BOPA2_12_30522	1H	49.1	0.5	-0.174573	0.34524
RT		BOPA1_8743_197	1H	50.4	1	-0.222424	0.0651293
RT		BOPA2_12_30672	1H	50.4	2	-0.198375	0.41422
RT		BOPA2_12_30786	1H	50.4	0.5	-0.219669	0.100586
RT		BOPA2_12_30348	1H	50.8	6	-0.208257	1.08183
RT		BOPA2_12_30710	1H	50.8	3	-0.18163	1.3118
RT		BOPA2_12_10198	1H	51.4	0.5	-0.283959	0.247906
RT		BOPA1_6118_595	1H	51.6	1.5	-0.576374	0.188663
RT		BOPA2_12_30343	1H	51.6	1.5	0.408641	0.0585549
RT		SCRI_RS_56976	1H	52.3	2.5	-0.195086	0.803917
RT		BOPA2_12_10105	1H	52.7	1.5	-0.231181	0.327588
RT		BOPA2_12_11444	1H	52.7	1	0.0207547	0.0377408
RT		SCRI_RS_1445	1H	52.7	5.5	-0.18687	0.796737
RT		SCRI_RS_207335	1H	52.7	2	-0.403373	0.483947
RT		SCRI_RS_201072	1H	53.5	1	0.192075	0.350274
RT		BOPA1_5790_558	1H	53.7	0.5	-0.121535	1.00467
RT		BOPA2_12_30115	1H	53.7	0.5	-0.271691	0.888796
RT		SCRI_RS_145305	1H	53.7	0.5	-0.193889	0.742995
RT		SCRI_RS_207081	1H	53.7	1	0.655872	0.0134125
RT		SCRI_RS_179793	1H	54.3	1	-0.518667	0.0074714
RT		SCRI_RS_121978	1H	54.4	2	-0.227287	0.84952
RT		BOPA1_1857_64	1H	55.5	0.5	-0.345155	0.698374
RT		SCRI_RS_21483	1H	55.5	1.5	-0.29224	0.212876
RT		SCRI_RS_182431	1H	55.7	1	0.231898	0.514443
RT		SCRI_RS_118785	1H	56.1	9.5	0.565888	0.0673013
RT		BOPA2_12_30744	1H	57.3	1	-0.420637	0.565712
RT		BOPA2_12_21131	1H	58.4	12.5	0.293888	0.26112
RT		SCRI_RS_236551	1H	58.4	0.5	-0.203193	0.920285
RT		BOPA1_9638_619	1H	59.4	0.5	0.229611	0.00367971
RT		BOPA1_3675_2615	1H	60.8	0.5	0.417321	0.182088
RT		SCRI_RS_160500	1H	60.8	1	0.147591	0.377674
RT		BOPA2_12_11062	1H	61.8	0.5	0.619937	0.240074
RT		BOPA2_12_30295	1H	62.05	1	0.558234	0.277594
RT		BOPA2_12_31099	1H	62.8	1	-0.452402	0.172703
RT		BOPA2_12_20696	1H	66.2	1	0.568198	0.000491741
RT		BOPA1_2036_1027	1H	66.3	0.5	0.225154	0.127378
RT		BOPA2_12_30505	1H	66.3	1.5	-0.454323	0.0287797
RT		BOPA2_12_10206	1H	67.1	0.5	-0.34419	0.00135558
RT		BOPA2_12_30147	1H	67.1	0.5	0.291002	0.359364
RT		SCRI_RS_160234	1H	70.5	0.5	0.181241	0.594824
RT		BOPA1_1016_376	1H	71	4	-0.238907	0.659563
RT		SCRI_RS_4893	1H	71.1	1.5	-0.412515	0.0340912
RT		BOPA1_12492_541	1H	72.5	0.5	-0.577399	0.166415
RT		BOPA1_4005_530	1H	74.2	0.5	-0.255604	0.723713
RT		SCRI_RS_181353	1H	76.8	5	-0.322363	0.965138
RT		SCRI_RS_125339	1H	80.2	3.5	-0.229494	1.8355
RT		BOPA2_12_11144	1H	80.95	10	-1.01407	0.571014
RT		BOPA1_34_472	1H	81.7	0.5	0.290854	2.35257
RT		SCRI_RS_201866	1H	82.6	23	-0.271113	3.2547
RT		SCRI_RS_154140	1H	83	12	-0.239324	1.06065
RT		SCRI_RS_114255	1H	83.1	2.5	-0.511436	1.42387
RT		SCRI_RS_135092	1H	83.6	0.5	-0.159444	2.26995
RT		BOPA1_4691_721	1H	83.7	1	-0.302029	0.442681
RT		SCRI_RS_139690	1H	83.7	7	0.575782	0.335807
RT		SCRI_RS_133132	1H	84.65	1.5	0.714945	0.0719229
RT		SCRI_RS_176644	1H	85.9	0.5	0.819755	0.103021
RT		SCRI_RS_197910	1H	85.9	0.5	-0.354381	0.572893
RT		BOPA2_12_10535	1H	86	2.5	-0.330953	1.26111
RT		SCRI_RS_177788	1H	86	0.5	-0.384865	0.0772425
RT		SCRI_RS_236623	1H	86	0.5	-0.20247	2.7084
RT		SCRI_RS_121048	1H	86.5	2	-0.350465	0.659993
RT		SCRI_RS_195200	1H	86.5	1	0.190882	0.380531
RT		SCRI_RS_179987	1H	86.9	2.5	0.700136	0.112076
RT		BOPA1_ABC11290_sfp44_06	1H	92.1	2.5	0.236697	0.129494
RT		SCRI_RS_199689	1H	92.5	1.5	0.225512	1.25428
RT		BOPA1_3702_982	1H	93.7	1.5	-0.299913	2.42144
RT		BOPA1_4499_1364	1H	94.2	1	-0.096942	1.51803
RT		SCRI_RS_78578	1H	94.4	2	0.334136	0.16698
RT		BOPA1_14371_423	1H	94.6	14.5	0.390452	1.78892
RT		SCRI_RS_188909	1H	94.9	1	0.28959	1.71214
RT	QPt.1H-1	i_11_10357	1H	95.9	85.5	-0.284793	2.33149
RT		BOPA2_12_11173	1H	95.9	1	0.429559	0.188209
RT		BOPA1_1923_265	1H	97.9	1	-0.228737	2.90912
RT		BOPA2_12_20613	1H	97.9	8	0.344931	0.17287
RT		BOPA2_12_21020	1H	97.9	0.5	0.423063	0.0100637
RT		SCRI_RS_236160	1H	97.9	0.5	0.487103	0.00328294
RT		BOPA1_3786_2204	1H	100.1	1	-0.251784	2.32103
RT		BOPA2_12_30191	1H	100.1	0.5	-0.221241	3.47979
RT		SCRI_RS_106752	1H	100.1	1.5	0.386453	0.439585
RT		SCRI_RS_146959	1H	100.1	0.5	-0.244195	0.176414
RT		SCRI_RS_154646	1H	100.1	0.5	0.273235	0.173842
RT		SCRI_RS_176063	1H	100.35	0.5	-0.60049	0.121647
RT		BOPA1_1625_303	1H	100.8	0.5	-0.240506	2.02703
RT		SCRI_RS_161388	1H	100.8	5.5	-0.230476	2.01417
RT		SCRI_RS_197337	1H	100.8	1.5	-0.182713	1.25934
RT		BOPA1_10360_563	1H	101.1	3.5	-0.373187	2.04226
RT		SCRI_RS_218473	1H	103.8	1	-0.185669	2.34644
RT		SCRI_RS_219889	1H	103.8	0.5	-0.190879	2.08157
RT		SCRI_RS_91596	1H	103.8	0.5	0.168757	2.20867
RT		BOPA2_12_10905	1H	106.2	0.5	-0.308196	0.0847745
RT		BOPA1_2633_498	1H	112.3	0.5	-0.233838	1.46505
RT		BOPA1_557_1297	1H	112.3	1.5	-0.205621	3.02711
RT		BOPA1_5283_1090	1H	116.5	0.5	0.371223	0.672494
RT		BOPA1_ConsensusGBS0687_3	1H	116.5	20	-0.237251	1.06448
RT		SCRI_RS_201865	1H	116.8	3	-0.214322	2.47678
RT		BOPA2_12_10808	1H	117.8	2	0.591739	0.668858
RT		BOPA2_12_11443	1H	117.8	6	-0.203151	2.73166
RT		SCRI_RS_48925	1H	117.8	5.5	-0.214063	1.55403
RT		SCRI_RS_155758	1H	118.5	25	-0.2036	3.20834
RT		BOPA1_4978_1030	1H	118.6	0.5	0.349398	1.07372
RT		SCRI_RS_165588	1H	119	0.5	-0.154694	2.52656
RT		BOPA2_12_30403	1H	119.1	3.5	-0.275464	1.61664
RT		BOPA2_12_31377	1H	119.1	2.5	-0.290537	1.54879
RT		SCRI_RS_189967	1H	119.1	1	-0.228228	1.71777
RT		BOPA1_4393_1078	1H	119.7	3	-0.362149	0.0148342
RT		SCRI_RS_160475	1H	119.7	2	-0.457227	0.378218
RT		BOPA2_12_10693	1H	122	0.5	-0.206137	2.86311
RT		SCRI_RS_153450	1H	122.1	1.5	0.383615	0.449465
RT		SCRI_RS_169881	1H	122.1	1	0.229615	0.73867
RT		BOPA1_1298_1450	1H	122.2	8	-0.229794	0.402046
RT		BOPA1_ABC00875_1_3_436	1H	122.2	0.5	-0.169254	0.740369
RT		BOPA2_12_30649	1H	122.2	0.5	-0.247135	0.190634
RT		SCRI_RS_184058	1H	128	1	0.205368	0.0062304
RT		SCRI_RS_165338	1H	128.3	0.5	0.256216	0.637066
RT		SCRI_RS_165434	1H	128.3	0.5	-0.362075	2.30391
RT		SCRI_RS_165600	1H	128.3	0.5	-0.350176	0.223922
RT		SCRI_RS_165886	1H	128.3	1	0.582977	0.10466
RT		SCRI_RS_180081	1H	128.3	1	0.229909	0.613534
RT		SCRI_RS_152330	1H	130.35	0.5	-0.428504	0.52814
RT		SCRI_RS_149094	1H	130.7	1	-0.243479	0.117962
[truncated: 1,897 more rows]
