# Supplementary material for: A nested association mapping population identifies multiple small effect QTL conferring resistance against net blotch (Pyrenophora teres f. teres) in wild barley
Source: PLoS One. 2017 Oct 26;12(10):e0186803. doi: 10.1371/journal.pone.0186803 (PMC5658061; doi:10.1371/journal.pone.0186803)
Supplement: S7 File — (XLSX) [file pone.0186803.s007.XLSX]

## Sheet: Hsp effects on AO and RT
Supplementary file 7 | Estimates of mean wild allele QTL effects and donor-specific QTL effects for net blotch measures of average ordinate (AO) and reaction type (RT)
Trait	QTL name	QTL_refa	QTL mean effectb	Min	Max	F01_effectc	F02_effect	F03_effect	F04_effect	F05_effect	F06_effect	F07_effect	F08_effect	F09_effect	F10_effect	F11_effect	F12_effect	F13_effect	F14_effect	F15_effect	F16_effect	F17_effect	F18_effect	F19_effect	F20_effect	F21_effect	F22_effect	F23_effect	F24_effect	F25_effect
AO	QPt.2H-2	2H-23cM	6.79408	3.05451	10.2044	4.66745	7.53437	4.31808	8.23614	4.5814	7.3279	3.50972	8.9331	3.62948	7.93281	7.21282	3.05451	4.38708	7.27808	5.95677	8.88008	8.53971	8.80823	7.58232	10.2044	9.70218	9.57844	4.26274	6.37425	7.36002
AO	QPt.2H-3	2H-55.55cM	0.803552	-0.279733	4.02604	0.181128	-0.141833	-0.0588265	2.19133	-0.0565561	-0.217117	-0.123171	-0.00634532	0.451386	1.00859	4.02604	1.74598	2.45375	0.172797	3.81369	0.0977502	0.0967437	0.104686	-0.0422986	0.15992	-0.279733	-0.168179	-0.0588265	2.11196	2.62592
AO	QPt.3H-2	3H-8.5cM	-0.86366	-1.54788	0.360133	-1.17892	-0.914149	-1.11319	0.0157048	-0.894464	-1.36204	-1.42395	0.360133	-1.39668	-1.17083	-1.00094	-1.40438	-1.44744	0.166639	-1.54788	-1.35005	0.148946	-1.34557	-1.36796	-1.33999	0.158314	0.164899	0.207115	-1.2976	-1.25723
AO	QPt.3H-4	3H-77.4cM	-0.863252	-2.59276	-0.123122	-0.387567	-2.59276	-0.637439	-0.558945	-2.52032	-0.341806	-0.179895	-0.45253	-0.191929	-0.123122	-0.608399	-0.343501	-0.231848	-0.502484	-0.578669	-0.293102	-0.203037	-2.2448	-0.299765	-2.20267	-0.256228	-0.323196	-0.656952	-2.26724	-2.58309
AO	QPt.3H-5	3H-117cM	0.123966	-0.422325	4.67369	-0.282668	0.0122704	-0.0747743	0.153755	-0.0898401	-0.199984	-0.0559675	4.67369	-0.207785	-0.121606	-0.342451	-0.122529	0.571062	-0.188919	-0.185247	0.565971	0.10737	-0.422325	0.474323	0.0450179	-0.40701	-0.40701	-0.300227	0.0291498	-0.125122
AO	QPt.4H-2	4H-19.9cM	1.00054	-0.565445	1.64967	1.3691	1.51795	-0.565445	-0.4703	1.33175	1.6093	1.53246	1.54199	1.28474	1.32588	1.28955	-0.518746	1.36486	1.56654	-0.315815	1.64967	1.31926	-0.506902	1.58546	1.56612	1.57889	1.59427	1.32054	1.54674	-0.504325
AO	QPt.4H-5	4H-101.7cM	-5.49247	-6.18224	-4.47651	-4.62347	-5.44981	-5.75326	-5.2815	-5.24756	-5.38838	-5.98763	-4.85278	-5.98426	-6.18224	-6.10391	-5.06272	-5.47336	-4.97249	-5.87555	-5.95378	-5.45433	-5.45409	-5.32715	-5.35741	-5.52786	-5.96136	-6.14435	-4.47651	-5.41596
AO	QPt.5H-2	5H-128.2cM	-2.27571	-2.90746	0.00714359	-1.97762	-2.70121	-2.07045	-2.14344	-2.16683	-2.26835	-2.28709	-2.27914	-2.66977	-2.90746	-2.34784	-2.26954	-2.7631	-2.32158	-2.45508	-2.3989	0.00714359	-2.67638	-2.38547	-2.59905	-2.18502	-2.19872	-2.08433	-2.23686	-2.50663
AO	QPt.5H-3	5H-159.8cM	0.994036	-0.0318328	1.59452	0.0785423	1.35193	1.17811	0.846628	1.26506	1.08563	1.59452	0.541491	1.14124	1.37241	0.716729	1.03516	0.840732	1.19272	0.516348	-0.0318328	1.02627	0.708487	1.04479	1.22364	1.27054	0.952307	1.26876	1.5863	1.04439
AO	QPt.6H-2	6H-55.7cM	3.58714	-1.83876	10.8612	2.14458	5.85934	5.72759	-1.83876	2.0747	4.33521	0.420588	3.78265	3.75076	4.92985	4.51221	2.80854	3.43915	2.59437	2.66541	5.43147	-0.384643	2.75358	3.94046	-0.572966	5.30124	5.45464	1.41513	8.27219	10.8612
AO	QPt.6H-4	6H-87.9cM	-0.964166	-2.97607	-0.00215761	-0.00215761	-1.87867	-0.180257	-0.281391	-0.00215761	-1.88272	-0.36536	-1.59992	-1.60439	-1.19945	-0.0485219	-1.75774	-1.80456	-0.256556	-0.151394	-0.0893413	-0.0893413	-0.29245	-1.72904	-1.49681	-1.89799	-1.75293	-0.487466	-2.97607	-0.277463
AO	QPt.7H-1	7H-0.6cM	0.476081	-3.68608	9.15586	-0.0419192	0.146553	0.135393	0.132483	0.166848	0.0977166	0.0760526	0.210546	0.0597	0.0517085	0.268014	0.171711	0.0835258	0.0560668	-3.68608	9.15586	0.205785	0.201914	0.041676	0.0386535	0.0477677	0.0477677	0.135393	4.03706	0.0618226
AO	QPt.7H-2	7H-37.6cM	-1.86345	-2.20065	-0.213207	-0.213207	-1.90645	-1.75918	-2.06825	-1.89156	-1.90935	-2.08604	-1.90397	-2.0008	-2.20065	-2.0008	-2.0018	-2.01664	-1.90935	-1.97576	-1.89876	-1.86597	-1.84868	-1.90491	-2.06419	-2.08312	-2.10194	-1.75918	-1.32839	-1.88739
AO			Sumd			-0.266742	0.837514	-0.853664	-1.06655	-3.44955	0.886024	-5.37575	8.94892	-3.7383	2.71589	5.5725	-4.66504	-0.596796	2.87583	-3.81924	13.765	3.45392	-2.2143	1.61244	-2.39534	5.42197	4.87899	-2.88166	9.37498	7.39614
AO
RT	QPt.1H-1	1H-95.9cM	-0.197279	-0.269684	-0.00526926	-0.00641884	-0.231812	-0.00526926	-0.208876	-0.269684	-0.21113	-0.210909	-0.202327	-0.197942	-0.2504	-0.238441	-0.223729	-0.202742	-0.219286	-0.178652	-0.201713	-0.252682	-0.212633	-0.257761	-0.181103	-0.170576	-0.170576	-0.15556	-0.244825	-0.226933
RT	QPt.2H-1	2H-23cM	0.682003	0.364395	0.819915	0.433024	0.755849	0.541395	0.792875	0.558559	0.75514	0.506847	0.776466	0.446442	0.70264	0.671978	0.553726	0.364395	0.760057	0.651998	0.805371	0.800124	0.803642	0.74124	0.819915	0.81905	0.81905	0.68823	0.687364	0.794699
RT	QPt.3H-1	3H-8.5cM	-0.178899	-0.379491	-0.0226578	-0.267965	-0.140193	-0.225045	-0.0985896	-0.143539	-0.250605	-0.250605	-0.0423692	-0.204928	-0.253104	-0.172897	-0.254481	-0.250057	-0.117977	-0.379491	-0.194358	-0.0878269	-0.190911	-0.219236	-0.1804	-0.0293974	-0.0277989	-0.0226578	-0.312732	-0.155303
RT	QPt.3H-3	3H-51.6cM	-0.645121	-1.07955	0.39281	-0.0230097	-0.750803	-0.739357	-0.65507	-0.662342	-1.0382	-0.542018	-0.896787	0.184135	0.39281	-0.76511	-0.884154	-0.614455	-0.953876	-0.499641	-0.477976	-0.728592	-0.705086	-0.459686	-0.818532	-0.824755	-0.904223	-0.744284	-0.937471	-1.07955
RT	QPt.4H-1	4H-3.5cM	0.115481	-0.0129965	0.207881	0.154891	0.162965	0.0733469	0.189239	0.194588	0.191441	0.0344617	0.194897	-0.0129965	0.0612489	0.0114277	0.0490077	0.00914767	0.175143	0.0581132	0.0769704	0.16846	0.192632	0.0612489	0.0805551	0.207881	0.207881	0.0262133	0.13501	0.183241
RT	QPt.4H-3	4H-70.3cM	0.165295	0.0625394	0.510412	0.157857	0.139661	0.170959	0.132728	0.149622	0.0922903	0.145189	0.0625394	0.119254	0.118349	0.0786703	0.0978697	0.131496	0.099372	0.510412	0.0952861	0.486777	0.0916798	0.0884959	0.187129	0.123301	0.0993391	0.170959	0.141349	0.44179
RT	QPt.4H-4	4H-101.7cM	-0.737749	-0.856409	-0.593572	-0.748455	-0.763154	-0.842565	-0.652183	-0.722947	-0.718669	-0.593572	-0.736491	-0.856409	-0.684093	-0.797118	-0.756305	-0.661292	-0.685062	-0.707918	-0.646283	-0.835586	-0.720813	-0.766134	-0.777099	-0.781691	-0.724585	-0.853652	-0.657466	-0.754176
RT	QPt.5H-1	5H-94.7cM	-0.107141	-0.297268	0.0592435	-0.297268	0.0255664	-0.275302	-0.246814	-0.0155923	-0.0399374	-0.209388	0.0257139	-0.186852	-0.00650362	-0.154012	-0.267571	-0.195882	0.0592435	0.0227711	-0.15691	0.0202334	0.00583873	0.00309246	-0.186897	0.0177863	-0.175384	-0.241381	0.019313	-0.222383
RT	QPt.6H-1/3	6H-55.7cM	0.402475	-0.220923	1.0345	0.165527	0.661137	1.0345	0.537942	0.147482	0.441899	-0.220923	0.320438	0.457609	0.596109	0.621162	0.143705	0.423287	0.29371	0.12753	0.710654	-0.101432	0.199658	0.415506	0.075974	0.792609	0.819482	-0.120832	0.590003	0.929135
RT	QPt.7H-3	7H-140.7cM	-0.120592	-0.203051	0.00448623	-0.189714	-0.00422369	-0.178099	0.00448623	-0.18264	-0.201581	0.00411146	-0.184123	0.000549082	-0.181493	-0.177205	-0.153653	-0.191205	-0.0158342	-0.190099	-0.203051	-0.190114	-0.0073788	0.000191937	-0.185096	-0.192655	-0.0161531	-0.00141057	-0.184463	-0.193949
RT			Sumd			-0.621532	-0.145007	-0.445435	-0.204262	-0.946494	-0.979352	-1.3368	-0.682044	-0.251139	0.495563	-0.921545	-1.69559	-1.18731	-0.604509	-0.584976	-0.192009	-0.720638	-0.543371	-0.393042	-1.16555	-0.0384465	-0.0729671	-1.25438	-0.763918	-0.283425
aPosition of the QTL peak marker showing highest detection rate (DR) based on Maurer et al. (2015).
bMean wild allele QTL effect estimated across HEB-25 families 1 to 25. Positiv and negative signs indicate a trait-increasing and trait-decreasing effect of the wild allele compared to the Barke control allele.
cDonor-specific QTL effect estimated separately for each HEB-25 family. Positiv and negative signs indicate a trait-increasing and trait-decreasing effect of the wild allele compared to the Barke control allele.
dSum across all donor-specific QTL effect estimates of a single HEB-25 family.
