# Supplementary material for: A nested association mapping population identifies multiple small effect QTL conferring resistance against net blotch (Pyrenophora teres f. teres) in wild barley
Source: PLoS One. 2017 Oct 26;12(10):e0186803. doi: 10.1371/journal.pone.0186803 (PMC5658061; doi:10.1371/journal.pone.0186803)
Supplement: S8 File — (XLSX) [file pone.0186803.s008.XLSX]

## Sheet: Info
Information to column names of the following tables
The BARLEYMAP pipeline (Cantalapiedra et al., 2015 and http://floresta.eead.csic.es/barleymap/) was used to identify potential candidate genes underlying the particularly robust QTL of this study by aligning the associated markers showing a DR >50% against the barley physical map (IBGS, 2012) and the POPSEQ map (Mascher et al., 2013). The gene search was extended to an interval of ±4cM around mar…
Column name	Description
Marker	SNP located in the extended ±4cM QTL intervall (extended), position of best sequence alignment (alignment) based on the sequence of the identified peak marker with detection rate >50%, referenced in Table 2 of main text.
Chr	Chromosome position of the SNP (based on POPSEQ map; Mascher et al., 2013)
cM	cM position of the SNP (based on POPSEQ map; Mascher et al., 2013)
Base pairs	Base pair position associated with this SNP based on Barley Physical Map (IBSC 2012 data)
Multiple positions	Info, whether the query sequence has more than one mapping position in the current map. However, a sequence with more than one alignment target is not considered as having multiple positions if only one map position was found
Other alignments	Info, whether the query sequence has other alignment targets, which lack map position
Gene	Gene identifier
HC/LC	Info, whether the gene is classified with high confidence or low confidence in the IBSC data
Chr	Chromosome position of the gene (based on POPSEQ map; Mascher et al., 2013)
cM	cM position of the gene (based on POPSEQ map; Mascher et al., 2013)
Bp	Base pair position associated to this gene based on Barley Physical Map (IBSC 2012 data)
Description	Human readable description of gene
InterPro	Identifiers of the domains detected in the gene
Signatures	Predictive models obtained from InterPro's signatures
GO terms	Identifiers of the GeneOntology terms annotated for this gene
Total of relevant GO terms:	Table showing all GO-Terms defined to be relevant for the trait evaluated (for details see material and methods)

## Sheet: Qpt-1H-1
Supplementary file 8 | Alignment of SNPs (DR >50%) with known genes based on BARLEYMAP
Markera	Chr	cM	Multiple positions	Gene	HC/LC	Chr	cM	Description	InterPro	Signatures			GO terms												total of relevant GO terms:
extended	1	-	Yes	AK373204	LC	1	92.07	-	-	-			-
extended	1	-	Yes	AK375583	HC	1	92.07	MPPN	IPR007846	PTHR21527:SF2,PTHR21527,PF05172,PS51472															GO:0000166	name: nucleotide binding	namespace: molecular_function
extended	1	-	Yes	MLOC_1956.1	HC	1	92.07	Tetratricopeptide TPR-1	IPR001440	PF00515			GO:0005515												GO:0019001	name: guanyl nucleotide binding	namespace: molecular_function
extended	1	-	Yes	MLOC_23613.2	HC	1	92.07	-	-	-			-												GO:0050660	name: flavin adenine dinucleotide binding	namespace: molecular_function
extended	1	-	Yes	MLOC_25310.4	HC	1	92.07	-	-	-			-												GO:0004096	name: catalase activity	namespace: molecular_function
extended	1	-	Yes	MLOC_25876.1	LC	1	92.07	-	-	-			-												GO:0006952	name: defense response	namespace: biological_process
extended	1	-	Yes	MLOC_26354.2	LC	1	92.07	-	-	-			-												GO:0050832	name: defense response to fungus	namespace: biological_process
extended	1	-	Yes	MLOC_33666.1	LC	1	92.07	-	-	-			-												GO:0004568	name: chitinase activity	namespace: molecular_function
extended	1	-	Yes	MLOC_3599.1	HC	1	92.07	DNA polymerase delta, subunit 4	IPR007218	PF04081			GO:0005634	GO:0006260											GO:0004601	name: peroxidase activity	namespace: molecular_function
extended	1	-	Yes	MLOC_38353.1	LC	1	92.07	-	-	-			-												GO:0005777	name: peroxisome	namespace: cellular_component
extended	1	-	Yes	MLOC_38354.1	LC	1	92.07	-	-	-			-												GO:0006950	name: response to stress	namespace: biological_process
extended	1	-	Yes	MLOC_39269.1	LC	1	92.07	-	-	-			-												GO:0006979	name: response to oxidative stress	namespace: biological_process
extended	1	-	Yes	MLOC_49118.1	LC	1	92.07	-	-	-			-												GO:0007186	name: G-protein coupled receptor signaling pathway	namespace: biological_process
extended	1	-	Yes	MLOC_65704.1	LC	1	92.07	-	-	-			-												GO:0007205	name: protein kinase C-activating G-protein coupled receptor signaling pathway	namespace: biological_process
extended	1	-	Yes	AK356193	HC	1	92.21	Protein of unknown function DUF506, plant	IPR006502	PF04720															GO:0008020	name: G-protein coupled photoreceptor activity	namespace: molecular_function
extended	1	-	Yes	AK361411	HC	1	92.21	-	-	-			-												GO:0008262	name: nuclear export signal receptor activity	namespace: molecular_function
extended	1	-	Yes	AK367106	HC	1	92.21	Protein of unknown function DUF616	IPR006852	PTHR12956:SF1,PF04765,PTHR12956															GO:0004970	name: ionotropic glutamate receptor activity	namespace: molecular_function
extended	1	-	Yes	AK367460	LC	1	92.21	-	-	-			-												GO:0016998	name: cell wall macromolecule catabolic process	namespace: biological_process
extended	1	-	Yes	AK368628	HC	1	92.21	Zinc finger, PHD-finger;Homeobox;Zinc finger, PHD-type;Zinc finger, PHD-type, conserved site	IPR019787,IPR001356,IPR001965,IPR019786	PS50016,SM00389,PTHR12628,PTHR12628:SF11,SM00249,PF00046,PS50071,PF00628,PS01359			GO:0005515	GO:0003700	GO:0043565	GO:0006355	GO:0008270	GO:0005515							GO:0005618	name: cell wall	namespace: cellular_component
extended	1	-	Yes	AK370126	HC	1	92.21	ATPase, AAA-2;Clp ATPase, C-terminal;Clp, N-terminal;Chaperonin ClpA/B;ATPase, AAA-type, core;ATPase, AAA+ type, core;Chaperonin ClpA/B, conserved site	IPR013093,IPR019489,IPR004176,IPR001270,IPR003959,IPR003593,IPR018368	PF07724,PTHR11638,PF10431,PF02861,PS00871,PF00004,SM00382,PR00300,PTHR11638:SF50,PS00870			GO:0005524	GO:0019538	GO:0000166	GO:0017111									GO:0042545	name: cell wall modification	namespace: biological_process
extended	1	-	Yes	MLOC_10913.3	LC	1	92.21	-	-	-			-												GO:0042546	name: cell wall biogenesis	namespace: biological_process
extended	1	-	Yes	MLOC_10914.1	LC	1	92.21	-	-	-			-												GO:0008219	name: cell death	namespace: biological_process
extended	1	-	Yes	MLOC_18388.1	LC	1	92.21	-	-	-			-												GO:0005035	name: death receptor activity	namespace: molecular_function
extended	1	-	Yes	MLOC_23611.1	HC	1	92.21	-	-	-			-												GO:0005037	name: obsolete death receptor adaptor protein activity	namespace: molecular_function
extended	1	-	Yes	MLOC_25553.1	LC	1	92.21	-	-	-			-												GO:0005038	name: obsolete death receptor interacting protein activity	namespace: molecular_function
extended	1	-	Yes	MLOC_28241.1	LC	1	92.21	-	-	-			-												GO:0005039	name: obsolete death receptor-associated factor activity	namespace: molecular_function
extended	1	-	Yes	MLOC_32365.1	LC	1	92.21	-	-	-			-												GO:0005040	name: decoy death receptor activity	namespace: molecular_function
extended	1	-	Yes	MLOC_37134.2	HC	1	92.21	Pectinesterase, catalytic	IPR000070	PF01095			GO:0005618	GO:0042545	GO:0030599										GO:0005123	name: death receptor binding	namespace: molecular_function
extended	1	-	Yes	MLOC_55789.1	LC	1	92.21	-	-	-			-												GO:0010343	name: singlet oxygen-mediated programmed cell death	namespace: biological_process
extended	1	-	Yes	MLOC_60259.1	LC	1	92.21	-	-	-			-												GO:0010421	name: hydrogen peroxide-mediated programmed cell death	namespace: biological_process
extended	1	-	Yes	MLOC_62827.1	LC	1	92.21	-	-	-			-												GO:0010623	name: programmed cell death involved in cell development	namespace: biological_process
extended	1	-	Yes	MLOC_62828.1	HC	1	92.21	-	-	-			-												GO:0010940	name: positive regulation of necrotic cell death	namespace: biological_process
extended	1	-	Yes	MLOC_68468.1	HC	1	92.21	Protein of unknown function DUF584	IPR007608	PF04520															GO:0010941	name: regulation of cell death	namespace: biological_process
extended	1	-	Yes	MLOC_69124.1	LC	1	92.21	-	-	-			-												GO:0010942	name: positive regulation of cell death	namespace: biological_process
extended	1	-	Yes	AK250399.1	HC	1	92.35	Ribosomal protein S19/S15	IPR002222	PF00203			GO:0003735	GO:0005840	GO:0006412										GO:0012501	name: programmed cell death	namespace: biological_process
extended	1	-	Yes	AK357206	HC	1	92.35	-	-	-			-												GO:0012502	name: induction of programmed cell death	namespace: biological_process
extended	1	-	Yes	AK357487	HC	1	92.35	Transcriptional factor B3;Auxin response factor	IPR003340,IPR010525	PF02362,PS50863,PF06507			GO:0006355	GO:0003677	GO:0005634	GO:0006355	GO:0009725	GO:0003677							GO:0016265	name: obsolete death	namespace: biological_process
extended	1	-	Yes	AK359181	HC	1	92.35	Peroxidase, active site;Plant peroxidase;Haem peroxidase, plant/fungal/bacterial;Peroxidases heam-ligand binding site	IPR019794,IPR000823,IPR002016,IPR019793	PS00436,PR00461,PS50873,PS51257,PR00458,PF00141,PS00435			GO:0004601	GO:0055114	GO:0020037	GO:0006979	GO:0004601	GO:0055114	GO:0004601	GO:0006979	GO:0020037	GO:0055114			GO:0012501	name: programmed cell death	namespace: biological_process
extended	1	-	Yes	AK360176	HC	1	92.35	-	-	-			-												GO:0006915	name: apoptotic process	namespace: biological_process
extended	1	-	Yes	AK365368	HC	1	92.35	ATPase, AAA-type, VAT, N-terminal;Cell division protein 48, Cdc48, domain 2;ATPase, AAA+ type, core;ATPase, AAA-type, core;ATPase, AAA-type, conserved site	IPR003338,IPR004201,IPR003593,IPR003959,IPR003960	PF02359,PTHR23078,PF02933,SM00382,PF00004,PS00674			GO:0005524	GO:0000166	GO:0017111										GO:0005524	name: ATP binding	namespace: molecular_function
extended	1	-	Yes	AK369841	HC	1	92.35	IQ motif, EF-hand binding site	IPR000048	PF00612			GO:0005515												GO:0004672	name: protein kinase activity	namespace: molecular_function
extended	1	-	Yes	AK376768	HC	1	92.35	-	-	-			-												GO:0005515	protein binding	molecular function
extended	1	-	Yes	MLOC_10376.1	HC	1	92.35	Oligosaccharyl transferase, STT3 subunit	IPR003674	PF02516			GO:0004576	GO:0006486	GO:0016020
extended	1	-	Yes	MLOC_38478.1	HC	1	92.35	O-methyltransferase, family 2;Plant methyltransferase dimerisation	IPR001077,IPR012967	PF00891,PF08100			GO:0008171	GO:0008168	GO:0046983
extended	1	-	Yes	MLOC_38783.1	HC	1	92.35	2',3'-cyclic-nucleotide 3'-phosphodiesterase	IPR012386	PF07823			GO:0004112
extended	1	-	Yes	MLOC_38784.1	LC	1	92.35	-	-	-			-
extended	1	-	Yes	MLOC_39052.1	LC	1	92.35	-	-	-			-
extended	1	-	Yes	MLOC_45189.1	LC	1	92.35	-	-	-			-
extended	1	-	Yes	MLOC_51524.1	LC	1	92.35	-	-	-			-
extended	1	-	Yes	MLOC_57032.1	LC	1	92.35	-	-	-			-
extended	1	-	Yes	MLOC_57033.1	HC	1	92.35	Peptidyl-tRNA hydrolase, PTH2	IPR002833	PF01981,PTHR12649:SF6,PTHR12649			GO:0004045
extended	1	-	Yes	MLOC_65671.1	HC	1	92.35	Lipase, GDSL	IPR001087	PF00657			GO:0016788	GO:0006629
extended	1	-	Yes	MLOC_69043.1	HC	1	92.35	O-methyltransferase, family 2;Plant methyltransferase dimerisation	IPR001077,IPR012967	PF00891,PF08100			GO:0008171	GO:0008168	GO:0046983
extended	1	-	Yes	MLOC_72531.1	LC	1	92.35	-	-	-			-
extended	1	-	Yes	MLOC_72532.1	HC	1	92.35	Trehalose-phosphatase;Glycosyl transferase, family 20	IPR003337,IPR001830	PF02358,PF00982			GO:0003824	GO:0005992	GO:0005992	GO:0003824
extended	1	-	Yes	MLOC_80028.1	LC	1	92.35	-	-	-			-
extended	1	-	Yes	MLOC_27338.2	LC	1	92.42	-	-	-			-
extended	1	-	Yes	MLOC_34451.1	LC	1	92.42	-	-	-			-
extended	1	-	Yes	MLOC_3550.1	HC	1	92.42	-	-	-			-
extended	1	-	Yes	MLOC_39354.1	LC	1	92.42	-	-	-			-
extended	1	-	Yes	MLOC_39355.1	LC	1	92.42	-	-	-			-
extended	1	-	Yes	MLOC_30720.1	LC	1	92.49	-	-	-			-
extended	1	-	Yes	MLOC_32461.1	LC	1	92.49	-	-	-			-
extended	1	-	Yes	MLOC_47470.1	LC	1	92.49	-	-	-			-
extended	1	-	Yes	MLOC_60622.1	HC	1	92.49	VQ	IPR008889	PF05678
extended	1	-	Yes	MLOC_63575.2	HC	1	92.49	Plant methyltransferase dimerisation;O-methyltransferase, family 2	IPR012967,IPR001077	PTHR11746,PF08100,PF00891			GO:0008168	GO:0046983	GO:0008171
extended	1	-	Yes	MLOC_73378.1	LC	1	92.49	-	-	-			-
extended	1	-	Yes	MLOC_73379.1	LC	1	92.49	-	-	-			-
extended	1	-	Yes	AK366048	HC	1	93.06	-	-	-			-
extended	1	-	Yes	AK376294	HC	1	93.06	-	-	-			-
extended	1	-	Yes	AK376331	HC	1	93.06	Globin, subset	IPR000971	PF00042			GO:0020037	GO:0005506
extended	1	-	Yes	MLOC_11493.1	LC	1	93.06	-	-	-			-
extended	1	-	Yes	MLOC_17702.1	HC	1	93.06	Casein kinase substrate, phosphoprotein PP28	IPR019380	PF10252
extended	1	-	Yes	MLOC_31691.1	LC	1	93.06	-	-	-			-
extended	1	-	Yes	MLOC_4868.1	LC	1	93.06	-	-	-			-
extended	1	-	Yes	MLOC_55737.1	LC	1	93.06	-	-	-			-
extended	1	-	Yes	MLOC_55738.1	HC	1	93.06	Trehalose-phosphatase;Glycosyl transferase, family 20	IPR003337,IPR001830	PTHR10788,PF02358,PF00982			GO:0003824	GO:0005992	GO:0005992	GO:0003824
extended	1	-	Yes	MLOC_58554.1	LC	1	93.06	-	-	-			-
extended	1	-	Yes	MLOC_58555.1	LC	1	93.06	-	-	-			-
extended	1	-	Yes	MLOC_59874.1	LC	1	93.06	-	-	-			-
extended	1	-	Yes	MLOC_69440.1	LC	1	93.06	-	-	-			-
extended	1	-	Yes	MLOC_70429.1	HC	1	93.06	Small GTPase superfamily;Small GTPase superfamily, Rab type	IPR001806,IPR003579	PF00071,PTHR24073,PTHR24073:SF260,PS51419,SM00175,PR00449			GO:0007264	GO:0005525	GO:0005525	GO:0015031	GO:0007264
extended	1	-	Yes	AK356382	HC	1	93.7	Protein of unknown function DUF688	IPR007789	PF05097
extended	1	-	Yes	AK357968	HC	1	93.7	Zinc finger, Dof-type	IPR003851	PD007478,PS50884,PS01361,PF02701			GO:0003677	GO:0008270	GO:0006355
extended	1	-	Yes	MLOC_11442.1	LC	1	93.7	-	-	-			-
extended	1	-	Yes	MLOC_5939.1	LC	1	93.7	-	-	-			-
extended	1	-	Yes	MLOC_65112.1	LC	1	93.7	-	-	-			-
extended	1	-	Yes	MLOC_72967.1	HC	1	93.7	-	-	-			-
extended	1	-	Yes	MLOC_81716.1	LC	1	93.7	-	-	-			-
extended	1	-	Yes	MLOC_2585.1	LC	1	94.19	-	-	-			-
extended	1	-	Yes	MLOC_2586.1	LC	1	94.19	-	-	-			-
extended	1	-	Yes	MLOC_2744.1	HC	1	94.19	-	-	-			-
extended	1	-	Yes	MLOC_22500.1	LC	1	94.41	-	-	-			-
extended	1	-	Yes	MLOC_80282.1	LC	1	94.62	-	-	-			-
extended	1	-	Yes	MLOC_37927.1	LC	1	94.76	-	-	-			-
extended	1	-	Yes	AK370103	HC	1	94.9	Radical SAM	IPR007197	PF04055			GO:0051536	GO:0003824
extended	1	-	Yes	AK374068	HC	1	94.9	BSD	IPR005607	SM00751,PF03909
extended	1	-	Yes	MLOC_11675.1	LC	1	94.9	-	-	-			-
extended	1	-	Yes	MLOC_11676.1	LC	1	94.9	-	-	-			-
extended	1	-	Yes	MLOC_25046.1	LC	1	94.9	-	-	-			-
extended	1	-	Yes	MLOC_53724.1	LC	1	95.04	-	-	-			-
extended	1	-	Yes	AK363253	HC	1	95.18	Glycosyl transferase, family 2	IPR001173	PTHR10587:SF35,PTHR10587,PF00535
extended	1	-	Yes	MLOC_20696.2	LC	1	95.18	-	-	-			-
extended	1	-	Yes	MLOC_20697.1	HC	1	95.18	Chromatin modification-related protein EAF7	IPR012423	PF07904,PTHR13581			GO:0006355	GO:0043189	GO:0005634
extended	1	-	Yes	MLOC_34307.3	HC	1	95.18	-	-	-			-
extended	1	-	Yes	MLOC_50389.1	LC	1	95.18	-	-	-			-
extended	1	-	Yes	MLOC_50391.1	LC	1	95.18	-	-	-			-
extended	1	-	Yes	MLOC_52380.1	LC	1	95.18	-	-	-			-
extended	1	-	Yes	MLOC_52381.1	LC	1	95.18	-	-	-			-
extended	1	-	Yes	MLOC_6609.1	LC	1	95.18	-	-	-			-
extended	1	-	Yes	MLOC_66213.1	LC	1	95.18	-	-	-			-
extended	1	-	Yes	AK355689	HC	1	95.4	N2227-like	IPR012901	PF07942,PTHR12303
extended	1	-	Yes	AK360289	HC	1	95.61	Inositol-tetrakisphosphate 1-kinase	IPR008656	PF05770			GO:0005524	GO:0032957	GO:0000287	GO:0047325	GO:0005622	GO:0035300
extended	1	-	Yes	AK368105	LC	1	95.61	-	-	-			-
extended	1	-	Yes	AK375075	HC	1	95.61	Zinc finger, RING-type;BRCT;Zinc finger, C3HC4 RING-type;Zinc finger, PHD-type;Zinc finger, RING-type, conserved site	IPR001841,IPR001357,IPR018957,IPR001965,IPR017907	PS50089,PF00533,PF00097,SM00292,PTHR24015:SF71,PS50172,SM00184,SM00249,PTHR24015,PS00518			GO:0008270	GO:0005515	GO:0005622
extended	1	-	Yes	MLOC_14230.1	HC	1	95.61	-	-	-			-
extended	1	-	Yes	MLOC_15946.1	LC	1	95.61	-	-	-			-
extended	1	-	Yes	MLOC_20484.1	LC	1	95.61	-	-	-			-
extended	1	-	Yes	MLOC_58908.1	LC	1	95.61	-	-	-			-
extended	1	-	Yes	AK249513.1	HC	1	95.82	Colon cancer-associated Mic1-like	IPR009755	PF07035
extended	1	-	Yes	AK365983	LC	1	95.82	-	-	-			-
extended	1	-	Yes	MLOC_10568.1	LC	1	95.82	-	-	-			-
extended	1	-	Yes	MLOC_10569.1	LC	1	95.82	-	-	-			-
extended	1	-	Yes	MLOC_10586.3	HC	1	95.82	Translation initiation factor IF- 2, domain 3;Protein synthesis factor, GTP-binding	IPR023115,IPR000795	PF11987,PF00009			GO:0005525	GO:0003924
extended	1	-	Yes	MLOC_20044.1	LC	1	95.82	-	-	-			-
extended	1	-	Yes	MLOC_24568.1	LC	1	95.82	-	-	-			-
extended	1	-	Yes	MLOC_32243.2	LC	1	95.82	-	-	-			-
extended	1	-	Yes	MLOC_37417.1	LC	1	95.82	-	-	-			-
extended	1	-	Yes	MLOC_39689.1	LC	1	95.82	-	-	-			-
extended	1	-	Yes	MLOC_4716.1	LC	1	95.82	-	-	-			-
extended	1	-	Yes	MLOC_52937.1	HC	1	95.82	Pyridoxal phosphate-dependent decarboxylase	IPR002129	PF00282			GO:0030170	GO:0016831	GO:0019752
extended	1	-	Yes	MLOC_59470.1	HC	1	95.82	Peptidase C19, ubiquitin carboxyl-terminal hydrolase 2	IPR001394	PF00443			GO:0004221	GO:0006511
extended	1	-	Yes	MLOC_59471.1	LC	1	95.82	-	-	-			-
extended	1	-	Yes	MLOC_65867.1	LC	1	95.82	-	-	-			-
extended	1	-	Yes	MLOC_6859.1	HC	1	95.82	-	-	-			-
extended	1	-	Yes	MLOC_77109.1	HC	1	95.82	Transcription factor, FAR1-related;MULE transposase, conserved domain	IPR004330,IPR018289	PF03101,PF10551
extended	1	-	Yes	MLOC_8427.1	LC	1	95.82	-	-	-			-
extended	1	-	Yes	MLOC_9973.1	HC	1	95.82	bZIP transcription factor, bZIP-1;Basic leucine-zipper, C-terminal	IPR011616,IPR020983	PF00170,PF12498			GO:0006355	GO:0043565	GO:0003700	GO:0046983
extended	1	-	Yes	MLOC_54140.1	LC	1	95.83	-	-	-			-
extended	1	-	Yes	MLOC_54235.1	LC	1	95.83	-	-	-			-
extended	1	-	Yes	MLOC_20424.1	HC	1	95.86	-	-	-			-
alignment	1	95.89	No	AK365289	HC	1	95.89	Peptidase S10, serine carboxypeptidase	IPR001563	PF00450			GO:0004185	GO:0006508
alignment	1	95.89	No	AK365846	HC	1	95.89	Protein kinase, ATP binding site;Serine/threonine-protein kinase, active site;Serine/threonine-protein kinase-like domain;Protein kinase, catalytic domain	IPR017441,IPR008271,IPR017442,IPR000719	PS00107,PTHR24361:SF58,PS00108,PF00069,PTHR24361,PS50011			GO:0005524	GO:0006468	GO:0004674	GO:0006468	GO:0005524	GO:0004672	GO:0004672	GO:0006468	GO:0005524
alignment	1	95.89	No	AK376711	HC	1	95.89	Major facilitator superfamily	IPR011701	PF07690			GO:0016021	GO:0055085
alignment	1	95.89	No	MLOC_12797.1	LC	1	95.89	-	-	-			-
alignment	1	95.89	No	MLOC_1401.1	LC	1	95.89	-	-	-			-
alignment	1	95.89	No	MLOC_15211.2	LC	1	95.89	-	-	-			-
alignment	1	95.89	No	MLOC_18933.1	LC	1	95.89	-	-	-			-
alignment	1	95.89	No	MLOC_19688.1	LC	1	95.89	-	-	-			-
alignment	1	95.89	No	MLOC_37251.1	LC	1	95.89	-	-	-			-
alignment	1	95.89	No	MLOC_44506.1	LC	1	95.89	-	-	-			-
alignment	1	95.89	No	MLOC_60759.2	HC	1	95.89	mRNA splicing factor, thioredoxin-like U5 snRNP	IPR004123	PF02966,PTHR12052			GO:0005681	GO:0007067
alignment	1	95.89	No	MLOC_68123.3	HC	1	95.89	Topoisomerase II-associated protein PAT1	IPR019167	PF09770
extended	1	-	Yes	AK248481.1	HC	1	96.32	-	-	-			-
extended	1	-	Yes	AK249327.1	HC	1	96.74	Transcription initiation factor IIF, beta subunit	IPR003196	PF02270			GO:0005674	GO:0005524	GO:0006367
extended	1	-	Yes	MLOC_10106.1	LC	1	96.74	-	-	-			-
extended	1	-	Yes	MLOC_62591.1	HC	1	96.74	Primosome PriB/single-strand DNA-binding	IPR000424	PF00436			GO:0003697
extended	1	-	Yes	MLOC_67801.1	LC	1	96.74	-	-	-			-
extended	1	-	Yes	MLOC_67802.1	HC	1	96.74	MULE transposase, conserved domain;Transcription factor, FAR1-related	IPR018289,IPR004330	PF10551,PF03101
extended	1	-	Yes	MLOC_75684.1	LC	1	96.74	-	-	-			-
extended	1	-	Yes	MLOC_81589.1	LC	1	96.74	-	-	-			-
extended	1	-	Yes	AK359987	HC	1	96.88	Protein of unknown function DUF567	IPR007612	PF04525
extended	1	-	Yes	AK371636	LC	1	96.88	-	-	-			-
extended	1	-	Yes	AK377027	HC	1	96.88	Poly(ADP-ribose) polymerase, regulatory domain;PADR1;WGR domain;BRCT;Poly(ADP-ribose) polymerase, catalytic domain	IPR004102,IPR012982,IPR008893,IPR001357,IPR012317	PF02877,PF08063,PS51060,PF05406,PS50172,PTHR15447,SM00292,PF00644,PF00533,PS51059,SM00773			GO:0006471	GO:0003950	GO:0003950	GO:0005634	GO:0005622	GO:0003950
extended	1	-	Yes	MLOC_10056.1	HC	1	96.88	Brevis radix-like domain;Regulator of chromosome condensation, RCC1;Zinc finger, FYVE-type	IPR013591,IPR000408,IPR000306	PF08381,PF00415,PF01363			GO:0046872
extended	1	-	Yes	MLOC_1074.1	LC	1	96.88	-	-	-			-
extended	1	-	Yes	MLOC_19675.1	LC	1	96.88	-	-	-			-
extended	1	-	Yes	MLOC_22624.2	HC	1	96.88	Putative rRNA methylase	IPR010719	PF06962
extended	1	-	Yes	MLOC_23189.1	HC	1	96.88	Putative harbinger transposase-derived nuclease	IPR006912	PF04827			GO:0016788
extended	1	-	Yes	MLOC_29053.1	LC	1	96.88	-	-	-			-
extended	1	-	Yes	MLOC_31111.1	LC	1	96.88	-	-	-			-
extended	1	-	Yes	MLOC_32008.1	LC	1	96.88	-	-	-			-
extended	1	-	Yes	MLOC_3244.1	LC	1	96.88	-	-	-			-
extended	1	-	Yes	MLOC_43319.1	LC	1	96.88	-	-	-			-
extended	1	-	Yes	MLOC_4780.1	LC	1	96.88	-	-	-			-
extended	1	-	Yes	MLOC_4781.1	LC	1	96.88	-	-	-			-
extended	1	-	Yes	MLOC_49684.1	LC	1	96.88	-	-	-			-
extended	1	-	Yes	MLOC_60827.1	HC	1	96.88	MaoC-like dehydratase	IPR002539	PF01575			GO:0016491	GO:0008152
extended	1	-	Yes	MLOC_60828.1	HC	1	96.88	Splicing factor 3B subunit 5/RDS3 complex subunit 10	IPR009846	PF07189,PTHR20978
extended	1	-	Yes	MLOC_60892.1	LC	1	96.88	-	-	-			-
extended	1	-	Yes	MLOC_62654.4	HC	1	96.88	Bacterial surface antigen (D15)	IPR000184	PF01103			GO:0019867
extended	1	-	Yes	MLOC_69200.2	LC	1	96.88	-	-	-			-
extended	1	-	Yes	MLOC_79541.1	LC	1	96.88	-	-	-			-
extended	1	-	Yes	AK252922.1	HC	1	97.52	-	-	-			-
extended	1	-	Yes	AK356092	HC	1	97.52	Cellular retinaldehyde-binding/triple function, C-terminal;Cellular retinaldehyde-binding/triple function, N-terminal;Cellular retinaldehyde binding/alpha-tocopherol transport	IPR001251,IPR008273,IPR001071	PTHR23324:SF5,SM00516,PTHR23324,PF00650,PF03765,PR00180,PS50191			GO:0005622	GO:0005215	GO:0006810
extended	1	-	Yes	AK356272	HC	1	97.52	-	-	-			-
extended	1	-	Yes	AK357756	LC	1	97.52	-	-	-			-
extended	1	-	Yes	AK367568	HC	1	97.52	Protein of unknown function DUF567;Initiation factor 2B-related	IPR007612,IPR000649	PTHR10233:SF7,PF04525,PTHR10233			GO:0044237
extended	1	-	Yes	AK371508	HC	1	97.52	MATH	IPR002083	PTHR24006:SF29,SM00061,PS50144,PF00917,PTHR24006			GO:0005515
extended	1	-	Yes	AK372006	HC	1	97.52	Pentatricopeptide repeat	IPR002885	PF01535,PS51375,PTHR24015
extended	1	-	Yes	AK374557	HC	1	97.52	Tesmin/TSO1-like, CXC	IPR005172	PTHR12446:SF4,PTHR12446,PF03638
extended	1	-	Yes	AK375127	LC	1	97.52	-	-	-			-
extended	1	-	Yes	AK376617	HC	1	97.52	-	-	-			-
extended	1	-	Yes	MLOC_10072.1	LC	1	97.52	-	-	-			-
extended	1	-	Yes	MLOC_10557.1	LC	1	97.52	-	-	-			-
extended	1	-	Yes	MLOC_12980.2	LC	1	97.52	-	-	-			-
extended	1	-	Yes	MLOC_13292.1	LC	1	97.52	-	-	-			-
extended	1	-	Yes	MLOC_13293.1	LC	1	97.52	-	-	-			-
extended	1	-	Yes	MLOC_15474.1	LC	1	97.52	-	-	-			-
extended	1	-	Yes	MLOC_15475.1	LC	1	97.52	-	-	-			-
extended	1	-	Yes	MLOC_19528.1	LC	1	97.52	-	-	-			-
extended	1	-	Yes	MLOC_2076.1	LC	1	97.52	-	-	-			-
extended	1	-	Yes	MLOC_23817.1	LC	1	97.52	-	-	-			-
extended	1	-	Yes	MLOC_30328.1	LC	1	97.52	-	-	-			-
extended	1	-	Yes	MLOC_33630.1	LC	1	97.52	-	-	-			-
extended	1	-	Yes	MLOC_38134.2	HC	1	97.52	DNA-binding TFAR19-related protein	IPR002836	PF01984			GO:0003677
extended	1	-	Yes	MLOC_38135.1	LC	1	97.52	-	-	-			-
extended	1	-	Yes	MLOC_38693.1	LC	1	97.52	-	-	-			-
extended	1	-	Yes	MLOC_39314.1	LC	1	97.52	-	-	-			-
extended	1	-	Yes	MLOC_42328.1	LC	1	97.52	-	-	-			-
extended	1	-	Yes	MLOC_43807.1	LC	1	97.52	-	-	-			-
extended	1	-	Yes	MLOC_43808.1	LC	1	97.52	-	-	-			-
extended	1	-	Yes	MLOC_44013.1	LC	1	97.52	-	-	-			-
extended	1	-	Yes	MLOC_4849.1	LC	1	97.52	-	-	-			-
extended	1	-	Yes	MLOC_55321.1	LC	1	97.52	-	-	-			-
extended	1	-	Yes	MLOC_55322.1	LC	1	97.52	-	-	-			-
extended	1	-	Yes	MLOC_59056.1	HC	1	97.52	Protein of unknown function DUF594	IPR007658	PF04578
extended	1	-	Yes	MLOC_61697.2	HC	1	97.52	Pseudouridine synthase, TruD	IPR001656	PF01142			GO:0009451	GO:0001522	GO:0009982	GO:0003723
extended	1	-	Yes	MLOC_61698.1	HC	1	97.52	NADH:ubiquinone oxidoreductase, 24kDa subunit	IPR002023	PS01099,PF01257,PTHR10371			GO:0055114	GO:0016491	GO:0051287
extended	1	-	Yes	MLOC_63958.1	LC	1	97.52	-	-	-			-
extended	1	-	Yes	MLOC_66415.3	HC	1	97.52	Methyltransferase type 11	IPR013216	PF08241			GO:0008168	GO:0008152
extended	1	-	Yes	MLOC_66416.1	LC	1	97.52	-	-	-			-
extended	1	-	Yes	MLOC_66523.5	HC	1	97.52	Zeta toxin	IPR010488	PF06414			GO:0005524	GO:0001906
extended	1	-	Yes	MLOC_67055.1	LC	1	97.52	-	-	-			-
extended	1	-	Yes	MLOC_6734.2	LC	1	97.52	-	-	-			-
extended	1	-	Yes	MLOC_6735.1	LC	1	97.52	-	-	-			-
extended	1	-	Yes	MLOC_67765.1	LC	1	97.52	-	-	-			-
extended	1	-	Yes	MLOC_6843.2	HC	1	97.52	Glutamyl/glutaminyl-tRNA synthetase, class Ib, anti-codon binding domain;Glutamyl/glutaminyl-tRNA synthetase, class Ib, catalytic domain	IPR020059,IPR020058	PF03950,PF00749			GO:0005524	GO:0004812	GO:0006418	GO:0005737	GO:0000166	GO:0016876	GO:0000166	GO:0005524	GO:0043039	GO:0005737
extended	1	-	Yes	MLOC_69368.1	LC	1	97.52	-	-	-			-
extended	1	-	Yes	MLOC_69369.1	LC	1	97.52	-	-	-			-
extended	1	-	Yes	MLOC_69370.3	HC	1	97.52	Acid phosphatase/vanadium-dependent haloperoxidase-related	IPR003832	PF02681
extended	1	-	Yes	MLOC_69533.1	LC	1	97.52	-	-	-			-
extended	1	-	Yes	MLOC_72442.1	LC	1	97.52	-	-	-			-
extended	1	-	Yes	MLOC_7331.1	LC	1	97.52	-	-	-			-
extended	1	-	Yes	MLOC_7332.1	LC	1	97.52	-	-	-			-
extended	1	-	Yes	MLOC_73858.1	HC	1	97.52	AIR synthase-related protein, C-terminal;AIR synthase-related protein	IPR010918,IPR000728	PF02769,PF00586			GO:0003824
extended	1	-	Yes	MLOC_73899.1	LC	1	97.52	-	-	-			-
extended	1	-	Yes	MLOC_73900.1	LC	1	97.52	-	-	-			-
extended	1	-	Yes	MLOC_7463.1	LC	1	97.52	-	-	-			-
extended	1	-	Yes	MLOC_75082.1	LC	1	97.52	-	-	-			-
extended	1	-	Yes	MLOC_75549.1	LC	1	97.52	-	-	-			-
extended	1	-	Yes	MLOC_76530.1	LC	1	97.52	-	-	-			-
extended	1	-	Yes	MLOC_8140.1	LC	1	97.52	-	-	-			-
extended	1	-	Yes	AK249237.1	HC	1	97.63	-	-	-			-
extended	1	-	Yes	AK356318	HC	1	97.63	-	-	-			-
extended	1	-	Yes	MLOC_29656.1	LC	1	97.63	-	-	-			-
extended	1	-	Yes	MLOC_54909.1	LC	1	97.63	-	-	-			-
extended	1	-	Yes	MLOC_54910.1	LC	1	97.63	-	-	-			-
extended	1	-	Yes	AK248501.1	HC	1	97.73	ANTH	IPR011417	PF07651			GO:0005543
extended	1	-	Yes	MLOC_1084.1	LC	1	97.73	-	-	-			-
extended	1	-	Yes	MLOC_164.1	LC	1	97.73	-	-	-			-
extended	1	-	Yes	MLOC_41978.1	LC	1	97.73	-	-	-			-
extended	1	-	Yes	MLOC_49144.1	LC	1	97.73	-	-	-			-
extended	1	-	Yes	MLOC_54500.1	HC	1	97.73	Glycoside hydrolase, family 28	IPR000743	PF00295			GO:0005975	GO:0004650
extended	1	-	Yes	MLOC_54501.1	HC	1	97.73	Glycoside hydrolase, family 28	IPR000743	PF00295			GO:0005975	GO:0004650
extended	1	-	Yes	MLOC_58686.1	HC	1	97.73	Protein of unknown function DUF761, plant	IPR008480	PF05553
extended	1	-	Yes	MLOC_20397.1	HC	1	97.84	Reticulon	IPR003388	PF02453			GO:0005783
extended	1	-	Yes	MLOC_20398.3	LC	1	97.84	-	-	-			-
extended	1	-	Yes	MLOC_25156.1	LC	1	97.84	-	-	-			-
extended	1	-	Yes	AK250378.1	HC	1	97.95	Vesicle transport v-SNARE, N-terminal	IPR007705	PF12352,PF05008			GO:0016020	GO:0006886
extended	1	-	Yes	MLOC_16148.1	LC	1	97.95	-	-	-			-
extended	1	-	Yes	MLOC_16149.3	HC	1	97.95	UbiA prenyltransferase family	IPR000537	PF01040			GO:0004659	GO:0016021
extended	1	-	Yes	MLOC_20202.1	LC	1	97.95	-	-	-			-
extended	1	-	Yes	MLOC_53790.2	HC	1	97.95	IQ motif, EF-hand binding site	IPR000048	PF00612			GO:0005515
extended	1	-	Yes	MLOC_53791.1	LC	1	97.95	-	-	-			-
extended	1	-	Yes	MLOC_53792.1	HC	1	97.95	Cytokinin riboside 5'-monophosphate phosphoribohydrolase LOG	IPR005269	PF03641
extended	1	-	Yes	MLOC_53793.1	LC	1	97.95	-	-	-			-
extended	1	-	Yes	MLOC_53794.1	LC	1	97.95	-	-	-			-
extended	1	-	Yes	MLOC_67984.1	LC	1	97.95	-	-	-			-
extended	1	-	Yes	MLOC_79667.1	LC	1	97.95	-	-	-			-
extended	1	-	Yes	MLOC_8363.1	LC	1	97.95	-	-	-			-
extended	1	-	Yes	AK357785	HC	1	98.09	Protein of unknown function DUF579	IPR021148	PF04669
aMarker located in the extended ±4cM intervall (extended), position of best sequence alignment (alignment) based on the sequence of the identified peak marker

## Sheet: Qpt.2H-1 QPt.2H-2
Supplementary file 8 | Alignment of SNPs (DR >50%) with known genes based on BARLEYMAP
Markera	Chr	cM	Base pairs	Multiple positions	Other alignments	Gene	HC/LC	Chr	cM	Bp	Description	InterPro	Signatures	GO terms															total of relevant GO terms:
extended	2	-	-	Yes	Yes	MLOC_4182.1	LC	2	18.57	20550520	-	-	-	-
extended	2	-	-	Yes	Yes	MLOC_4181.1	HC	2	18.57	20550520	Methyl-CpG DNA binding	IPR001739	PF01429	GO:0005634	GO:0003677														GO:0000166	name: nucleotide binding	namespace: molecular_function
extended	2	-	-	Yes	Yes	MLOC_69166.1	LC	2	18.8	20550520	-	-	-	-															GO:0019001	name: guanyl nucleotide binding	namespace: molecular_function
extended	2	-	-	Yes	Yes	MLOC_69167.1	LC	2	18.8	20550520	-	-	-	-															GO:0050660	name: flavin adenine dinucleotide binding	namespace: molecular_function
extended	2	-	-	Yes	Yes	MLOC_69168.1	LC	2	18.8	20550520	-	-	-	-															GO:0004096	name: catalase activity	namespace: molecular_function
extended	2	-	-	Yes	Yes	AK355440	HC	2	18.91	22153840	Peptidase C65, otubain	IPR019400	PF10275,PTHR12931:SF14,PTHR12931																GO:0006952	name: defense response	namespace: biological_process
extended	2	-	-	Yes	Yes	AK358158	HC	2	18.91	22153840	Zinc finger, DHHC-type, palmitoyltransferase	IPR001594	PF01529,PS50216,PTHR22883	GO:0008270															GO:0050832	name: defense response to fungus	namespace: biological_process
extended	2	-	-	Yes	Yes	AK362271	HC	2	18.91	22153840	Lipoamide Acyltransferase;E3 binding;2-oxo acid dehydrogenase, lipoyl-binding site;2-oxoacid dehydrogenase acyltransferase, catalytic domain;Biotin/lipoyl attachment	IPR015761,IPR004167,IPR003016,IPR001078,IPR000089	PTHR23151,PTHR23151:SF11,PF02817,PS00189,PF00198,PS50968,PF00364	GO:0043754	GO:0048037	GO:0046949	GO:0008152	GO:0008415											GO:0004568	name: chitinase activity	namespace: molecular_function
extended	2	-	-	Yes	Yes	AK367074	HC	2	18.91	22153840	Cupin 1;Germin;Germin, manganese binding site	IPR006045,IPR001929,IPR019780	SM00835,PF00190,PR00325,PS00725	GO:0045735	GO:0030145	GO:0048046	GO:0030145												GO:0004601	name: peroxidase activity	namespace: molecular_function
extended	2	-	-	Yes	Yes	AK368851	HC	2	18.91	22153840	Peptidase C65, otubain	IPR019400	PTHR12931:SF14,PTHR12931,PF10275																GO:0005777	name: peroxisome	namespace: cellular_component
extended	2	-	-	Yes	Yes	MLOC_13087.1	LC	2	18.91	22153840	-	-	-	-															GO:0006950	name: response to stress	namespace: biological_process
extended	2	-	-	Yes	Yes	MLOC_55452.1	HC	2	18.91	22153840	-	-	-	-															GO:0006979	name: response to oxidative stress	namespace: biological_process
extended	2	-	-	Yes	Yes	MLOC_60987.1	HC	2	18.91	22153840	FBD	IPR013596	PF08387																GO:0007186	name: G-protein coupled receptor signaling pathway	namespace: biological_process
extended	2	-	-	Yes	Yes	MLOC_62967.1	HC	2	18.91	22153840	Fatty acid desaturase, type 2	IPR005067	PF03405	GO:0006631	GO:0055114	GO:0045300													GO:0007205	name: protein kinase C-activating G-protein coupled receptor signaling pathway	namespace: biological_process
extended	2	-	-	Yes	Yes	MLOC_69091.1	HC	2	18.91	22153840	C2 calcium-dependent membrane targeting	IPR000008	PF00168	GO:0005515															GO:0008020	name: G-protein coupled photoreceptor activity	namespace: molecular_function
extended	2	-	-	Yes	Yes	MLOC_70393.5	HC	2	18.91	22153840	Peptidase C65, otubain	IPR019400	PF10275																GO:0008262	name: nuclear export signal receptor activity	namespace: molecular_function
extended	2	-	-	Yes	Yes	AK361155	HC	2	18.91	22429120	Protein kinase, catalytic domain;Serine/threonine-protein kinase-like domain;Protein kinase, ATP binding site;Legume lectin, beta chain;Serine/threonine-protein kinase, active site	IPR000719,IPR017442,IPR017441,IPR001220,IPR008271	PS50011,PF00069,PS00107,PTHR24420:SF435,PF00139,PS00108,PTHR24420	GO:0004672	GO:0006468	GO:0005524	GO:0006468	GO:0005524	GO:0004672	GO:0005524	GO:0005488	GO:0006468	GO:0004674						GO:0004970	name: ionotropic glutamate receptor activity	namespace: molecular_function
extended	2	-	-	Yes	Yes	MLOC_18003.1	HC	2	18.91	22429120	-	-	-	-															GO:0016998	name: cell wall macromolecule catabolic process	namespace: biological_process
extended	2	-	-	Yes	Yes	MLOC_22627.1	LC	2	18.91	22429120	-	-	-	-															GO:0005618	name: cell wall	namespace: cellular_component
extended	2	-	-	Yes	Yes	MLOC_37504.1	LC	2	18.91	22429120	-	-	-	-															GO:0042545	name: cell wall modification	namespace: biological_process
extended	2	-	-	Yes	Yes	MLOC_37505.1	LC	2	18.91	22429120	-	-	-	-															GO:0042546	name: cell wall biogenesis	namespace: biological_process
extended	2	-	-	Yes	Yes	AK248149.1	HC	2	18.91	23124760	Domain of unknown function DUF231, plant	IPR004253	PF03005																GO:0008219	name: cell death	namespace: biological_process
extended	2	-	-	Yes	Yes	AK356149	HC	2	18.91	23124760	Cytochrome P450;Cytochrome P450, conserved site;Cytochrome P450, E-class, group I	IPR001128,IPR017972,IPR002401	PR00385,PS00086,PTHR25943:SF170,PTHR25943,PF00067,PR00463	GO:0016705	GO:0055114	GO:0005506	GO:0009055	GO:0020037	GO:0016705	GO:0055114	GO:0016705	GO:0055114	GO:0005506	GO:0020037					GO:0005035	name: death receptor activity	namespace: molecular_function
extended	2	-	-	Yes	Yes	AK371602	HC	2	18.91	23124760	NAD-dependent histone deacetylase, silent information regulator Sir2	IPR003000	PS50305,PTHR11085,PF02146	GO:0070403	GO:0006355	GO:0006476	GO:0008270	GO:0006342	GO:0016811										GO:0005037	name: obsolete death receptor adaptor protein activity	namespace: molecular_function
extended	2	-	-	Yes	Yes	AK374726	HC	2	18.91	23124760	NAD-dependent histone deacetylase, silent information regulator Sir2	IPR003000	PTHR11085,PS50305,PF02146	GO:0070403	GO:0006355	GO:0006476	GO:0008270	GO:0006342	GO:0016811										GO:0005038	name: obsolete death receptor interacting protein activity	namespace: molecular_function
extended	2	-	-	Yes	Yes	AK375972	HC	2	18.91	23124760	L-lactate dehydrogenase, active site;Lactate/malate dehydrogenase, C-terminal;Lactate/malate dehydrogenase, N-terminal;L-lactate/malate dehydrogenase	IPR018177,IPR022383,IPR001236,IPR001557	PS00064,PF02866,PTHR11540,PF00056,PR00086	GO:0055114	GO:0004459	GO:0055114	GO:0016616	GO:0055114	GO:0016491	GO:0044262	GO:0016616	GO:0055114							GO:0005039	name: obsolete death receptor-associated factor activity	namespace: molecular_function
extended	2	-	-	Yes	Yes	MLOC_20161.1	LC	2	18.91	23124760	-	-	-	-															GO:0005040	name: decoy death receptor activity	namespace: molecular_function
extended	2	-	-	Yes	Yes	MLOC_294.1	LC	2	18.91	23124760	-	-	-	-															GO:0005123	name: death receptor binding	namespace: molecular_function
extended	2	-	-	Yes	Yes	MLOC_75303.1	LC	2	18.91	23124760	-	-	-	-															GO:0010343	name: singlet oxygen-mediated programmed cell death	namespace: biological_process
extended	2	-	-	Yes	Yes	AK353856	HC	2	18.98	23124760	Copper amine oxidase, C-terminal;Copper amine oxidase, N2-terminal;Copper amine oxidase;Copper amine oxidase, N3-terminal	IPR015798,IPR015800,IPR000269,IPR015802	PF01179,PF02727,PTHR10638,PF02728,PS01165,PTHR10638:SF12	GO:0048038	GO:0009308	GO:0005507	GO:0008131	GO:0055114	GO:0009308	GO:0008131	GO:0048038	GO:0005507	GO:0055114	GO:0009308	GO:0008131	GO:0005507	GO:0048038		GO:0010421	name: hydrogen peroxide-mediated programmed cell death	namespace: biological_process
extended	2	-	-	Yes	Yes	MLOC_16188.1	HC	2	19.44	23313240	-	-	-	-															GO:0010623	name: programmed cell death involved in cell development	namespace: biological_process
extended	2	-	-	Yes	Yes	AK252297.1	HC	2	20.21	23313240	-	-	-	-															GO:0010940	name: positive regulation of necrotic cell death	namespace: biological_process
alignment	2	22.17	24787600	No	No	AK249923.1	HC	2	22.17	24787600	-	-	-	-															GO:0010941	name: regulation of cell death	namespace: biological_process
alignment	2	22.17	24787600	No	No	AK358002	HC	2	22.17	24787600	U box domain;Serine-threonine/tyrosine-protein kinase;UspA;Protein kinase, catalytic domain	IPR003613,IPR001245,IPR006016,IPR000719	PF04564,PF07714,PTHR24420:SF448,PF00582,PS50011,PTHR24420,SM00504	GO:0016567	GO:0004842	GO:0000151	GO:0004672	GO:0006468	GO:0006950	GO:0004672	GO:0006468	GO:0005524							GO:0010942	name: positive regulation of cell death	namespace: biological_process
alignment	2	22.17	24787600	No	No	AK365789	HC	2	22.17	24787600	Helix-loop-helix DNA-binding domain	IPR001092	PTHR15741:SF22,PTHR15741,SM00353	GO:0006355															GO:0012501	name: programmed cell death	namespace: biological_process
alignment	2	22.17	24787600	No	No	AK370341	HC	2	22.17	24787600	Phospholipase C, phosphatidylinositol-specific , X domain;C2 calcium-dependent membrane targeting;C2 membrane targeting protein;Phospholipase C, phosphatidylinositol-specific, Y domain;Phosphoinositide phospholipase C	IPR000909,IPR000008,IPR018029,IPR001711,IPR001192	PF00388,PF00168,PS50004,PF00387,PS50007,PTHR10336:SF35,PR00390,SM00148,SM00239,PTHR10336,PS50008,SM00149	GO:0035556	GO:0006629	GO:0004629	GO:0005515	GO:0006629	GO:0007165	GO:0004435	GO:0035556	GO:0004435	GO:0035556	GO:0006629					GO:0012502	name: induction of programmed cell death	namespace: biological_process
alignment	2	22.17	24787600	No	No	AK373390	HC	2	22.17	24787600	Serine/threonine-protein kinase-like domain	IPR017442	PF00069	GO:0006468	GO:0005524	GO:0004672													GO:0016265	name: obsolete death	namespace: biological_process
alignment	2	22.17	24787600	No	No	MLOC_15024.1	HC	2	22.17	24787600	Dehydrogenase, E1 component;2-oxoglutarate dehydrogenase, E1 component;Transketolase-like, pyrimidine-binding domain	IPR001017,IPR011603,IPR005475	PF00676,PTHR23152,SM00861,PF02779	GO:0008152	GO:0016624	GO:0004591	GO:0030976	GO:0055114	GO:0006096										GO:0012501	name: programmed cell death	namespace: biological_process
alignment	2	22.17	24787600	No	No	MLOC_20213.2	HC	2	22.17	24787600	Myb, DNA-binding	IPR014778	PF00249																GO:0006915	name: apoptotic process	namespace: biological_process
alignment	2	22.17	24787600	No	No	MLOC_26786.1	LC	2	22.17	24787600	-	-	-	-															GO:0005524	name: ATP binding	namespace: molecular_function
alignment	2	22.17	24787600	No	No	MLOC_36976.1	HC	2	22.17	24787600	UDP-glucuronosyl/UDP-glucosyltransferase	IPR002213	PF00201	GO:0016758	GO:0008152														GO:0004672	name: protein kinase activity	namespace: molecular_function
alignment	2	22.17	24787600	No	No	MLOC_36977.1	HC	2	22.17	24787600	-	-	-	-															GO:0005515	protein binding	molecular function
alignment	2	22.17	24787600	No	No	MLOC_43849.1	HC	2	22.17	24787600	-	-	-	-
alignment	2	22.17	24787600	No	No	MLOC_50191.1	LC	2	22.17	24787600	-	-	-	-
alignment	2	22.17	24787600	No	No	MLOC_55011.1	HC	2	22.17	24787600			PF11926
alignment	2	22.17	24787600	No	No	MLOC_56507.3	HC	2	22.17	24787600	Mlo-related protein	IPR004326	PF03094	GO:0008219	GO:0016021
alignment	2	22.17	24787600	No	No	MLOC_64977.1	HC	2	22.17	24787600	KIP1-like	IPR011684	PF07765
alignment	2	22.17	24787600	No	No	MLOC_69399.1	HC	2	22.17	24787600	Mlo-related protein	IPR004326	PF03094	GO:0008219	GO:0016021
alignment	2	22.17	24787600	No	No	MLOC_74785.1	HC	2	22.17	24787600	Protein of unknown function DUF155	IPR003734	PF02582
alignment	2	22.17	24787600	No	No	MLOC_81154.10	HC	2	22.17	24787600	Signal transduction response regulator, receiver domain	IPR001789	PF00072	GO:0006355	GO:0000156	GO:0000160
alignment	2	22.17	24787600	No	No	MLOC_54497.1	HC	2	22.17	24983520	Protein of unknown function DUF3453;Symplekin tight junction protein C-terminal	IPR021850,IPR022075	PF11935,PF12295
extended	2	-	-	Yes	Yes	AK358229	HC	2	23.16	25540280	-	-	-	-
extended	2	-	-	Yes	Yes	AK374637	HC	2	23.16	25540280	Protein kinase, catalytic domain;Serine-threonine/tyrosine-protein kinase	IPR000719,IPR001245	PS50011,PTHR24420:SF458,PTHR24420,PF07714	GO:0004672	GO:0006468	GO:0005524	GO:0004672	GO:0006468
extended	2	-	-	Yes	Yes	MLOC_50786.3	HC	2	23.16	25540280	Adenosine/AMP deaminase	IPR001365	PF00962	GO:0009168	GO:0019239
extended	2	-	-	Yes	Yes	MLOC_60529.1	HC	2	23.16	25540280	Ubiquitin-activating enzyme e1, C-terminal;Ubiquitin-activating enzyme;UBA/THIF-type NAD/FAD binding fold;Ubiquitin-activating enzyme repeat	IPR018965,IPR019572,IPR000594,IPR000127	PF09358,PF10585,PF00899,PF02134	GO:0003824	GO:0006464	GO:0008641	GO:0005524
extended	2	-	-	Yes	Yes	MLOC_62226.2	HC	2	23.16	25540280	Helicase, C-terminal;SNF2-related	IPR001650,IPR000330	PF00271,PF00176	GO:0004386	GO:0005524	GO:0003676	GO:0005524	GO:0003677
extended	2	-	-	Yes	Yes	MLOC_70079.3	HC	2	23.16	25540280	Translation initiation factor 2, alpha subunit;Ribosomal protein S1, RNA-binding domain;RNA-binding domain, S1	IPR011488,IPR003029,IPR022967	PF07541,PS50126,PTHR10602,SM00316,PF00575	GO:0005850	GO:0003723	GO:0003743	GO:0003723
extended	2	-	-	Yes	Yes	MLOC_74072.1	LC	2	23.16	25540280	-	-	-	-
extended	2	-	-	Yes	Yes	MLOC_74074.1	LC	2	23.16	25540280	-	-	-	-
extended	2	-	-	Yes	Yes	MLOC_75519.1	HC	2	23.16	25540280	Heat shock factor (HSF)-type, DNA-binding	IPR000232	PF00447	GO:0003700	GO:0005634	GO:0006355	GO:0043565
extended	2	-	-	Yes	Yes	MLOC_15773.1	HC	2	23.16	26560800	Protein of unknown function DUF295	IPR005174	PF03478
extended	2	-	-	Yes	Yes	MLOC_1375.1	HC	2	23.32	26560800	ATPase, AAA-type, core;Peptidase S16, lon N-terminal	IPR003959,IPR003111	PF00004,PF02190	GO:0005524	GO:0006508	GO:0004176
extended	2	-	-	Yes	Yes	MLOC_5607.1	HC	2	23.48	26560800	Glycoside hydrolase, family 16;Xyloglucan endo-transglycosylase, C-terminal	IPR000757,IPR010713	PF00722,PF06955	GO:0004553	GO:0005975	GO:0006073	GO:0005618	GO:0016762	GO:0048046
extended	2	-	-	Yes	Yes	MLOC_79787.1	HC	2	23.48	26560800	Importin-beta, N-terminal	IPR001494	PF03810	GO:0008565	GO:0006886
extended	2	-	-	Yes	Yes	MLOC_45460.2	LC	2	23.48	26560800	-	-	-	-
extended	2	-	-	Yes	Yes	MLOC_45461.1	LC	2	23.48	26560800	-	-	-	-
extended	2	-	-	Yes	Yes	MLOC_72814.2	LC	2	23.48	26560800	-	-	-	-
extended	2	-	-	Yes	Yes	MLOC_73099.1	LC	2	23.48	26560800	-	-	-	-
extended	2	-	-	Yes	Yes	MLOC_75949.1	LC	2	23.48	26560800	-	-	-	-
extended	2	-	-	Yes	Yes	MLOC_75950.1	LC	2	23.48	26560800	-	-	-	-
extended	2	-	-	Yes	Yes	AK366133	HC	2	23.64	26560800	Methyltransferase type 11	IPR013216	PF08241	GO:0008168	GO:0008152
extended	2	-	-	Yes	Yes	MLOC_44790.1	LC	2	23.64	26560800	-	-	-	-
extended	2	-	-	Yes	Yes	MLOC_33297.1	LC	2	23.8	26560800	-	-	-	-
extended	2	-	-	Yes	Yes	AK372085	HC	2	23.8	27224200	ATPase, AAA+ type, core;ATPase, AAA-type, conserved site;ATPase, AAA-type, core	IPR003593,IPR003960,IPR003959	PTHR23073:SF9,SM00382,PTHR23073,PS00674,PF00004	GO:0000166	GO:0017111	GO:0005524
extended	2	-	-	Yes	Yes	MLOC_61905.1	HC	2	23.8	27224200	Protein of unknown function DUF295;F-box domain, cyclin-like	IPR005174,IPR001810	PF03478,PF00646	GO:0005515
extended	2	-	-	Yes	Yes	MLOC_53186.1	HC	2	23.8	27356880	WD40 repeat, subgroup	IPR019781	PF00400
extended	2	-	-	Yes	Yes	MLOC_61989.1	HC	2	23.87	27594960	Leucine-rich repeat;Serine/threonine-protein kinase-like domain	IPR001611,IPR017442	PF00560,PF00069	GO:0005515	GO:0006468	GO:0005524	GO:0004672
extended	2	-	-	Yes	Yes	AK367545	HC	2	24.54	27594960	Wound-induced protein, Wun1	IPR009798	PF07107
extended	2	-	-	Yes	Yes	MLOC_38009.6	HC	2	24.79	27594960	Serine/threonine-protein kinase-like domain	IPR017442	PF00069	GO:0006468	GO:0005524	GO:0004672
extended	2	-	-	Yes	Yes	AK370993	HC	2	25.35	27594960	Wound-induced protein, Wun1	IPR009798	PF07107
extended	2	-	-	Yes	Yes	MLOC_16634.1	HC	2	25.85	27594960	Cytochrome P450	IPR001128	PF00067	GO:0016705	GO:0055114	GO:0005506	GO:0009055	GO:0020037
aMarker located in the extended ±4cM intervall (extended), position of best sequence alignment (alignment) based on the sequence of the identified peak marker

## Sheet: Qpt.2H-3
Supplementary file 8 | Alignment of SNPs (DR >50%) with known genes based on BARLEYMAP
Markera	chr	cM	base pairs	multiple positions	other alignments	Gene	HC/LC	chr	cM	bp	Description	InterPro	Signatures	GO terms													total of relevant GO terms:
extended	2	-	-	Yes	Yes	MLOC_12715.1	HC	2	50.32	71239240	Domain of unknown function DUF250	IPR004853	PF03151
extended	2	-	-	Yes	Yes	AK375447	HC	2	50.46	72892160	Ankyrin repeat;IQ motif, EF-hand binding site;Ankyrin repeat-containing domain;CG-1	IPR002110,IPR000048,IPR020683,IPR005559	PTHR23335,PS50088,PS50096,PF00023,PF00612,PS50297,SM00015,PS51437,SM00248,PF03859	GO:0005515	GO:0006355	GO:0005634	GO:0005516										GO:0000166	name: nucleotide binding	namespace: molecular_function
extended	2	-	-	Yes	Yes	MLOC_37893.1	HC	2	50.46	72892160	NADH ubiquinone oxidoreductase, F subunit, iron sulphur binding;NADH:ubiquinone oxidoreductase, 51kDa subunit;NADH:ubiquinone oxidoreductase, 51kDa subunit, conserved site;Soluble ligand binding domain	IPR019575,IPR011538,IPR001949,IPR019554	PF10589,PTHR11780,PF01512,PS00644,SM00928,PS00645,PF10531	GO:0055114	GO:0051539	GO:0016651	GO:0051287	GO:0010181	GO:0010181	GO:0051539	GO:0055114	GO:0008137					GO:0019001	name: guanyl nucleotide binding	namespace: molecular_function
extended	2	-	-	Yes	Yes	MLOC_11599.1	HC	2	50.5	72892160	-	-	-	-													GO:0050660	name: flavin adenine dinucleotide binding	namespace: molecular_function
extended	2	-	-	Yes	Yes	MLOC_69912.1	HC	2	50.5	72892160	Haem peroxidase, plant/fungal/bacterial	IPR002016	PF00141	GO:0004601	GO:0006979	GO:0020037	GO:0055114										GO:0004096	name: catalase activity	namespace: molecular_function
extended	2	-	-	Yes	Yes	MLOC_78182.1	LC	2	50.5	72892160	-	-	-	-													GO:0006952	name: defense response	namespace: biological_process
extended	2	-	-	Yes	Yes	AK366662	HC	2	50.5	73205880	UDP-glucuronosyl/UDP-glucosyltransferase	IPR002213	PTHR11926,PS00375,PF00201,PTHR11926:SF15	GO:0016758	GO:0008152												GO:0050832	name: defense response to fungus	namespace: biological_process
extended	2	-	-	Yes	Yes	MLOC_11394.1	LC	2	50.5	73205880	-	-	-	-													GO:0004568	name: chitinase activity	namespace: molecular_function
extended	2	-	-	Yes	Yes	MLOC_11395.1	LC	2	50.5	73205880	-	-	-	-													GO:0004601	name: peroxidase activity	namespace: molecular_function
extended	2	-	-	Yes	Yes	MLOC_16401.1	LC	2	50.5	73205880	-	-	-	-													GO:0005777	name: peroxisome	namespace: cellular_component
extended	2	-	-	Yes	Yes	MLOC_25126.1	HC	2	50.5	73205880	Helicase, C-terminal;Zinc finger, C3HC4 RING-type	IPR001650,IPR018957	PF00271,PF00097	GO:0004386	GO:0005524	GO:0003676											GO:0006950	name: response to stress	namespace: biological_process
extended	2	-	-	Yes	Yes	MLOC_68936.2	LC	2	50.5	73205880	-	-	-	-													GO:0006979	name: response to oxidative stress	namespace: biological_process
extended	2	-	-	Yes	Yes	MLOC_79102.2	HC	2	50.5	73205880	Mo25-like	IPR013878	PF08569														GO:0007186	name: G-protein coupled receptor signaling pathway	namespace: biological_process
extended	2	-	-	Yes	Yes	MLOC_79103.1	LC	2	50.5	73205880	-	-	-	-													GO:0007205	name: protein kinase C-activating G-protein coupled receptor signaling pathway	namespace: biological_process
extended	2	-	-	Yes	Yes	MLOC_79104.1	LC	2	50.5	73205880	-	-	-	-													GO:0008020	name: G-protein coupled photoreceptor activity	namespace: molecular_function
extended	2	-	-	Yes	Yes	MLOC_9865.1	HC	2	50.5	73205880	Glycoside hydrolase, family 1	IPR001360	PF00232	GO:0005975	GO:0004553												GO:0008262	name: nuclear export signal receptor activity	namespace: molecular_function
extended	2	-	-	Yes	Yes	MLOC_9866.2	HC	2	50.5	73205880	-	-	-	-													GO:0004970	name: ionotropic glutamate receptor activity	namespace: molecular_function
extended	2	-	-	Yes	Yes	MLOC_64099.1	HC	2	50.5	73629960	Pectinesterase, catalytic	IPR000070	PF01095	GO:0005618	GO:0042545	GO:0030599											GO:0016998	name: cell wall macromolecule catabolic process	namespace: biological_process
extended	2	-	-	Yes	Yes	MLOC_24507.1	LC	2	50.5	74507880	-	-	-	-													GO:0005618	name: cell wall	namespace: cellular_component
extended	2	-	-	Yes	Yes	AK373085	HC	2	50.71	74898480	-	-	-	-													GO:0042545	name: cell wall modification	namespace: biological_process
extended	2	-	-	Yes	Yes	MLOC_4093.4	HC	2	50.71	74898480	-	-	-	-													GO:0042546	name: cell wall biogenesis	namespace: biological_process
extended	2	-	-	Yes	Yes	MLOC_59910.5	HC	2	50.71	74898480	Nicotinamide N-methyltransferase, putative	IPR019410	PTHR23108,PF10294														GO:0008219	name: cell death	namespace: biological_process
extended	2	-	-	Yes	Yes	MLOC_6053.1	HC	2	50.71	74898480	Lipase, GDSL	IPR001087	PTHR22835,PS51257,PF00657,PTHR22835:SF39	GO:0016788	GO:0006629												GO:0005035	name: death receptor activity	namespace: molecular_function
extended	2	-	-	Yes	Yes	MLOC_4092.1	LC	2	50.71	74898480	-	-	-	-													GO:0005037	name: obsolete death receptor adaptor protein activity	namespace: molecular_function
extended	2	-	-	Yes	Yes	MLOC_45163.1	LC	2	50.71	74898480	-	-	-	-													GO:0005038	name: obsolete death receptor interacting protein activity	namespace: molecular_function
extended	2	-	-	Yes	Yes	MLOC_45164.3	LC	2	50.71	74898480	-	-	-	-													GO:0005039	name: obsolete death receptor-associated factor activity	namespace: molecular_function
extended	2	-	-	Yes	Yes	MLOC_59885.5	LC	2	50.71	74898480	-	-	-	-													GO:0005040	name: decoy death receptor activity	namespace: molecular_function
extended	2	-	-	Yes	Yes	MLOC_7857.1	LC	2	50.71	74898480	-	-	-	-													GO:0005123	name: death receptor binding	namespace: molecular_function
extended	2	-	-	Yes	Yes	MLOC_6057.3	HC	2	50.78	74898480	-	-	-	-													GO:0010343	name: singlet oxygen-mediated programmed cell death	namespace: biological_process
extended	2	-	-	Yes	Yes	AK250868.1	HC	2	50.92	75649920	-	-	-	-													GO:0010421	name: hydrogen peroxide-mediated programmed cell death	namespace: biological_process
extended	2	-	-	Yes	Yes	MLOC_54486.1	HC	2	50.92	75649920	Ribosomal L11 methyltransferase, PrmA	IPR010456	PF06325	GO:0005737	GO:0008276	GO:0006479											GO:0010623	name: programmed cell death involved in cell development	namespace: biological_process
extended	2	-	-	Yes	Yes	MLOC_54487.1	HC	2	50.92	75649920	Thymidylate kinase	IPR018094	PF02223	GO:0005524	GO:0004798	GO:0006233											GO:0010940	name: positive regulation of necrotic cell death	namespace: biological_process
extended	2	-	-	Yes	Yes	MLOC_12796.1	HC	2	50.92	77927800	-	-	-	-													GO:0010941	name: regulation of cell death	namespace: biological_process
extended	2	-	-	Yes	Yes	MLOC_52301.2	HC	2	50.92	77927800	NADH-ubiquinone oxidoreductase complex I, subunit 21kD, N-terminal	IPR019721	PF10785														GO:0010942	name: positive regulation of cell death	namespace: biological_process
extended	2	-	-	Yes	Yes	MLOC_56458.1	HC	2	50.92	77927800			PF03283														GO:0012501	name: programmed cell death	namespace: biological_process
extended	2	-	-	Yes	Yes	MLOC_56708.3	HC	2	50.92	77927800	Serine/threonine-protein kinase-like domain	IPR017442	PF00069	GO:0006468	GO:0005524	GO:0004672											GO:0012502	name: induction of programmed cell death	namespace: biological_process
extended	2	-	-	Yes	Yes	MLOC_61601.1	HC	2	50.92	77927800	Haloacid dehalogenase-like hydrolase	IPR005834	PTHR12725:SF15,PF00702,PTHR12725	GO:0003824	GO:0008152												GO:0016265	name: obsolete death	namespace: biological_process
extended	2	-	-	Yes	Yes	MLOC_63627.2	HC	2	50.92	77927800	SNARE associated Golgi protein	IPR015414	PF09335														GO:0012501	name: programmed cell death	namespace: biological_process
extended	2	-	-	Yes	Yes	MLOC_76656.1	LC	2	50.92	77927800	-	-	-	-													GO:0006915	name: apoptotic process	namespace: biological_process
extended	2	-	-	Yes	Yes	AK366063	HC	2	50.92	78701560	Cytochrome P450;Cytochrome P450, conserved site;Cytochrome P450, E-class, group I	IPR001128,IPR017972,IPR002401	PF00067,PR00385,PS00086,PTHR24282,PR00463,PTHR24282:SF174	GO:0016705	GO:0055114	GO:0005506	GO:0009055	GO:0020037	GO:0016705	GO:0055114	GO:0016705	GO:0055114	GO:0005506	GO:0020037			GO:0005524	name: ATP binding	namespace: molecular_function
extended	2	-	-	Yes	Yes	AK361902	HC	2	50.92	79045040	Dyskerin-like;Pseudouridine synthase/archaeosine transglycosylase;Pseudouridine synthase II	IPR012960,IPR002478,IPR002501	PF08068,PTHR23127,PS50890,SM00359,PF01509,PF01472	GO:0003723	GO:0006396												GO:0004672	name: protein kinase activity	namespace: molecular_function
extended	2	-	-	Yes	Yes	MLOC_77536.1	HC	2	50.92	79045040	-	-	-	-													GO:0005515	protein binding	molecular function
extended	2	-	-	Yes	Yes	MLOC_56621.2	HC	2	50.92	79880800			PF12330
extended	2	-	-	Yes	Yes	MLOC_56623.1	HC	2	50.92	79880800	Sec20	IPR005606	PF03908
extended	2	-	-	Yes	Yes	MLOC_57325.2	HC	2	50.92	79880800	Kinesin, motor domain	IPR001752	PF00225	GO:0005524	GO:0003777	GO:0007018
extended	2	-	-	Yes	Yes	AK250624.1	HC	2	50.92	80166000	-	-	-	-
extended	2	-	-	Yes	Yes	AK354762	HC	2	50.92	80166000	-	-	-	-
extended	2	-	-	Yes	Yes	AK357921	HC	2	50.92	80166000	Alpha/beta hydrolase fold-3;Lipase, GDXG, active site	IPR013094,IPR002168	PTHR23024,PF07859,PS01173,PTHR23024:SF10	GO:0016787	GO:0008152
extended	2	-	-	Yes	Yes	MLOC_12956.1	LC	2	50.92	80166000	-	-	-	-
extended	2	-	-	Yes	Yes	MLOC_15687.1	HC	2	50.92	80166000	Haem peroxidase, plant/fungal/bacterial	IPR002016	PF00141	GO:0004601	GO:0006979	GO:0020037	GO:0055114
extended	2	-	-	Yes	Yes	MLOC_20146.1	HC	2	50.92	80166000	Carbohydrate kinase, FGGY, N-terminal;Carbohydrate kinase, FGGY, C-terminal	IPR018484,IPR018485	PF00370,PF02782	GO:0016773	GO:0005975	GO:0005975	GO:0016773
extended	2	-	-	Yes	Yes	MLOC_20258.1	LC	2	50.92	80166000	-	-	-	-
extended	2	-	-	Yes	Yes	MLOC_73896.6	HC	2	50.92	80166000	Haloacid dehalogenase-like hydrolase	IPR005834	PF00702	GO:0003824	GO:0008152
extended	2	-	-	Yes	Yes	MLOC_73897.1	HC	2	50.92	80166000	Haem peroxidase, plant/fungal/bacterial	IPR002016	PF00141	GO:0004601	GO:0006979	GO:0020037	GO:0055114
extended	2	-	-	Yes	Yes	AK248956.1	HC	2	51.49	81787920	Signal transduction histidine kinase, core;ATPase-like, ATP-binding domain;Signal transduction histidine kinase-related protein, C-terminal;Branched-chain alpha-ketoacid dehydrogenase kinase/Pyruvate dehydrogenase kinase, N-terminal	IPR005467,IPR003594,IPR004358,IPR018955	PS50109,SM00387,PR00344,PF10436,PF02518,PTHR11947	GO:0018106	GO:0004673	GO:0000155	GO:0007165	GO:0005524	GO:0016772	GO:0016310
extended	2	-	-	Yes	Yes	MLOC_10371.1	HC	2	51.49	81787920	Domain of unknown function DUF88	IPR021139	PF01936
extended	2	-	-	Yes	Yes	MLOC_19681.2	HC	2	51.49	81787920	Domain of unknown function DUF88	IPR021139	PF01936
extended	2	-	-	Yes	Yes	MLOC_76038.1	HC	2	51.49	81787920	Domain of unknown function DUF88	IPR021139	PF01936
extended	2	-	-	Yes	Yes	MLOC_15174.2	HC	2	51.49	81991280	Leucine-rich repeat 2	IPR013101	PF07723
extended	2	-	-	Yes	Yes	MLOC_65478.1	HC	2	51.49	81991280	Mitochondrial substrate/solute carrier	IPR018108	PF00153
extended	2	-	-	Yes	Yes	MLOC_25074.1	LC	2	51.49	83522680	-	-	-	-
extended	2	-	-	Yes	Yes	AK365243	HC	2	51.53	83522680	-	-	-	-
extended	2	-	-	Yes	Yes	AK365808	HC	2	51.53	83522680	Serine/threonine-protein kinase-like domain;NAF domain	IPR017442,IPR004041	PF00069,PF03822	GO:0006468	GO:0005524	GO:0004672	GO:0007165
extended	2	-	-	Yes	Yes	AK364622	HC	2	51.56	83522680	Cytochrome P450, conserved site;Cytochrome P450;Cytochrome P450, E-class, group I	IPR017972,IPR001128,IPR002401	PS00086,PR00385,PR00463,PTHR24282,PF00067,PTHR24282:SF174	GO:0016705	GO:0055114	GO:0016705	GO:0055114	GO:0005506	GO:0009055	GO:0020037	GO:0016705	GO:0055114	GO:0005506	GO:0020037
extended	2	-	-	Yes	Yes	MLOC_38290.1	LC	2	51.56	83522680	-	-	-	-
extended	2	-	-	Yes	Yes	MLOC_66560.1	HC	2	51.66	84168720	SNF2-related	IPR000330	PF00176	GO:0005524	GO:0003677
extended	2	-	-	Yes	Yes	MLOC_48198.1	LC	2	51.84	87048000	-	-	-	-
extended	2	-	-	Yes	Yes	MLOC_61563.1	LC	2	51.84	87048000	-	-	-	-
extended	2	-	-	Yes	Yes	MLOC_14939.1	HC	2	51.84	87048000	Origin recognition complex, subunit 6, metazoa/plant;Origin recognition complex, subunit 6	IPR020529,IPR008721	PD315657,PTHR13394,PF05460	GO:0005664	GO:0006260	GO:0005664	GO:0006260	GO:0003677
extended	2	-	-	Yes	Yes	MLOC_61562.1	HC	2	51.84	87048000	Haem peroxidase, plant/fungal/bacterial	IPR002016	PF00141	GO:0004601	GO:0006979	GO:0020037	GO:0055114
extended	2	-	-	Yes	Yes	MLOC_78645.1	HC	2	51.84	87048000	Heavy metal-associated domain, HMA;Heavy-metal-associated, conserved site	IPR006121,IPR017969	PS50846,PTHR24093,PS01047,PF00403,PTHR24093:SF150	GO:0046872	GO:0030001	GO:0030001	GO:0046872
extended	2	-	-	Yes	Yes	AK376767	HC	2	51.84	87258800	Protein of unknown function DUF573	IPR007592	PF04504
extended	2	-	-	Yes	Yes	MLOC_75626.1	HC	2	51.97	87258800	Peptidase S10, serine carboxypeptidase	IPR001563	PF00450	GO:0004185	GO:0006508
extended	2	-	-	Yes	Yes	MLOC_75627.3	HC	2	51.97	87258800	Methyltransferase type 11	IPR013216	PF08241	GO:0008168	GO:0008152
extended	2	-	-	Yes	Yes	MLOC_1931.1	LC	2	52.05	87258800	-	-	-	-
extended	2	-	-	Yes	Yes	AK248677.1	HC	2	52.2	87258800	DSH, C-terminal;DNA/RNA helicase, DEAD/DEAH box type, N-terminal;Helicase, C-terminal	IPR012961,IPR011545,IPR001650	PF08148,PF00270,PF00271	GO:0016818	GO:0005524	GO:0008026	GO:0005524	GO:0003676	GO:0004386	GO:0005524	GO:0003676
extended	2	-	-	Yes	Yes	AK365213	HC	2	52.2	87258800	-	-	-	-
extended	2	-	-	Yes	Yes	MLOC_10328.1	LC	2	52.2	87258800	-	-	-	-
extended	2	-	-	Yes	Yes	MLOC_20261.1	LC	2	52.2	87258800	-	-	-	-
extended	2	-	-	Yes	Yes	MLOC_25305.1	LC	2	52.2	87258800	-	-	-	-
extended	2	-	-	Yes	Yes	MLOC_25451.1	LC	2	52.2	87258800	-	-	-	-
extended	2	-	-	Yes	Yes	MLOC_32025.1	LC	2	52.2	87258800	-	-	-	-
extended	2	-	-	Yes	Yes	MLOC_64293.1	HC	2	52.2	87258800	FAS1 domain	IPR000782	PF02469
extended	2	-	-	Yes	Yes	MLOC_64294.1	HC	2	52.2	87258800	Cystathionine beta-synthase, core	IPR000644	PF00571	GO:0005515
extended	2	-	-	Yes	Yes	MLOC_7028.3	LC	2	52.2	87258800	-	-	-	-
extended	2	-	-	Yes	Yes	MLOC_72643.1	HC	2	52.2	87258800	Helicase, C-terminal	IPR001650	PF00271	GO:0004386	GO:0005524	GO:0003676
extended	2	-	-	Yes	Yes	MLOC_28423.1	LC	2	52.36	87258800	-	-	-	-
extended	2	-	-	Yes	Yes	AK365022	HC	2	52.41	88358680	Domain of unknown function DUF630;Domain of unknown function DUF632	IPR006868,IPR006867	PF04783,PF04782,PTHR21450
extended	2	-	-	Yes	Yes	MLOC_52082.1	HC	2	52.41	88358680	GOLD	IPR009038	PF01105	GO:0016021	GO:0006810
extended	2	-	-	Yes	Yes	MLOC_52084.2	HC	2	52.41	88358680	Serine-threonine/tyrosine-protein kinase	IPR001245	PF07714	GO:0004672	GO:0006468
extended	2	-	-	Yes	Yes	MLOC_8615.2	HC	2	52.41	88358680	-	-	-	-
extended	2	-	-	Yes	Yes	AK367956	HC	2	52.46	88358680	Small GTPase superfamily;Small GTPase superfamily, Rab type	IPR001806,IPR003579	PR00449,PF00071,PS51419,PTHR24073:SF213,PTHR24073,SM00175	GO:0007264	GO:0005525	GO:0005525	GO:0015031	GO:0007264
extended	2	-	-	Yes	Yes	MLOC_11167.1	LC	2	52.58	89325880	-	-	-	-
extended	2	-	-	Yes	Yes	AK250139.1	HC	2	52.6	89325880	-	-	-	-
extended	2	-	-	Yes	Yes	MLOC_36358.1	HC	2	52.76	89325880	-	-	-	-
extended	2	-	-	Yes	Yes	MLOC_62516.1	HC	2	52.76	89325880	Myb, DNA-binding	IPR014778	PF00249
extended	2	-	-	Yes	Yes	AK250273.1	HC	2	52.76	89325880	GTP-binding domain, HSR1-related;TGS	IPR002917,IPR004095	PF01926,PF02824	GO:0005525	GO:0005622
extended	2	-	-	Yes	Yes	MLOC_56424.1	LC	2	52.76	89325880	-	-	-	-
extended	2	-	-	Yes	Yes	MLOC_56425.1	LC	2	52.76	89325880	-	-	-	-
extended	2	-	-	Yes	Yes	MLOC_56426.1	LC	2	52.76	89325880	-	-	-	-
extended	2	-	-	Yes	Yes	MLOC_67963.1	LC	2	52.76	89325880	-	-	-	-
extended	2	-	-	Yes	Yes	AK249768.1	HC	2	52.76	91410320	Domain of unknown function DUF298	IPR005176	PF03556
extended	2	-	-	Yes	Yes	AK367614	HC	2	52.76	91410320	UDP-glucuronosyl/UDP-glucosyltransferase	IPR002213	PTHR11926:SF15,PTHR11926,PS00375,PF00201	GO:0016758	GO:0008152
extended	2	-	-	Yes	Yes	MLOC_66720.1	HC	2	52.76	91410320	Zinc finger, C3HC4 RING-type	IPR018957	PF00097
extended	2	-	-	Yes	Yes	MLOC_72146.1	HC	2	52.76	91410320	UDP-glucuronosyl/UDP-glucosyltransferase	IPR002213	PF00201	GO:0016758	GO:0008152
extended	2	-	-	Yes	Yes	MLOC_76584.2	HC	2	52.76	91410320	Ribonuclease T2	IPR001568	PF00445	GO:0003723	GO:0033897
extended	2	-	-	Yes	Yes	MLOC_4758.2	LC	2	52.9	92822680	-	-	-	-
extended	2	-	-	Yes	Yes	MLOC_4759.1	LC	2	52.9	92822680	-	-	-	-
extended	2	-	-	Yes	Yes	MLOC_63927.1	LC	2	52.9	92822680	-	-	-	-
extended	2	-	-	Yes	Yes	AK249098.1	HC	2	52.9	93403000	-	-	-	-
extended	2	-	-	Yes	Yes	AK367409	HC	2	52.9	93403000	Plant lipid transfer protein/seed storage/trypsin-alpha amylase inhibitor;Plant lipid transfer protein/Par allergen	IPR003612,IPR000528	SM00499,PR00382	GO:0008289	GO:0006869
extended	2	-	-	Yes	Yes	AK371449	HC	2	52.9	93403000	UDP-glucuronosyl/UDP-glucosyltransferase	IPR002213	PF00201,PTHR11926,PS00375,PTHR11926:SF15	GO:0016758	GO:0008152
extended	2	-	-	Yes	Yes	MLOC_4115.1	HC	2	52.9	93403000	Trehalose-phosphatase	IPR003337	PTHR10788,PF02358	GO:0003824	GO:0005992
extended	2	-	-	Yes	Yes	MLOC_44027.1	LC	2	52.9	95332440	-	-	-	-
extended	2	-	-	Yes	Yes	MLOC_17364.1	HC	2	52.9	95692040	DAHP synthetase, class II	IPR002480	PF01474,PTHR21337	GO:0003849	GO:0009073
extended	2	-	-	Yes	Yes	MLOC_69212.1	HC	2	52.9	95692040	Serine/threonine-protein kinase, active site;Serine/threonine-protein kinase-like domain;Protein kinase, ATP binding site;Serine/threonine-protein kinase domain;Protein kinase, catalytic domain	IPR008271,IPR017442,IPR017441,IPR002290,IPR000719	PS00108,PF00069,PS00107,SM00220,PTHR24343,PS50011,PTHR24343:SF58	GO:0006468	GO:0004674	GO:0006468	GO:0005524	GO:0004672	GO:0005524	GO:0005524	GO:0004674	GO:0006468	GO:0004672	GO:0006468	GO:0005524
extended	2	-	-	Yes	Yes	MLOC_80708.1	HC	2	52.9	95692040	Ribosomal protein S6e, conserved site;Ribosomal protein S6e	IPR018282,IPR001377	PS00578,PF01092,PTHR11502	GO:0005622	GO:0006412	GO:0003735	GO:0005840	GO:0006412	GO:0003735	GO:0005622	GO:0005840
extended	2	-	-	Yes	Yes	AK373774	HC	2	52.9	97834760	Multicopper oxidase, type 1;Multicopper oxidase, type 2;Multicopper oxidase, type 3	IPR001117,IPR011706,IPR011707	PF00394,PTHR11709:SF11,PTHR11709,PF07731,PF07732	GO:0055114	GO:0016491	GO:0016491	GO:0005507	GO:0055114	GO:0005507
extended	2	-	-	Yes	Yes	MLOC_41168.1	LC	2	52.9	97834760	-	-	-	-
extended	2	-	-	Yes	Yes	MLOC_62143.1	HC	2	52.9	97834760	Peptidase M24, methionine aminopeptidase;Peptidase M24, structural domain;Peptidase M24A, methionine aminopeptidase, subfamily 1	IPR001714,IPR000994,IPR002467	PTHR10804,PR00599,PF00557,PS00680,PTHR10804:SF50	GO:0004177	GO:0006508	GO:0008235	GO:0009987	GO:0004177	GO:0008235	GO:0006508
extended	2	-	-	Yes	Yes	MLOC_68323.1	LC	2	52.9	97834760	-	-	-	-
extended	2	-	-	Yes	Yes	MLOC_68324.1	LC	2	52.9	97834760	-	-	-	-
extended	2	-	-	Yes	Yes	MLOC_68325.1	LC	2	52.9	97834760	-	-	-	-
extended	2	-	-	Yes	Yes	AK357854	HC	2	52.9	98887520	-	-	-	-
extended	2	-	-	Yes	Yes	MLOC_5667.1	LC	2	52.9	98887520	-	-	-	-
extended	2	-	-	Yes	Yes	MLOC_62186.1	HC	2	52.9	98887520	Heavy metal-associated domain, HMA	IPR006121	PF00403	GO:0046872	GO:0030001
extended	2	-	-	Yes	Yes	MLOC_63844.6	HC	2	52.9	98887520	Origin recognition complex, subunit 3	IPR020795	PF07034	GO:0005664	GO:0003677	GO:0006260
extended	2	-	-	Yes	Yes	MLOC_67100.1	HC	2	52.9	98887520	WD40 repeat, subgroup	IPR019781	PF00400
extended	2	-	-	Yes	Yes	MLOC_56470.1	HC	2	52.9	99413280	Ribosomal protein S4/S9, N-terminal;RNA-binding S4	IPR001912,IPR002942	PF00163,PF01479	GO:0005622	GO:0019843	GO:0003723
extended	2	-	-	Yes	Yes	MLOC_56471.1	HC	2	52.9	99413280	Pentatricopeptide repeat	IPR002885	PF01535
extended	2	-	-	Yes	Yes	AK361795	HC	2	52.9	101197640	DNA-binding WRKY	IPR003657	PF03106	GO:0003700	GO:0006355	GO:0043565
extended	2	-	-	Yes	Yes	MLOC_10374.5	HC	2	52.9	101197640	Haloacid dehalogenase-like hydrolase	IPR005834	PF00702	GO:0003824	GO:0008152
extended	2	-	-	Yes	Yes	MLOC_10375.1	LC	2	52.9	101197640	-	-	-	-
extended	2	-	-	Yes	Yes	MLOC_76625.1	LC	2	52.9	101197640	-	-	-	-
extended	2	-	-	Yes	Yes	MLOC_7166.1	HC	2	52.9	101687440	Microsomal signal peptidase 12kDa subunit	IPR009542	PF06645	GO:0005787	GO:0006465	GO:0008233	GO:0016021
extended	2	-	-	Yes	Yes	AK251245.1	HC	2	52.9	101835000	Apc13p	IPR008401	PF05839
extended	2	-	-	Yes	Yes	MLOC_18498.1	LC	2	52.9	101835000	-	-	-	-
extended	2	-	-	Yes	Yes	MLOC_882.1	HC	2	52.9	101835000	-	-	-	-
extended	2	-	-	Yes	Yes	MLOC_23019.1	LC	2	52.9	104509680	-	-	-	-
extended	2	-	-	Yes	Yes	AK371342	HC	2	52.9	105753400	Pentatricopeptide repeat	IPR002885	PF01535,PS51375,PTHR24015
extended	2	-	-	Yes	Yes	MLOC_76582.1	HC	2	52.9	105753400	-	-	-	-
extended	2	-	-	Yes	Yes	AK375226	HC	2	53.08	106024960	Serine/threonine-protein kinase-like domain;Protein kinase, ATP binding site;Serine/threonine-protein kinase domain;Serine/threonine-protein kinase, active site;Protein kinase, catalytic domain	IPR017442,IPR017441,IPR002290,IPR008271,IPR000719	PF00069,PS00107,PTHR24349,SM00220,PS00108,PTHR24349:SF13,PS50011	GO:0006468	GO:0005524	GO:0004672	GO:0005524	GO:0005524	GO:0004674	GO:0006468	GO:0006468	GO:0004674	GO:0004672	GO:0006468	GO:0005524
extended	2	-	-	Yes	Yes	AK364659	HC	2	53.19	106024960	-	-	-	-
extended	2	-	-	Yes	Yes	MLOC_58481.1	LC	2	53.22	106024960	-	-	-	-
extended	2	-	-	Yes	Yes	MLOC_39885.1	LC	2	53.26	106024960	-	-	-	-
extended	2	-	-	Yes	Yes	MLOC_39886.1	HC	2	53.26	106024960	Protein of unknown function DUF2996	IPR021374	PF11210
extended	2	-	-	Yes	Yes	MLOC_59746.4	HC	2	53.26	106024960	Alcohol dehydrogenase, C-terminal;Alcohol dehydrogenase GroES-like	IPR013149,IPR013154	PF00107,PF08240	GO:0008270	GO:0055114	GO:0016491	GO:0055114	GO:0016491
extended	2	-	-	Yes	Yes	MLOC_6756.1	LC	2	53.26	106024960	-	-	-	-
extended	2	-	-	Yes	Yes	AK360701	HC	2	53.26	108717000	GRAM	IPR004182	SM00568,PF02893
extended	2	-	-	Yes	Yes	AK361209	HC	2	53.26	108717000	-	-	-	-
extended	2	-	-	Yes	Yes	MLOC_34417.9	HC	2	53.26	108717000	Helicase, C-terminal;Zinc finger, C6HC-type;DNA/RNA helicase, DEAD/DEAH box type, N-terminal;Helicase-associated domain;Domain of unknown function DUF1605	IPR001650,IPR002867,IPR011545,IPR007502,IPR011709	PF00271,PF01485,PF00270,PF04408,PF07717	GO:0004386	GO:0005524	GO:0003676	GO:0008270	GO:0008026	GO:0005524	GO:0003676	GO:0004386
extended	2	-	-	Yes	Yes	MLOC_59501.1	HC	2	53.26	108717000	Pentatricopeptide repeat	IPR002885	PF01535
extended	2	-	-	Yes	Yes	MLOC_62716.1	HC	2	53.26	108717000	Clathrin adaptor, mu subunit, C-terminal;AP complex, mu/sigma subunit	IPR008968,IPR022775	PF00928,PF01217	GO:0016192	GO:0030131	GO:0006886	GO:0005515
extended	2	-	-	Yes	Yes	MLOC_81160.1	HC	2	53.26	108717000	Cyclin, C-terminal;Cyclin, N-terminal	IPR004367,IPR006671	PF02984,PF00134	GO:0005634
extended	2	-	-	Yes	Yes	AK365320	HC	2	53.36	108717000	Biopterin transport-related protein BT1	IPR004324	PTHR24003:SF372,PF03092,PTHR24003
extended	2	-	-	Yes	Yes	MLOC_9840.1	HC	2	53.37	109828040	Myb, DNA-binding	IPR014778	PF00249
extended	2	-	-	Yes	Yes	MLOC_12208.1	LC	2	53.43	110542280	-	-	-	-
extended	2	-	-	Yes	Yes	MLOC_19057.1	LC	2	53.43	110542280	-	-	-	-
extended	2	-	-	Yes	Yes	MLOC_2772.1	LC	2	53.43	110542280	-	-	-	-
extended	2	-	-	Yes	Yes	MLOC_40791.1	LC	2	53.43	110542280	-	-	-	-
extended	2	-	-	Yes	Yes	MLOC_64287.1	LC	2	53.43	110688600	-	-	-	-
extended	2	-	-	Yes	Yes	MLOC_17132.1	HC	2	53.43	109981800	-	-	-	-
extended	2	-	-	Yes	Yes	AK366586	HC	2	53.43	110294280	MATH;BTB/POZ-like;BTB/POZ	IPR002083,IPR000210,IPR013069	PTHR24411:SF177,PF00917,SM00225,PF00651,SM00061,PS50097,PS50144,PTHR24411	GO:0005515
extended	2	-	-	Yes	Yes	MLOC_12210.1	HC	2	53.43	110542280	-	-	-	-
extended	2	-	-	Yes	Yes	MLOC_64939.2	HC	2	53.43	110542280	Histone H2A;Histone core	IPR002119,IPR007125	SM00414,PS00046,PR00620,PTHR23430,PF00125	GO:0003677	GO:0000786	GO:0005634	GO:0006334	GO:0003677
extended	2	-	-	Yes	Yes	MLOC_80892.1	HC	2	53.43	110542280	Histone H2A;Histone core	IPR002119,IPR007125	PS00046,PTHR23430,PR00620,SM00414,PF00125	GO:0003677	GO:0000786	GO:0005634	GO:0006334	GO:0003677
extended	2	-	-	Yes	Yes	MLOC_80894.7	HC	2	53.43	110542280	Actin-binding FH2	IPR015425	PF02181
extended	2	-	-	Yes	Yes	MLOC_56064.2	HC	2	53.52	113128920	Serine/threonine-protein kinase-like domain;Leucine-rich repeat-containing N-terminal, type 2;Leucine-rich repeat	IPR017442,IPR013210,IPR001611	PF00069,PF08263,PF00560	GO:0006468	GO:0005524	GO:0004672	GO:0005515
extended	2	-	-	Yes	Yes	MLOC_5850.1	HC	2	53.52	113128920	DNA-binding WRKY	IPR003657	PF03106	GO:0003700	GO:0006355	GO:0043565
extended	2	-	-	Yes	Yes	MLOC_61255.1	HC	2	53.52	113128920	Tensin phosphatase, C2 domain;Actin-binding FH2	IPR014020,IPR015425	PF10409,PF02181	GO:0005515
extended	2	-	-	Yes	Yes	AK376462	HC	2	53.58	114328000	Glycoside hydrolase, family 77	IPR003385	PF02446	GO:0005975	GO:0004134
extended	2	-	-	Yes	Yes	MLOC_1798.1	HC	2	53.58	114328000	-	-	-	-
extended	2	-	-	Yes	Yes	MLOC_73511.1	LC	2	53.68	114328000	-	-	-	-
extended	2	-	-	Yes	Yes	MLOC_73512.7	HC	2	53.68	114328000	-	-	-	-
extended	2	-	-	Yes	Yes	MLOC_43313.2	HC	2	53.75	114328000	Bromo adjacent homology (BAH) domain	IPR001025	PF01426	GO:0003677
extended	2	-	-	Yes	Yes	MLOC_68409.2	HC	2	53.82	115434080	Transcriptional factor B3	IPR003340	PF02362	GO:0006355	GO:0003677
extended	2	-	-	Yes	Yes	MLOC_60969.1	HC	2	53.82	115776320	EF-hand	IPR018248	PF00036
extended	2	-	-	Yes	Yes	MLOC_10075.1	HC	2	53.82	116214040	Pterin-binding;7,8-Dihydro-6-hydroxymethylpterin-pyrophosphokinase, HPPK	IPR000489,IPR000550	PF00809,PF01288	GO:0042558	GO:0009396	GO:0003848
extended	2	-	-	Yes	Yes	MLOC_16522.1	HC	2	53.82	116505440	Auxin responsive SAUR protein	IPR003676	PF02519
extended	2	-	-	Yes	Yes	AK357152	HC	2	53.82	117002680	Metallophosphoesterase domain	IPR004843	PF00149	GO:0016787
extended	2	-	-	Yes	Yes	MLOC_60754.1	HC	2	53.82	117002680	Late embryogenesis abundant protein, LEA-14	IPR004864	PF03168
extended	2	-	-	Yes	Yes	MLOC_65904.1	HC	2	53.82	117002680	Protein of unknown function DUF827, plant	IPR008545	PF05701
extended	2	-	-	Yes	Yes	MLOC_77621.1	LC	2	53.82	117002680	-	-	-	-
extended	2	-	-	Yes	Yes	MLOC_77622.1	LC	2	53.82	117002680	-	-	-	-
extended	2	-	-	Yes	Yes	MLOC_77623.1	LC	2	53.82	117002680	-	-	-	-
extended	2	-	-	Yes	Yes	MLOC_8176.1	LC	2	53.82	117002680	-	-	-	-
extended	2	-	-	Yes	Yes	AK355343	HC	2	53.82	118093880	Aminotransferase-like, plant mobile domain	IPR019557	PTHR11668:SF94,PF10536,PTHR11668
extended	2	-	-	Yes	Yes	AK369050	HC	2	53.82	118093880	Helicase, C-terminal;Helicase-associated domain;DEAD-like helicase;Domain of unknown function DUF1605;DNA/RNA helicase, DEAD/DEAH box type, N-terminal	IPR001650,IPR007502,IPR014001,IPR011709,IPR011545	PTHR18934,PS51194,PF04408,SM00490,SM00487,SM00847,PF00271,PF07717,PF00270,PTHR18934:SF68,PS51192	GO:0004386	GO:0005524	GO:0003676	GO:0004386	GO:0008026	GO:0005524	GO:0003676
extended	2	-	-	Yes	Yes	MLOC_72096.1	HC	2	54.13	121831240	Protein of unknown function DUF300	IPR005178	PF03619
extended	2	-	-	Yes	Yes	AK369730	HC	2	54.14	122722800	DNA-binding WRKY	IPR003657	PF03106	GO:0003700	GO:0006355	GO:0043565
extended	2	-	-	Yes	Yes	MLOC_65838.1	HC	2	54.14	122722800	Transcription factor GRAS	IPR005202	PS50985,PF03514
extended	2	-	-	Yes	Yes	AK368310	HC	2	54.21	122722800			PTHR22814,PTHR22814:SF43
extended	2	-	-	Yes	Yes	MLOC_10663.1	HC	2	54.23	124957280	K Homology, type 2;Ribosomal protein S3, C-terminal	IPR004044,IPR001351	PF07650,PF00189	GO:0003723	GO:0005840	GO:0005622	GO:0006412	GO:0003735
extended	2	-	-	Yes	Yes	MLOC_56433.1	HC	2	54.23	124957280	Protein of unknown function DUF3594;Zinc finger, PHD-type;Zinc finger, PHD-type, conserved site;Zinc finger, PHD-finger	IPR021998,IPR001965,IPR019786,IPR019787	PF12165,SM00249,PS01359,PF00628,PTHR23123,PS50016	GO:0008270	GO:0005515	GO:0005515
extended	2	-	-	Yes	Yes	MLOC_78891.2	HC	2	54.23	124957280	Methyltransferase type 11	IPR013216	PTHR12176,PF08241	GO:0008168	GO:0008152
extended	2	-	-	Yes	Yes	MLOC_78892.1	HC	2	54.23	124957280	-	-	-	-
extended	2	-	-	Yes	Yes	AK372303	HC	2	54.23	126708160	Vps51/Vps67	IPR014812	PTHR21426:SF3,PF08700,PTHR21426
alignment	2	54.23	124957280	No	No	empty_gene	-	-	-	-	-	-	-	-
extended	2	-	-	Yes	Yes	MLOC_38108.1	HC	2	54.25	128392080	-	-	-	-
extended	2	-	-	Yes	Yes	MLOC_4538.1	LC	2	54.25	131337080	-	-	-	-
extended	2	-	-	Yes	Yes	MLOC_4539.2	HC	2	54.25	131337080	Xyloglucan endo-transglycosylase, C-terminal;Glycoside hydrolase, family 16	IPR010713,IPR000757	PF06955,PF00722	GO:0006073	GO:0005618	GO:0016762	GO:0048046	GO:0004553	GO:0005975
extended	2	-	-	Yes	Yes	MLOC_56570.1	HC	2	54.25	131337080	-	-	-	-
extended	2	-	-	Yes	Yes	MLOC_62817.2	HC	2	54.25	131820680	Gnk2-homologous domain;Protein kinase, ATP binding site;Serine/threonine-protein kinase, active site;Protein kinase, catalytic domain;Serine/threonine-protein kinase-like domain	IPR002902,IPR017441,IPR008271,IPR000719,IPR017442	PF01657,PS00107,PS51473,PTHR24420,PS00108,PTHR24420:SF430,PS50011,PF00069	GO:0005524	GO:0006468	GO:0004674	GO:0004672	GO:0006468	GO:0005524	GO:0006468	GO:0005524	GO:0004672
extended	2	-	-	Yes	Yes	MLOC_72542.1	HC	2	54.25	131820680	Glycoside hydrolase, family 17;X8	IPR000490,IPR012946	PF00332,PF07983	GO:0004553	GO:0005975
extended	2	-	-	Yes	Yes	MLOC_61721.1	HC	2	54.25	132982560	UDP-glucuronosyl/UDP-glucosyltransferase	IPR002213	PF00201	GO:0016758	GO:0008152
extended	2	-	-	Yes	Yes	MLOC_25821.1	LC	2	54.25	133447560	-	-	-	-
extended	2	-	-	Yes	Yes	MLOC_25822.1	LC	2	54.25	133447560	-	-	-	-
extended	2	-	-	Yes	Yes	AK359792	HC	2	54.25	135427840	Beta-ketoacyl synthase, N-terminal;Beta-ketoacyl synthase, active site;Beta-ketoacyl synthase, C-terminal;Beta-ketoacyl synthase	IPR014030,IPR018201,IPR014031,IPR000794	PF00109,PS00606,PF02801,PTHR11712:SF52,PTHR11712	GO:0009058	GO:0003824
extended	2	-	-	Yes	Yes	AK375672	HC	2	54.25	135427840	-	-	-	-
extended	2	-	-	Yes	Yes	MLOC_55662.1	HC	2	54.25	135427840	Ribosomal protein S2	IPR001865	PF00318	GO:0005840	GO:0003735	GO:0005622	GO:0006412
extended	2	-	-	Yes	Yes	MLOC_59358.4	HC	2	54.25	135427840	Glycosyl transferase, family 1;Sucrose synthase	IPR001296,IPR000368	PF00534,PF00862	GO:0009058	GO:0005985
extended	2	-	-	Yes	Yes	MLOC_67112.1	HC	2	54.25	135427840	DNA-directed RNA polymerase, subunit K/RPABC2;DNA-directed RNA polymerase, 14-18kDa subunit, conserved site;RNA polymerase, subunit omega/K/RPABC2	IPR006111,IPR020708,IPR006110	PTHR10773,PS01111,PF01192	GO:0003677	GO:0003899	GO:0006351	GO:0003899	GO:0006351	GO:0003677
extended	2	-	-	Yes	Yes	MLOC_24468.1	HC	2	54.25	137351080	-	-	-	-
extended	2	-	-	Yes	Yes	MLOC_31491.1	HC	2	54.25	137351080	-	-	-	-
extended	2	-	-	Yes	Yes	MLOC_4305.2	HC	2	54.25	137351080	RNA recognition motif domain	IPR000504	PF00076	GO:0003676
extended	2	-	-	Yes	Yes	MLOC_2737.1	HC	2	54.25	138503040	Zinc finger, SWIM-type;MULE transposase, conserved domain;Transcription factor, FAR1-related	IPR007527,IPR018289,IPR004330	PF04434,PF10551,PF03101	GO:0008270
extended	2	-	-	Yes	Yes	MLOC_10100.2	HC	2	54.25	139679800	Pentatricopeptide repeat	IPR002885	PF01535
extended	2	-	-	Yes	Yes	MLOC_13053.1	HC	2	54.25	139679800	-	-	-	-
extended	2	-	-	Yes	Yes	MLOC_72802.1	HC	2	54.25	139679800	D111/G-patch;Tuftelin interacting protein N-terminal;GC-rich sequence DNA-binding factor domain	IPR000467,IPR022159,IPR022783	PF01585,PF12457,PF07842	GO:0005622	GO:0003676	GO:0003677	GO:0006355	GO:0005634	GO:0003700
extended	2	-	-	Yes	Yes	MLOC_72809.2	HC	2	54.25	139679800	Transcription factor CBF/NF-Y/archaeal histone	IPR003958	PF00808	GO:0043565	GO:0005622
extended	2	-	-	Yes	Yes	MLOC_12119.1	LC	2	54.25	141625360	-	-	-	-
extended	2	-	-	Yes	Yes	MLOC_12120.2	HC	2	54.25	141625360	Tify;CO/COL/TOC1, conserved site	IPR010399,IPR018467	PS51320,PF06200,SM00979,PF09425	GO:0005515
extended	2	-	-	Yes	Yes	MLOC_67144.3	HC	2	54.25	141625360	Lipase, class 3	IPR002921	PTHR21493:SF9,PTHR21493,PF01764	GO:0006629	GO:0004806
extended	2	-	-	Yes	Yes	AK357304	HC	2	54.25	141859720	F-box domain, cyclin-like	IPR001810	SM00256,PF00646,PS50181	GO:0005515
extended	2	-	-	Yes	Yes	AK376585	HC	2	54.25	141859720	Aminotransferase, class I/classII;1-aminocyclopropane-1-carboxylate synthase	IPR004839,IPR001176	PF00155,PR00753,PTHR11751,PTHR11751:SF29	GO:0030170	GO:0009058	GO:0016769	GO:0042218	GO:0016847
extended	2	-	-	Yes	Yes	MLOC_34407.1	LC	2	54.25	141859720	-	-	-	-
extended	2	-	-	Yes	Yes	MLOC_44126.1	LC	2	54.25	141859720	-	-	-	-
extended	2	-	-	Yes	Yes	MLOC_44127.1	LC	2	54.25	141859720	-	-	-	-
extended	2	-	-	Yes	Yes	MLOC_44128.1	LC	2	54.25	141859720	-	-	-	-
extended	2	-	-	Yes	Yes	MLOC_44129.2	LC	2	54.25	141859720	-	-	-	-
extended	2	-	-	Yes	Yes	MLOC_52902.1	LC	2	54.25	141859720	-	-	-	-
extended	2	-	-	Yes	Yes	MLOC_52903.1	LC	2	54.25	141859720	-	-	-	-
extended	2	-	-	Yes	Yes	MLOC_75940.1	LC	2	54.25	141859720	-	-	-	-
extended	2	-	-	Yes	Yes	AK375910	HC	2	54.32	143236120	von Willebrand factor, type A	IPR002035	SM00327,PTHR10338:SF8,PF00092,PTHR10338	GO:0005515
extended	2	-	-	Yes	Yes	MLOC_14855.2	HC	2	54.32	143236120	von Willebrand factor, type A	IPR002035	PF00092	GO:0005515
extended	2	-	-	Yes	Yes	MLOC_56576.1	HC	2	54.32	143236120	Strictosidine synthase, conserved region	IPR018119	PF03088,PTHR10426,PTHR10426:SF19	GO:0009058	GO:0016844
extended	2	-	-	Yes	Yes	MLOC_58816.1	HC	2	54.32	143236120	-	-	-	-
extended	2	-	-	Yes	Yes	MLOC_62152.1	HC	2	54.32	143236120	SPX, N-terminal	IPR004331	PF03105
extended	2	-	-	Yes	Yes	AK251470.1	HC	2	54.39	143236120	-	-	-	-
extended	2	-	-	Yes	Yes	MLOC_61556.2	HC	2	54.39	143236120	Bromo adjacent homology (BAH) domain;Agenet	IPR001025,IPR008395	PF01426,PF05641	GO:0003677	GO:0003723
extended	2	-	-	Yes	Yes	MLOC_61557.1	LC	2	54.39	143236120	-	-	-	-
extended	2	-	-	Yes	Yes	AK359952	HC	2	54.43	143236120	-	-	-	-
extended	2	-	-	Yes	Yes	MLOC_36970.2	HC	2	54.67	145177960	Argonaute/Dicer protein, PAZ;Stem cell self-renewal protein Piwi;Domain of unknown function DUF1785	IPR003100,IPR003165,IPR014811	PF02170,PF02171,PF08699	GO:0005515
extended	2	-	-	Yes	Yes	MLOC_70827.2	HC	2	54.67	145177960	Transcription factor, FAR1-related;MULE transposase, conserved domain;Zinc finger, SWIM-type;Zinc finger, GATA-type	IPR004330,IPR018289,IPR007527,IPR000679	PF03101,PF10551,PF04434,PF00320	GO:0008270	GO:0008270	GO:0006355	GO:0043565	GO:0003700
extended	2	-	-	Yes	Yes	AK250531.1	HC	2	54.67	146178640	-	-	-	-
extended	2	-	-	Yes	Yes	MLOC_65170.1	HC	2	54.67	146178640	Leucine-rich repeat;Leucine-rich repeat-containing N-terminal, type 2;Serine/threonine-protein kinase-like domain	IPR001611,IPR013210,IPR017442	PF00560,PF08263,PF00069	GO:0005515	GO:0006468	GO:0005524	GO:0004672
extended	2	-	-	Yes	Yes	MLOC_2436.1	LC	2	54.69	148048560	-	-	-	-
extended	2	-	-	Yes	Yes	MLOC_2437.1	LC	2	54.69	148048560	-	-	-	-
extended	2	-	-	Yes	Yes	MLOC_68255.1	LC	2	54.69	148048560	-	-	-	-
extended	2	-	-	Yes	Yes	MLOC_68256.4	HC	2	54.69	148048560	-	-	-	-
extended	2	-	-	Yes	Yes	MLOC_4737.2	HC	2	54.69	148967400	Aminotransferase-like, plant mobile domain	IPR019557	PF10536
extended	2	-	-	Yes	Yes	AK360353	HC	2	54.7	150025120	Glucoamylase, putatuve	IPR004314	PF03080
extended	2	-	-	Yes	Yes	AK360716	HC	2	54.72	150025120	Chaperonin-like RbcX	IPR003435	PF02341
extended	2	-	-	Yes	Yes	MLOC_54560.1	HC	2	54.72	150025120	Nicotinamide N-methyltransferase, putative	IPR019410	PF10294
extended	2	-	-	Yes	Yes	MLOC_69732.1	HC	2	54.84	151110120	-	-	-	-
extended	2	-	-	Yes	Yes	AK373790	HC	2	54.89	151110120	Kinesin, motor domain;Kinesin, motor region, conserved site	IPR001752,IPR019821	PS50067,PS00411,PR00380,SM00129,PF00225,PTHR24115:SF37,PTHR24115	GO:0005524	GO:0003777	GO:0007018	GO:0003777	GO:0007018	GO:0005524
extended	2	-	-	Yes	Yes	MLOC_15152.1	HC	2	54.96	151110120	Exportin-1/Importin-beta-like	IPR013598	PF08389
extended	2	-	-	Yes	Yes	AK356209	HC	2	55.05	151368040	-	-	-	-
extended	2	-	-	Yes	Yes	MLOC_13730.1	LC	2	55.08	151368040	-	-	-	-
extended	2	-	-	Yes	Yes	AK369432	HC	2	55.1	151368040	Zinc finger, RING-type;Zinc finger, C3HC4 RING-type	IPR001841,IPR018957	PS50089,PTHR12477,SM00184,PF00097,PTHR12477:SF42	GO:0008270	GO:0005515
extended	2	-	-	Yes	Yes	MLOC_50177.1	LC	2	55.1	151368040	-	-	-	-
extended	2	-	-	Yes	Yes	MLOC_50179.1	LC	2	55.1	151368040	-	-	-	-
extended	2	-	-	Yes	Yes	MLOC_50180.1	LC	2	55.1	151368040	-	-	-	-
extended	2	-	-	Yes	Yes	AK252150.1	HC	2	55.17	156433440	Sec1-like protein	IPR001619	PF00995	GO:0006904	GO:0016192
extended	2	-	-	Yes	Yes	AK355893	HC	2	55.31	152831240	Remorin, C-terminal	IPR005516	PF03763
extended	2	-	-	Yes	Yes	MLOC_61849.1	HC	2	55.31	152831240	-	-	-	-
extended	2	-	-	Yes	Yes	MLOC_64343.1	LC	2	55.31	153482240	-	-	-	-
extended	2	-	-	Yes	Yes	AK354295	HC	2	55.31	155744000	-	-	-	-
extended	2	-	-	Yes	Yes	MLOC_36739.2	HC	2	55.35	155744000	-	-	-	-
extended	2	-	-	Yes	Yes	MLOC_36740.1	LC	2	55.35	155744000	-	-	-	-
extended	2	-	-	Yes	Yes	MLOC_36741.1	LC	2	55.35	155744000	-	-	-	-
extended	2	-	-	Yes	Yes	AK373275	HC	2	55.38	156433440	RNA recognition motif domain	IPR000504	PTHR24012,SM00360,PS50102,PF00076,PTHR24012:SF32	GO:0003676
extended	2	-	-	Yes	Yes	AK361227	HC	2	55.38	157001360	Transcription factor, MADS-box;Transcription factor, K-box	IPR002100,IPR002487	PTHR11945,PS50066,SM00432,PTHR11945:SF19,PS51297,PF00319,PF01486,PR00404	GO:0043565	GO:0005634	GO:0006355	GO:0003700	GO:0005634	GO:0006355	GO:0003700
extended	2	-	-	Yes	Yes	AK366300	HC	2	55.38	157001360	-	-	-	-
extended	2	-	-	Yes	Yes	MLOC_43717.1	HC	2	55.38	159088280	-	-	-	-
extended	2	-	-	Yes	Yes	AK252253.1	HC	2	55.38	160470880	SNARE associated Golgi protein	IPR015414	PF09335
extended	2	-	-	Yes	Yes	MLOC_38517.1	HC	2	55.38	160470880	General substrate transporter	IPR005828	PF00083	GO:0022857	GO:0055085	GO:0016021
extended	2	-	-	Yes	Yes	MLOC_73771.1	LC	2	55.38	160470880	-	-	-	-
extended	2	-	-	Yes	Yes	MLOC_292.1	HC	2	55.38	161424440	-	-	-	-
extended	2	-	-	Yes	Yes	MLOC_38227.1	HC	2	55.38	161424440	NLE;WD40 repeat, subgroup	IPR012972,IPR019781	PF08154,PF00400
extended	2	-	-	Yes	Yes	MLOC_62814.1	HC	2	55.38	161424440	RNA recognition motif domain	IPR000504	PF00076,PTHR23365,PS50102,SM00360	GO:0003676
extended	2	-	-	Yes	Yes	MLOC_74153.1	HC	2	55.38	161424440	Aldose 1-epimerase	IPR008183	PF01263	GO:0016853	GO:0005975
extended	2	-	-	Yes	Yes	MLOC_13787.3	HC	2	55.43	161424440	tRNA/rRNA methyltransferase, SpoU	IPR001537	PF00588,PTHR12029:SF22,PTHR12029	GO:0008173	GO:0006396	GO:0003723
extended	2	-	-	Yes	Yes	MLOC_11031.1	HC	2	55.47	244629680	Pentatricopeptide repeat	IPR002885	PF01535
extended	2	-	-	Yes	Yes	AK365819	HC	2	55.48	161424440	Saccharopine dehydrogenase / Homospermidine synthase	IPR005097	PTHR12286,PF03435	GO:0055114	GO:0016491
extended	2	-	-	Yes	Yes	MLOC_13480.1	HC	2	55.48	161424440	Glycerophosphoryl diester phosphodiesterase	IPR004129	PF03009	GO:0006071	GO:0008889
extended	2	-	-	Yes	Yes	MLOC_13481.1	HC	2	55.48	161424440	Serine/threonine-protein kinase-like domain;Leucine-rich repeat	IPR017442,IPR001611	PF00069,PF00560	GO:0006468	GO:0005524	GO:0004672	GO:0005515
extended	2	-	-	Yes	Yes	MLOC_15496.1	HC	2	55.49	161424440	Alpha/beta hydrolase fold-1	IPR000073	PTHR10992:SF20,PF00561,PR00111,PTHR10992
extended	2	-	-	Yes	Yes	MLOC_60821.6	HC	2	55.51	162784720	-	-	-	-
extended	2	-	-	Yes	Yes	MLOC_43627.4	HC	2	55.51	163591960	RNA recognition motif domain	IPR000504	PS50102,PTHR24012:SF14,PF00076,SM00360,PTHR24012	GO:0003676
extended	2	-	-	Yes	Yes	MLOC_19479.1	LC	2	55.52	163591960	-	-	-	-
extended	2	-	-	Yes	Yes	MLOC_19480.1	LC	2	55.52	163591960	-	-	-	-
extended	2	-	-	Yes	Yes	AK365058	HC	2	55.52	163996200	EF-hand;Serine/threonine-protein kinase-like domain	IPR018248,IPR017442	PF00036,PF00069	GO:0006468	GO:0005524	GO:0004672
extended	2	-	-	Yes	Yes	AK371302	HC	2	55.52	163996200	Peptidase A1;Peptidase aspartic, active site	IPR001461,IPR001969	PTHR13683,PF00026,PTHR13683:SF98,PR00792,PS00141	GO:0006508	GO:0004190	GO:0004190	GO:0006508
extended	2	-	-	Yes	Yes	AK376348	LC	2	55.52	163996200	-	-	-	-
extended	2	-	-	Yes	Yes	MLOC_24434.1	LC	2	55.52	163996200	-	-	-	-
extended	2	-	-	Yes	Yes	MLOC_62325.1	HC	2	55.52	163996200	Protein of unknown function DUF1223	IPR010634	PF06764
extended	2	-	-	Yes	Yes	MLOC_68337.1	HC	2	55.52	163996200	Armadillo	IPR000225	SM00185,PS50176,PTHR23315	GO:0005515
extended	2	-	-	Yes	Yes	MLOC_81820.1	HC	2	55.52	163996200	-	-	-	-
extended	2	-	-	Yes	Yes	AK371357	HC	2	55.52	166815960	IKI3	IPR006849	PF04762,PTHR12747
extended	2	-	-	Yes	Yes	AK376616	HC	2	55.52	166815960	Transcription factor, FAR1-related;Zinc finger, SWIM-type;Zinc finger, PMZ-type;MULE transposase, conserved domain	IPR004330,IPR007527,IPR006564,IPR018289	PF03101,PF04434,SM00575,PS50966,PF10551	GO:0008270
extended	2	-	-	Yes	Yes	MLOC_12188.3	HC	2	55.52	166815960	Arf GTPase activating protein	IPR001164	PF01412	GO:0008060	GO:0032312	GO:0008270
extended	2	-	-	Yes	Yes	MLOC_42631.1	HC	2	55.52	166815960	-	-	-	-
extended	2	-	-	Yes	Yes	MLOC_4657.1	HC	2	55.52	166815960	Transcriptional factor B3;Zinc finger, CW-type	IPR003340,IPR011124	PF02362,PF07496	GO:0006355	GO:0003677	GO:0008270
extended	2	-	-	Yes	Yes	MLOC_60756.1	LC	2	55.52	166815960	-	-	-	-
extended	2	-	-	Yes	Yes	MLOC_60757.1	LC	2	55.52	166815960	-	-	-	-
extended	2	-	-	Yes	Yes	MLOC_60758.1	HC	2	55.52	166815960	Inositol monophosphatase	IPR000760	PF00459	GO:0004437
extended	2	-	-	Yes	Yes	MLOC_69465.1	LC	2	55.52	166815960	-	-	-	-
extended	2	-	-	Yes	Yes	MLOC_71951.1	HC	2	55.52	166815960	Protein of unknown function DUF761, plant	IPR008480	PF05553
extended	2	-	-	Yes	Yes	MLOC_81208.1	HC	2	55.52	166815960	Diacylglycerol kinase, catalytic domain	IPR001206	PF00781	GO:0004143	GO:0007205
extended	2	-	-	Yes	Yes	MLOC_70684.1	HC	2	55.52	168023720	Transcription factor CBF/NF-Y/archaeal histone	IPR003958	PF00808	GO:0043565	GO:0005622
extended	2	-	-	Yes	Yes	MLOC_74022.2	HC	2	55.52	168425480	Helix-loop-helix DNA-binding domain	IPR001092	PF00010	GO:0006355
extended	2	-	-	Yes	Yes	AK248161.1	HC	2	55.52	170921600	-	-	-	-
extended	2	-	-	Yes	Yes	MLOC_66674.1	HC	2	55.52	172620400	Domain of unknown function DUF1692;Thioredoxin domain	IPR012936,IPR013766	PF07970,PF00085	GO:0045454
extended	2	-	-	Yes	Yes	AK250061.1	HC	2	55.52	174811480	Zinc finger, DHHC-type, palmitoyltransferase	IPR001594	PF01529	GO:0008270
extended	2	-	-	Yes	Yes	MLOC_68768.1	LC	2	55.52	174811480	-	-	-	-
extended	2	-	-	Yes	Yes	AK361683	HC	2	55.52	177235680	WD40 repeat, conserved site;WD40-repeat-containing domain;LisH dimerisation motif;LisH dimerisation motif, subgroup;G-protein beta WD-40 repeat;WD40 repeat 2;WD40 repeat;WD40 repeat, subgroup	IPR019775,IPR017986,IPR006594,IPR013720,IPR020472,IPR019782,IPR001680,IPR019781	PS00678,PS50294,PS50896,PTHR22846:SF2,PF08513,PR00320,SM00667,PS50082,PTHR22846,SM00320,PF00400	GO:0005515
extended	2	-	-	Yes	Yes	AK365083	HC	2	55.52	177235680	Nucleotide-sugar transporter	IPR007271	PTHR10231:SF6,PF04142,PTHR10231	GO:0008643	GO:0000139	GO:0005351	GO:0016021
extended	2	-	-	Yes	Yes	AK368323	HC	2	55.52	177235680	IQ motif, EF-hand binding site;Myosin, N-terminal, SH3-like;Myosin head, motor domain	IPR000048,IPR004009,IPR001609	PTHR13140:SF37,SM00015,PF02736,SM00242,PS50096,PTHR13140,PF00612,PF00063,PR00193	GO:0005515	GO:0016459	GO:0003774	GO:0005524
extended	2	-	-	Yes	Yes	MLOC_76433.1	LC	2	55.52	177235680	-	-	-	-
extended	2	-	-	Yes	Yes	MLOC_13104.1	HC	2	55.52	177572960	General substrate transporter	IPR005828	PF00083	GO:0022857	GO:0055085	GO:0016021
extended	2	-	-	Yes	Yes	MLOC_27287.1	HC	2	55.52	177572960	DNA helicase PIF1, ATP-dependent	IPR010285	PF05970
extended	2	-	-	Yes	Yes	MLOC_12978.1	HC	2	55.52	178181800	Non-SMC condensin II complex, subunit H2-like	IPR009378	PF06278
extended	2	-	-	Yes	Yes	MLOC_12979.3	HC	2	55.52	178181800	IQ motif, EF-hand binding site	IPR000048	PF00612	GO:0005515
extended	2	-	-	Yes	Yes	AK251842.1	LC	2	55.52	178948120	-	-	-	-
extended	2	-	-	Yes	Yes	AK356224	HC	2	55.52	178948120	Leucine-rich repeat;Protein kinase, catalytic domain;Serine-threonine/tyrosine-protein kinase	IPR001611,IPR000719,IPR001245	PF00560,PS50011,PF07714,PTHR24420,PTHR24420:SF482	GO:0005515	GO:0004672	GO:0006468	GO:0005524	GO:0004672	GO:0006468
extended	2	-	-	Yes	Yes	AK357417	HC	2	55.52	178948120	Zinc finger, C2H2-like;Zinc finger, C2H2	IPR015880,IPR007087	SM00355,PS50157,PTHR10593,PS00028	GO:0005622	GO:0008270	GO:0008270	GO:0005622
extended	2	-	-	Yes	Yes	AK359328	HC	2	55.52	178948120	-	-	-	-
extended	2	-	-	Yes	Yes	AK361347	HC	2	55.52	178948120	Multi antimicrobial extrusion protein	IPR002528	PF01554,PTHR11206:SF11,PTHR11206	GO:0015238	GO:0006855	GO:0016020	GO:0055085	GO:0015297
extended	2	-	-	Yes	Yes	MLOC_37693.2	HC	2	55.52	179516040	-	-	-	-
extended	2	-	-	Yes	Yes	MLOC_218.1	HC	2	55.52	182756160	-	-	-	-
extended	2	-	-	Yes	Yes	MLOC_66528.1	HC	2	55.52	182756160	-	-	-	-
extended	2	-	-	Yes	Yes	MLOC_80490.1	HC	2	55.52	182756160	-	-	-	-
extended	2	-	-	Yes	Yes	AK251563.1	HC	2	55.52	184122640	GDP-fucose protein O-fucosyltransferase	IPR019378	PF10250
extended	2	-	-	Yes	Yes	MLOC_52545.1	HC	2	55.52	184122640	Ribosomal protein S15;Ribosomal protein S13/S15, N-terminal	IPR000589,IPR012606	PS00362,PF08069,PF00312,PTHR11885	GO:0005622	GO:0003735	GO:0006412	GO:0005840	GO:0006412	GO:0003735	GO:0005840
extended	2	-	-	Yes	Yes	MLOC_53862.2	HC	2	55.52	184122640	Serine/threonine-protein kinase-like domain	IPR017442	PF00069	GO:0006468	GO:0005524	GO:0004672
extended	2	-	-	Yes	Yes	MLOC_54827.1	HC	2	55.52	184122640	-	-	-	-
extended	2	-	-	Yes	Yes	MLOC_7531.1	LC	2	55.52	184122640	-	-	-	-
extended	2	-	-	Yes	Yes	MLOC_7532.1	LC	2	55.52	184122640	-	-	-	-
extended	2	-	-	Yes	Yes	MLOC_56185.2	LC	2	55.54	184122640	-	-	-	-
extended	2	-	-	Yes	Yes	MLOC_76668.3	LC	2	55.54	190284200	-	-	-	-
extended	2	-	-	Yes	Yes	MLOC_70949.1	LC	2	55.54	192843560	-	-	-	-
extended	2	-	-	Yes	Yes	MLOC_54696.1	LC	2	55.54	196210160	-	-	-	-
extended	2	-	-	Yes	Yes	MLOC_54697.1	LC	2	55.54	196210160	-	-	-	-
extended	2	-	-	Yes	Yes	MLOC_15444.1	LC	2	55.54	245946560	-	-	-	-
extended	2	-	-	Yes	Yes	MLOC_15445.1	LC	2	55.54	245946560	-	-	-	-
extended	2	-	-	Yes	Yes	AK360961	HC	2	55.54	186994480	Malic enzyme, N-terminal;Malic enzyme, NAD-binding	IPR012301,IPR012302	PF00390,PF03949	GO:0016616	GO:0055114	GO:0055114	GO:0016616	GO:0051287
extended	2	-	-	Yes	Yes	AK355209	HC	2	55.54	188984680	Transferase	IPR003480	PF02458	GO:0016747
extended	2	-	-	Yes	Yes	AK359771	HC	2	55.54	188984680	Transferase	IPR003480	PF02458	GO:0016747
extended	2	-	-	Yes	Yes	MLOC_44338.1	HC	2	55.54	188984680	Cobalamin (vitamin B12) biosynthesis CobW-like, C-terminal;Cobalamin (vitamin B12) biosynthesis CobW-like	IPR011629,IPR003495	PF07683,PF02492
extended	2	-	-	Yes	Yes	MLOC_66218.1	HC	2	55.54	188984680	-	-	-	-
extended	2	-	-	Yes	Yes	MLOC_54756.1	HC	2	55.54	190284200	Nucleic acid binding, OB-fold, tRNA/helicase-type;Replication protein A, C-terminal	IPR004365,IPR014892	PF01336,PF08784	GO:0003676
extended	2	-	-	Yes	Yes	MLOC_5481.3	HC	2	55.54	190284200			PF11705
extended	2	-	-	Yes	Yes	MLOC_5483.1	HC	2	55.54	190284200	Alpha/beta hydrolase fold-1	IPR000073	PF00561
extended	2	-	-	Yes	Yes	MLOC_60803.1	HC	2	55.54	192843560	PAN-2 domain;S-locus glycoprotein;Serine-threonine/tyrosine-protein kinase;Bulb-type lectin domain	IPR013227,IPR000858,IPR001245,IPR001480	PF08276,PF00954,PF07714,PF01453	GO:0048544	GO:0004672	GO:0006468	GO:0005529
extended	2	-	-	Yes	Yes	MLOC_67972.1	HC	2	55.54	192843560	Helix-loop-helix DNA-binding domain	IPR001092	PF00010	GO:0006355
extended	2	-	-	Yes	Yes	AK370431	HC	2	55.54	194165400	-	-	-	-
extended	2	-	-	Yes	Yes	AK375197	HC	2	55.54	194165400	Zinc finger, DHHC-type, palmitoyltransferase	IPR001594	PTHR13433,PF01529,PTHR13433:SF1,PS50216	GO:0008270
extended	2	-	-	Yes	Yes	MLOC_67631.1	HC	2	55.54	194165400	-	-	-	-
extended	2	-	-	Yes	Yes	MLOC_18635.2	HC	2	55.54	195039600	C2 calcium-dependent membrane targeting	IPR000008	PF00168,SM00239	GO:0005515
extended	2	-	-	Yes	Yes	MLOC_53464.1	HC	2	55.54	195039600	Mo25-like	IPR013878	PF08569
extended	2	-	-	Yes	Yes	MLOC_67060.1	HC	2	55.54	195039600	Domain of unknown function DUF23	IPR008166	PF01697
extended	2	-	-	Yes	Yes	AK361680	HC	2	55.54	196210160	Zinc finger, C3HC4 RING-type;Zinc finger, RING-type	IPR018957,IPR001841	PTHR22764,PF00097,SM00184,PS50089	GO:0008270	GO:0005515
extended	2	-	-	Yes	Yes	MLOC_54695.1	HC	2	55.54	196210160	Major sperm protein	IPR000535	PF00635	GO:0005198
extended	2	-	-	Yes	Yes	MLOC_64856.1	HC	2	55.54	196210160	-	-	-	-
extended	2	-	-	Yes	Yes	MLOC_6759.2	HC	2	55.54	196210160	Pentatricopeptide repeat	IPR002885	PF01535
extended	2	-	-	Yes	Yes	MLOC_60921.1	HC	2	55.54	197075680	-	-	-	-
extended	2	-	-	Yes	Yes	MLOC_6744.1	HC	2	55.54	197075680	Ubiquitin-activating enzyme repeat;UBA/THIF-type NAD/FAD binding fold;Ubiquitin-activating enzyme	IPR000127,IPR000594,IPR019572	PF02134,PF00899,PF10585	GO:0006464	GO:0008641	GO:0005524	GO:0003824
extended	2	-	-	Yes	Yes	MLOC_13463.1	HC	2	55.54	197520840	Cellulose synthase	IPR005150	PF03552	GO:0016020	GO:0016760	GO:0030244
extended	2	-	-	Yes	Yes	MLOC_57004.1	HC	2	55.54	197520840	NAD-dependent epimerase/dehydratase	IPR001509	PF01370	GO:0044237	GO:0003824	GO:0050662
extended	2	-	-	Yes	Yes	MLOC_68500.1	HC	2	55.54	197520840	Sugar transporter, conserved site;General substrate transporter;Major facilitator superfamily domain;Sugar/inositol transporter	IPR005829,IPR005828,IPR020846,IPR003663	PS00217,PTHR24063:SF85,PF00083,PS00216,PTHR24063,PS50850,PR00171	GO:0055085	GO:0006810	GO:0005215	GO:0016020	GO:0022857	GO:0055085	GO:0016021	GO:0022891	GO:0055085	GO:0016020
extended	2	-	-	Yes	Yes	AK365363	HC	2	55.54	201110640	Glycosyltransferase, DXD sugar-binding motif;Alpha 1,4-glycosyltransferase domain	IPR007577,IPR007652	PF04488,PF04572	GO:0005795	GO:0008378
extended	2	-	-	Yes	Yes	MLOC_41547.1	HC	2	55.54	201110640	-	-	-	-
extended	2	-	-	Yes	Yes	MLOC_62589.2	HC	2	55.54	201110640	Transcription factor GRAS	IPR005202	PF03514
extended	2	-	-	Yes	Yes	MLOC_69251.1	HC	2	55.54	201110640	Pectinesterase, catalytic	IPR000070	PF01095	GO:0005618	GO:0042545	GO:0030599
extended	2	-	-	Yes	Yes	AK356873	HC	2	55.54	205241080	Alpha/beta hydrolase fold-1	IPR000073	PF00561,PTHR10992,PR00111,PTHR10992:SF202
extended	2	-	-	Yes	Yes	MLOC_56254.3	HC	2	55.54	205241080	Protein of unknown function DUF1675	IPR012463	PF07897
extended	2	-	-	Yes	Yes	AK366151	HC	2	55.55	205241080	Zinc finger, FYVE-type;Zinc finger, FYVE-related	IPR000306,IPR017455	SM00064,PTHR22835:SF80,PF01363,PS50178,PTHR22835	GO:0046872
extended	2	-	-	Yes	Yes	MLOC_9013.1	HC	2	55.56	205241080	Uncharacterised protein family Cys-rich	IPR006461	PF04749
extended	2	-	-	Yes	Yes	AK371874	HC	2	55.56	207303200	Zinc finger, CCHC-type;RNA recognition motif domain	IPR001878,IPR000504	PS50158,PF00098,PTHR24012,SM00360,PF00076,PS50102,PTHR24012:SF31,SM00343	GO:0008270	GO:0003676	GO:0003676
extended	2	-	-	Yes	Yes	MLOC_2462.2	LC	2	55.56	207303200	-	-	-	-
extended	2	-	-	Yes	Yes	AK373735	HC	2	55.56	208727960	-	-	-	-
extended	2	-	-	Yes	Yes	MLOC_36713.1	HC	2	55.56	208727960	SNARE associated Golgi protein	IPR015414	PTHR10281,PF09335,PTHR10281:SF1
extended	2	-	-	Yes	Yes	MLOC_56246.1	HC	2	55.56	208727960	Chromo domain	IPR023780	PF00385
extended	2	-	-	Yes	Yes	MLOC_7337.1	HC	2	55.56	208727960	Translation elongation factor EF1B, beta/delta subunit, guanine nucleotide exchange;Translation elongation factor EF1B, beta/delta chains, conserved site	IPR014038,IPR001326	PTHR11595:SF5,PF00736,PTHR11595,PS00825,SM00888	GO:0005853	GO:0006414	GO:0003746	GO:0006414	GO:0005853	GO:0003746
extended	2	-	-	Yes	Yes	AK368904	LC	2	55.56	210525960	-	-	-	-
extended	2	-	-	Yes	Yes	MLOC_10598.2	HC	2	55.56	210525960	DEAD-like helicase;Helicase, C-terminal;SNF2-related	IPR014001,IPR001650,IPR000330	PS51192,PTHR10799:SF41,SM00490,PTHR10799,PF00176,PS51194,PF00271,SM00487	GO:0004386	GO:0005524	GO:0003676	GO:0005524	GO:0003677
extended	2	-	-	Yes	Yes	MLOC_15706.1	HC	2	55.56	210525960	Leucine-rich repeat-containing N-terminal, type 2;Serine/threonine-protein kinase-like domain	IPR013210,IPR017442	PF08263,PF00069	GO:0006468	GO:0005524	GO:0004672
extended	2	-	-	Yes	Yes	MLOC_21377.2	HC	2	55.56	210525960	-	-	-	-
extended	2	-	-	Yes	Yes	MLOC_37033.1	LC	2	55.56	210525960	-	-	-	-
extended	2	-	-	Yes	Yes	MLOC_37034.3	LC	2	55.56	210525960	-	-	-	-
extended	2	-	-	Yes	Yes	MLOC_4757.1	HC	2	55.56	210525960	Pentatricopeptide repeat	IPR002885	PS51375,PF01535,PTHR24015:SF184,PTHR24015
extended	2	-	-	Yes	Yes	MLOC_69387.1	LC	2	55.56	210525960	-	-	-	-
extended	2	-	-	Yes	Yes	AK355665	HC	2	55.56	211300960	-	-	-	-
extended	2	-	-	Yes	Yes	AK359336	HC	2	55.56	211300960	-	-	-	-
extended	2	-	-	Yes	Yes	MLOC_19344.1	LC	2	55.56	213091520	-	-	-	-
extended	2	-	-	Yes	Yes	MLOC_64688.2	HC	2	55.56	213091520	Heat shock protein Hsp20	IPR002068	PF00011
extended	2	-	-	Yes	Yes	MLOC_64869.1	HC	2	55.56	213091520	-	-	-	-
extended	2	-	-	Yes	Yes	AK361285	HC	2	55.56	214846120	-	-	-	-
extended	2	-	-	Yes	Yes	MLOC_24624.1	LC	2	55.56	214846120	-	-	-	-
extended	2	-	-	Yes	Yes	AK249650.1	HC	2	55.56	215901360	Uncharacterised protein family UPF0041	IPR005336	PF03650
extended	2	-	-	Yes	Yes	MLOC_14193.2	HC	2	55.56	215901360	Peptidase S9, prolyl oligopeptidase, catalytic domain	IPR001375	PF00326	GO:0006508	GO:0008236
extended	2	-	-	Yes	Yes	AK362875	HC	2	55.56	217474920	-	-	-	-
extended	2	-	-	Yes	Yes	AK367277	HC	2	55.56	217474920	-	-	-	-
extended	2	-	-	Yes	Yes	AK252139.1	HC	2	55.56	218359040	PI31 proteasome regulator;Proteasome Inhibitor PI31	IPR013886,IPR021625	PF08577,PF11566
extended	2	-	-	Yes	Yes	AK376486	LC	2	55.56	218359040	-	-	-	-
extended	2	-	-	Yes	Yes	MLOC_18111.1	LC	2	55.56	218359040	-	-	-	-
extended	2	-	-	Yes	Yes	MLOC_29239.1	LC	2	55.56	218359040	-	-	-	-
extended	2	-	-	Yes	Yes	MLOC_69037.1	LC	2	55.56	218359040	-	-	-	-
extended	2	-	-	Yes	Yes	MLOC_70412.1	LC	2	55.56	218359040	-	-	-	-
extended	2	-	-	Yes	Yes	MLOC_70413.1	LC	2	55.56	218359040	-	-	-	-
extended	2	-	-	Yes	Yes	MLOC_76319.1	LC	2	55.56	218359040	-	-	-	-
extended	2	-	-	Yes	Yes	MLOC_76320.1	LC	2	55.56	218359040	-	-	-	-
extended	2	-	-	Yes	Yes	AK248643.1	HC	2	55.56	219041040	Fatty acid desaturase, type 1	IPR005804	PF00487	GO:0006629
extended	2	-	-	Yes	Yes	AK356550	HC	2	55.56	219041040	Zinc finger, SWIM-type;Zinc finger, CCHC-type;MULE transposase, conserved domain;Transcription factor, FAR1-related;Zinc finger, PMZ-type	IPR007527,IPR001878,IPR018289,IPR004330,IPR006564	PS50966,PF04434,SM00343,PF10551,PF03101,SM00575	GO:0008270	GO:0008270	GO:0003676
extended	2	-	-	Yes	Yes	MLOC_13809.2	HC	2	55.56	219631280	Mitochondrial inner membrane translocase complex, subunit Tim17/22	IPR003397	PF02466,PTHR10485	GO:0008565	GO:0015031	GO:0005743
extended	2	-	-	Yes	Yes	MLOC_78365.1	HC	2	55.56	219631280	HAT dimerisation	IPR008906	PF05699	GO:0046983
extended	2	-	-	Yes	Yes	MLOC_5528.1	HC	2	55.56	220803080	Pentatricopeptide repeat	IPR002885	PTHR24015,PF01535,PS51375
extended	2	-	-	Yes	Yes	MLOC_64606.3	HC	2	55.56	220803080	Ribosome recycling factor domain	IPR023584	PF01765
extended	2	-	-	Yes	Yes	MLOC_67187.1	HC	2	55.56	220803080	Alpha/beta hydrolase fold-1;Epoxide hydrolase-like	IPR000073,IPR000639	PR00111,PTHR10992:SF161,PF00561,PR00412,PTHR10992	GO:0003824
extended	2	-	-	Yes	Yes	MLOC_67188.1	LC	2	55.56	220803080	-	-	-	-
extended	2	-	-	Yes	Yes	MLOC_67189.1	LC	2	55.56	220803080	-	-	-	-
extended	2	-	-	Yes	Yes	AK374633	HC	2	55.56	221462760	Bulb-type lectin domain;Protein kinase, ATP binding site;S-locus glycoprotein;PAN-2 domain;Apple-like;Serine/threonine-protein kinase, active site;Serine/threonine-protein kinase-like domain;Protein kinase, catalytic domain	IPR001480,IPR017441,IPR000858,IPR013227,IPR003609,IPR008271,IPR017442,IPR000719	PTHR24420:SF442,PTHR24420,SM00108,PS00107,PS50927,PF00954,PF08276,SM00473,PS00108,PS50948,PF00069,PF01453,PS50011	GO:0005529	GO:0005524	GO:0048544	GO:0006468	GO:0004674	GO:0006468	GO:0005524	GO:0004672	GO:0004672	GO:0006468	GO:0005524
extended	2	-	-	Yes	Yes	MLOC_1985.1	HC	2	55.56	221462760	-	-	-	-
extended	2	-	-	Yes	Yes	AK360983	HC	2	55.56	222119960	Zinc finger, AN1-type;Zinc finger, C2H2;Zinc finger, C2H2-like	IPR000058,IPR007087,IPR015880	PS51039,PF01428,PS00028,SM00355,PTHR14677:SF2,PS50157,PTHR14677	GO:0008270	GO:0008270	GO:0005622	GO:0005622	GO:0008270
extended	2	-	-	Yes	Yes	AK366334	LC	2	55.56	222119960	-	-	-	-
extended	2	-	-	Yes	Yes	MLOC_67026.1	LC	2	55.56	222119960	-	-	-	-
extended	2	-	-	Yes	Yes	MLOC_67027.1	LC	2	55.56	222119960	-	-	-	-
extended	2	-	-	Yes	Yes	AK371474	HC	2	55.56	223133040	RNA recognition motif domain	IPR000504	PS50102,PTHR24012:SF39,SM00360,PTHR24012,PF00076	GO:0003676
extended	2	-	-	Yes	Yes	MLOC_3399.1	LC	2	55.56	223133040	-	-	-	-
extended	2	-	-	Yes	Yes	MLOC_69792.1	LC	2	55.56	223133040	-	-	-	-
extended	2	-	-	Yes	Yes	MLOC_69793.1	LC	2	55.56	223133040	-	-	-	-
extended	2	-	-	Yes	Yes	MLOC_75714.2	LC	2	55.56	223133040	-	-	-	-
extended	2	-	-	Yes	Yes	MLOC_68792.1	LC	2	55.56	223957640	-	-	-	-
extended	2	-	-	Yes	Yes	AK250053.1	HC	2	55.56	224283760	Interferon-related developmental regulator, N-terminal	IPR007701	PF05004
extended	2	-	-	Yes	Yes	MLOC_19471.2	HC	2	55.56	224283760	Ysc84 actin-binding domain;Zinc finger, FYVE-type	IPR007461,IPR000306	PF04366,PF01363	GO:0046872
extended	2	-	-	Yes	Yes	MLOC_29946.1	LC	2	55.56	224283760	-	-	-	-
extended	2	-	-	Yes	Yes	MLOC_7244.1	LC	2	55.56	224283760	-	-	-	-
extended	2	-	-	Yes	Yes	MLOC_7245.1	LC	2	55.56	224283760	-	-	-	-
extended	2	-	-	Yes	Yes	MLOC_75750.1	LC	2	55.56	224283760	-	-	-	-
extended	2	-	-	Yes	Yes	MLOC_75751.2	LC	2	55.56	224283760	-	-	-	-
extended	2	-	-	Yes	Yes	MLOC_75752.1	LC	2	55.56	224283760	-	-	-	-
extended	2	-	-	Yes	Yes	AK249062.1	HC	2	55.56	225027760	DNA helicase, UvrD-like, C-terminal;Helicase, superfamily 1, UvrD-related;DNA helicase, UvrD/REP type	IPR014017,IPR014016,IPR000212	PS51217,PS51198,PF00580,PTHR11070	GO:0005524	GO:0016787	GO:0004003	GO:0005524	GO:0006281	GO:0003677
extended	2	-	-	Yes	Yes	AK376745	HC	2	55.56	225027760	Domain of unknown function DUF231, plant	IPR004253	PF03005
extended	2	-	-	Yes	Yes	MLOC_20243.2	HC	2	55.56	225027760	Haem peroxidase, plant/fungal/bacterial	IPR002016	PF00141	GO:0004601	GO:0006979	GO:0020037	GO:0055114
extended	2	-	-	Yes	Yes	MLOC_53432.1	HC	2	55.56	225027760	Plant disease resistance response protein	IPR004265	PF03018
extended	2	-	-	Yes	Yes	MLOC_53309.2	HC	2	55.56	225253440	Gnk2-homologous domain;Serine-threonine/tyrosine-protein kinase	IPR002902,IPR001245	PF01657,PF07714	GO:0004672	GO:0006468
extended	2	-	-	Yes	Yes	MLOC_477.3	HC	2	55.56	225414640	Phenylalanine/histidine ammonia-lyase	IPR001106	PF00221	GO:0016841	GO:0009058
extended	2	-	-	Yes	Yes	MLOC_27993.2	HC	2	55.56	229965440	SNF2-related;Helicase, C-terminal	IPR000330,IPR001650	PF00176,PF00271	GO:0005524	GO:0003677	GO:0004386	GO:0005524	GO:0003676
extended	2	-	-	Yes	Yes	MLOC_69002.1	HC	2	55.56	229965440	Pathogenesis-related transcriptional factor/ERF, DNA-binding	IPR001471	PF00847,SM00380,PS51032,PR00367	GO:0006355	GO:0003700
extended	2	-	-	Yes	Yes	AK354268	HC	2	55.56	230399440	Protein of unknown function DUF299, phosphotransferase, predicted	IPR005177	PF03618	GO:0005524	GO:0016772
extended	2	-	-	Yes	Yes	MLOC_47617.1	HC	2	55.56	230399440	-	-	-	-
extended	2	-	-	Yes	Yes	MLOC_63304.1	LC	2	55.56	230399440	-	-	-	-
extended	2	-	-	Yes	Yes	MLOC_63305.1	LC	2	55.56	230399440	-	-	-	-
extended	2	-	-	Yes	Yes	AK367222	HC	2	55.56	245946560	-	-	-	-
extended	2	-	-	Yes	Yes	MLOC_23298.1	HC	2	55.56	245946560	-	-	-	-
extended	2	-	-	Yes	Yes	MLOC_23299.1	LC	2	55.56	245946560	-	-	-	-
extended	2	-	-	Yes	Yes	MLOC_24559.1	LC	2	55.56	245946560	-	-	-	-
extended	2	-	-	Yes	Yes	MLOC_33946.2	LC	2	55.56	245946560	-	-	-	-
extended	2	-	-	Yes	Yes	MLOC_5423.1	LC	2	55.56	245946560	-	-	-	-
extended	2	-	-	Yes	Yes	MLOC_5424.1	LC	2	55.56	245946560	-	-	-	-
extended	2	-	-	Yes	Yes	MLOC_5425.1	LC	2	55.56	245946560	-	-	-	-
extended	2	-	-	Yes	Yes	MLOC_5426.1	LC	2	55.56	245946560	-	-	-	-
extended	2	-	-	Yes	Yes	MLOC_5427.1	LC	2	55.56	245946560	-	-	-	-
extended	2	-	-	Yes	Yes	MLOC_5428.3	HC	2	55.56	245946560	Calmodulin-binding protein, plant	IPR012417	PF07839
extended	2	-	-	Yes	Yes	MLOC_70633.1	LC	2	55.56	245946560	-	-	-	-
extended	2	-	-	Yes	Yes	AK250370.1	HC	2	55.56	246819520	-	-	-	-
extended	2	-	-	Yes	Yes	AK365200	HC	2	55.56	247513920	Amino acid transporter, transmembrane	IPR013057	PF01490,PTHR22950
extended	2	-	-	Yes	Yes	MLOC_30803.1	HC	2	55.56	247513920	-	-	-	-
extended	2	-	-	Yes	Yes	AK251262.1	HC	2	55.56	248431520			PF07264
extended	2	-	-	Yes	Yes	AK357130	HC	2	55.56	249466920	K+ potassium transporter	IPR003855	PF02705	GO:0071805	GO:0015079	GO:0016020
extended	2	-	-	Yes	Yes	MLOC_31164.1	HC	2	55.56	252576840	-	-	-	-
extended	2	-	-	Yes	Yes	MLOC_38648.2	HC	2	55.56	252576840	Legume lectin, beta chain	IPR001220	PF00139	GO:0005488
extended	2	-	-	Yes	Yes	MLOC_5932.2	HC	2	55.56	252576840	Multicopper oxidase, type 2;Multicopper oxidase, type 3;Multicopper oxidase, type 1	IPR011706,IPR011707,IPR001117	PF07731,PF07732,PF00394	GO:0016491	GO:0005507	GO:0055114	GO:0005507	GO:0055114	GO:0016491
extended	2	-	-	Yes	Yes	MLOC_5979.1	HC	2	55.56	252576840	-	-	-	-
extended	2	-	-	Yes	Yes	MLOC_74863.3	LC	2	55.56	253584960	-	-	-	-
extended	2	-	-	Yes	Yes	MLOC_74864.1	LC	2	55.56	253584960	-	-	-	-
extended	2	-	-	Yes	Yes	MLOC_61107.1	HC	2	55.56	255638400	Clp, N-terminal	IPR004176	PF02861	GO:0019538
extended	2	-	-	Yes	Yes	AK250329.1	HC	2	55.56	256184000	Protein of unknown function DUF647	IPR006968	PF04884
extended	2	-	-	Yes	Yes	MLOC_52008.1	LC	2	55.56	256184000	-	-	-	-
extended	2	-	-	Yes	Yes	MLOC_55525.1	HC	2	55.56	230399440	General substrate transporter	IPR005828	PF00083	GO:0022857	GO:0055085	GO:0016021
extended	2	-	-	Yes	Yes	AK374727	HC	2	55.57	230399440	Protein of unknown function DUF2419	IPR019438	PTHR21314,PF10343
extended	2	-	-	Yes	Yes	MLOC_27189.1	HC	2	55.57	230399440	WD40 repeat, conserved site;WD40 repeat;G-protein beta WD-40 repeat;WD40 repeat 2;WD40-repeat-containing domain;WD40 repeat, subgroup	IPR019775,IPR001680,IPR020472,IPR019782,IPR017986,IPR019781	PS00678,SM00320,PR00320,PS50082,PTHR22847:SF117,PTHR22847,PS50294,PF00400	GO:0005515
extended	2	-	-	Yes	Yes	MLOC_57581.1	HC	2	55.58	231157080	MIF4G-like, type 3;Initiation factor eIF-4 gamma, MA3	IPR003890,IPR003891	PF02854,PF02847	GO:0005515	GO:0016070
extended	2	-	-	Yes	Yes	AK360512	HC	2	55.58	231157080	Pyridoxamine 5'-phosphate oxidase-like, FMN-binding domain;Domain of unknown function DUF2470	IPR011576,IPR019595	PF01243,PTHR13343:SF4,PF10615,PTHR13343	GO:0004733	GO:0010181	GO:0055114
extended	2	-	-	Yes	Yes	MLOC_26198.1	LC	2	55.58	231157080	-	-	-	-
extended	2	-	-	Yes	Yes	MLOC_3046.1	HC	2	55.59	231868840	-	-	-	-
extended	2	-	-	Yes	Yes	MLOC_61178.1	HC	2	55.59	231868840	Exostosin-like	IPR004263	PF03016	GO:0016020
extended	2	-	-	Yes	Yes	MLOC_12318.2	HC	2	55.59	232708320	Leucine-rich repeat;NB-ARC	IPR001611,IPR002182	PF00560,PF00931	GO:0005515	GO:0006915	GO:0005524
extended	2	-	-	Yes	Yes	MLOC_65066.2	HC	2	55.59	233085280	Chlorophyll A-B binding protein	IPR022796	PF00504
extended	2	-	-	Yes	Yes	MLOC_65067.1	HC	2	55.59	233085280	Photosystem II Psp29, biogenesis	IPR017499	PF11264	GO:0009523	GO:0010027	GO:0015979
extended	2	-	-	Yes	Yes	MLOC_64007.3	HC	2	55.61	234095880	-	-	-	-
extended	2	-	-	Yes	Yes	AK355715	HC	2	55.61	235869080	Uncharacterised protein family Ycf19	IPR003425	PF02325	GO:0016020
extended	2	-	-	Yes	Yes	MLOC_66750.1	HC	2	55.61	235869080	Protein of unknown function DUF3082	IPR021434	PF11282
extended	2	-	-	Yes	Yes	AK249453.1	HC	2	55.61	256523760	Ribosomal protein L27	IPR001684	PF01016	GO:0006412	GO:0005840	GO:0005622	GO:0003735
extended	2	-	-	Yes	Yes	MLOC_64216.2	HC	2	55.61	256523760	Peptidase S10, serine carboxypeptidase	IPR001563	PF00450	GO:0004185	GO:0006508
extended	2	-	-	Yes	Yes	AK363572	HC	2	55.62	235869080	-	-	-	-
extended	2	-	-	Yes	Yes	MLOC_59289.1	HC	2	55.62	236404760	Cellulose synthase	IPR005150	PF03552	GO:0016020	GO:0016760	GO:0030244
extended	2	-	-	Yes	Yes	MLOC_22807.1	HC	2	55.63	236404760	-	-	-	-
extended	2	-	-	Yes	Yes	AK369542	HC	2	55.64	237332280	Serine/threonine-protein kinase-like domain;Protein kinase, ATP binding site;PAN-2 domain;Bulb-type lectin domain;Apple-like;S-locus glycoprotein;Serine/threonine-protein kinase, active site;Protein kinase, catalytic domain	IPR017442,IPR017441,IPR013227,IPR001480,IPR003609,IPR000858,IPR008271,IPR000719	PF00069,PTHR24420:SF442,PTHR24420,PS00107,PF08276,PS50927,SM00473,PF00954,PS00108,PF01453,PS50948,SM00108,PS50011	GO:0006468	GO:0005524	GO:0004672	GO:0005524	GO:0005529	GO:0048544	GO:0006468	GO:0004674	GO:0004672	GO:0006468	GO:0005524
extended	2	-	-	Yes	Yes	MLOC_52692.1	HC	2	55.64	237332280	Cellulose synthase	IPR005150	PTHR13301,PF03552,PTHR13301:SF23	GO:0016020	GO:0016760	GO:0030244
extended	2	-	-	Yes	Yes	MLOC_7825.1	HC	2	55.64	237332280	Cellulose synthase	IPR005150	PF03552	GO:0016020	GO:0016760	GO:0030244
extended	2	-	-	Yes	Yes	AK372060	HC	2	55.67	237332280	Pentatricopeptide repeat	IPR002885	PTHR24015,PS51375,PF01535,PTHR24015:SF173
extended	2	-	-	Yes	Yes	AK374911	HC	2	55.67	238886000	Armadillo	IPR000225	PF00514	GO:0005515
extended	2	-	-	Yes	Yes	MLOC_33306.1	HC	2	55.67	238886000	eRF1 domain 3;eRF1 domain 2;eRF1 domain 1/Pelota-like;Peptide chain release factor eRF1/aRF1	IPR005142,IPR005141,IPR005140,IPR004403	PF03465,PF03464,PF03463,PTHR10113	GO:0016149	GO:0006415	GO:0005737
extended	2	-	-	Yes	Yes	MLOC_67382.1	HC	2	55.67	238886000	NPH3	IPR004249	PF03000	GO:0009416	GO:0004871
extended	2	-	-	Yes	Yes	MLOC_38581.1	LC	2	55.67	240268600	-	-	-	-
extended	2	-	-	Yes	Yes	MLOC_52985.1	HC	2	55.67	240268600	Vacuolar protein sorting-associated protein 62	IPR009291	PTHR17204:SF7,PF06101,PTHR17204
extended	2	-	-	Yes	Yes	MLOC_70428.1	HC	2	55.67	240268600	-	-	-	-
extended	2	-	-	Yes	Yes	AK364466	HC	2	55.67	240520320	-	-	-	-
extended	2	-	-	Yes	Yes	MLOC_22702.1	HC	2	55.67	240520320	Sulfotransferase domain	IPR000863	PF00685	GO:0008146
extended	2	-	-	Yes	Yes	MLOC_37615.1	HC	2	55.67	240520320	Rab-GAP/TBC domain	IPR000195	PF00566	GO:0032313	GO:0005622	GO:0005097
extended	2	-	-	Yes	Yes	AK372434	HC	2	55.67	240816680	Lipase, GDSL	IPR001087	PF00657,PTHR22835,PTHR22835:SF39	GO:0016788	GO:0006629
extended	2	-	-	Yes	Yes	MLOC_20874.2	HC	2	55.67	240816680	NB-ARC	IPR002182	PF00931	GO:0006915	GO:0005524
extended	2	-	-	Yes	Yes	MLOC_67781.1	HC	2	55.67	240816680	CCAAT-binding transcription factor, subunit B	IPR001289	PF02045	GO:0003700	GO:0005634	GO:0006355
extended	2	-	-	Yes	Yes	AK250649.1	HC	2	55.67	242396440	Serine-threonine/tyrosine-protein kinase	IPR001245	PF07714	GO:0004672	GO:0006468
extended	2	-	-	Yes	Yes	AK251036.1	HC	2	55.67	242396440			PTHR11054
extended	2	-	-	Yes	Yes	MLOC_12301.1	HC	2	55.67	242396440	-	-	-	-
extended	2	-	-	Yes	Yes	MLOC_2675.2	HC	2	55.67	242396440	Cytochrome c, class I	IPR003088	PF00034	GO:0005506	GO:0020037	GO:0009055
extended	2	-	-	Yes	Yes	MLOC_44630.1	HC	2	55.67	242396440	Leucine-rich repeat-containing N-terminal, type 2;Leucine-rich repeat	IPR013210,IPR001611	PF08263,PF00560	GO:0005515
extended	2	-	-	Yes	Yes	MLOC_56901.1	HC	2	55.67	242396440	-	-	-	-
extended	2	-	-	Yes	Yes	MLOC_77755.2	HC	2	55.67	242396440	Serine/threonine-protein kinase-like domain	IPR017442	PF00069	GO:0006468	GO:0005524	GO:0004672
extended	2	-	-	Yes	Yes	MLOC_77756.1	LC	2	55.67	242396440	-	-	-	-
extended	2	-	-	Yes	Yes	AK355676	HC	2	55.67	242675440	Delayed-early response protein/equilibrative nucleoside transporter	IPR002259	PTHR10332,PR01130,PTHR10332:SF3,PF01733	GO:0006810	GO:0005337	GO:0016020
extended	2	-	-	Yes	Yes	MLOC_4927.5	HC	2	55.67	242675440	Mitochodrial transcription termination factor-related	IPR003690	PF02536
extended	2	-	-	Yes	Yes	MLOC_59511.1	HC	2	55.67	242675440	Helix-loop-helix DNA-binding domain	IPR001092	PS50888,SM00353,PTHR23042:SF20,PTHR23042,PF00010	GO:0006355
extended	2	-	-	Yes	Yes	MLOC_59512.1	LC	2	55.67	242675440	-	-	-	-
extended	2	-	-	Yes	Yes	MLOC_57584.2	HC	2	55.67	243857160	Drug/metabolite transporter	IPR000620	PF00892	GO:0016020
extended	2	-	-	Yes	Yes	MLOC_15756.3	LC	2	55.67	260006920	-	-	-	-
extended	2	-	-	Yes	Yes	MLOC_15757.1	LC	2	55.67	260006920	-	-	-	-
extended	2	-	-	Yes	Yes	MLOC_13339.1	HC	2	55.67	260929480	ATPase-like, ATP-binding domain	IPR003594	PF02518	GO:0005524
extended	2	-	-	Yes	Yes	MLOC_80572.1	HC	2	55.67	260929480	Aminoacyl-tRNA synthetase, class Ia;Valyl-tRNA synthetase, class Ia, tRNA-binding arm;Valyl/Leucyl/Isoleucyl-tRNA synthetase, class I, anticodon-binding	IPR002300,IPR019499,IPR013155	PF00133,PF10458,PF08264	GO:0000166	GO:0005737	GO:0005524	GO:0006418	GO:0004812	GO:0005524	GO:0004832	GO:0000166	GO:0005737	GO:0006438	GO:0005737	GO:0004812	GO:0005524	GO:0006418	GO:0000166
extended	2	-	-	Yes	Yes	MLOC_9991.2	LC	2	55.67	260929480	-	-	-	-
extended	2	-	-	Yes	Yes	AK361615	HC	2	55.67	261374640			PTHR21394
extended	2	-	-	Yes	Yes	MLOC_32346.1	HC	2	55.67	261374640	-	-	-	-
extended	2	-	-	Yes	Yes	MLOC_35070.1	LC	2	55.67	261374640	-	-	-	-
extended	2	-	-	Yes	Yes	MLOC_74149.3	HC	2	55.68	244629680	Cellulose synthase	IPR005150	PF03552	GO:0016020	GO:0016760	GO:0030244
extended	2	-	-	Yes	Yes	MLOC_48070.3	HC	2	55.72	244629680	ATPase, V1 complex, subunit H;ATPase, V1 complex, subunit H, C-terminal	IPR004908,IPR011987	PF03224,PF11698	GO:0046961	GO:0000221	GO:0015991	GO:0000221	GO:0016820	GO:0015991
extended	2	-	-	Yes	Yes	MLOC_54419.3	HC	2	55.72	244629680	Major intrinsic protein;Major intrinsic protein, conserved site	IPR000425,IPR022357	PF00230,PS00221,PR00783,PTHR19139,PTHR19139:SF27	GO:0006810	GO:0005215	GO:0016020	GO:0005215	GO:0006810	GO:0016020
extended	2	-	-	Yes	Yes	AK360722	HC	2	55.81	256184000	Pentatricopeptide repeat	IPR002885	PTHR24015,PF01535
extended	2	-	-	Yes	Yes	AK359330	HC	2	55.82	256523760	Plant specific eukaryotic initiation factor 4B	IPR010433	PF06273
extended	2	-	-	Yes	Yes	MLOC_4414.4	HC	2	55.84	258130800	-	-	-	-
extended	2	-	-	Yes	Yes	MLOC_54014.1	HC	2	55.84	258130800	Phospholipid/glycerol acyltransferase	IPR002123	PF01553	GO:0008152	GO:0008415
extended	2	-	-	Yes	Yes	MLOC_54015.2	HC	2	55.84	258130800	NUC153	IPR012580	PTHR12202,PF08159	GO:0005634
extended	2	-	-	Yes	Yes	MLOC_54016.1	HC	2	55.84	258130800	Late embryogenesis abundant protein, LEA-14	IPR004864	PF03168
extended	2	-	-	Yes	Yes	AK356189	HC	2	55.85	259415440	Protein kinase, catalytic domain;Gnk2-homologous domain;Serine/threonine-protein kinase, active site;Protein kinase, ATP binding site;Serine/threonine-protein kinase-like domain	IPR000719,IPR002902,IPR008271,IPR017441,IPR017442	PS50011,PF01657,PS00108,PS00107,PS51473,PTHR24420,PF00069,PTHR24420:SF430	GO:0004672	GO:0006468	GO:0005524	GO:0006468	GO:0004674	GO:0005524	GO:0006468	GO:0005524	GO:0004672
extended	2	-	-	Yes	Yes	MLOC_53991.2	HC	2	55.85	259415440	Serine-threonine/tyrosine-protein kinase;Gnk2-homologous domain	IPR001245,IPR002902	PF07714,PF01657	GO:0004672	GO:0006468
extended	2	-	-	Yes	Yes	AK357801	HC	2	55.88	283289160	Exonuclease;Exonuclease, RNase T/DNA polymerase III	IPR006055,IPR013520	SM00479,PF00929,PTHR11046	GO:0005622	GO:0004527
extended	2	-	-	Yes	Yes	MLOC_54824.1	HC	2	55.88	283289160	tRNA-binding domain	IPR002547	PTHR11586,PTHR11586:SF4,PS50886,PF01588	GO:0000049
extended	2	-	-	Yes	Yes	MLOC_62844.2	HC	2	55.88	283289160	Helix-loop-helix DNA-binding domain	IPR001092	PF00010	GO:0006355
extended	2	-	-	Yes	Yes	MLOC_18060.1	HC	2	55.88	283698360	-	-	-	-
extended	2	-	-	Yes	Yes	MLOC_31168.2	HC	2	55.88	284224120	Chromo domain	IPR023780	PF00385
extended	2	-	-	Yes	Yes	MLOC_67558.1	HC	2	55.88	284224120	-	-	-	-
extended	2	-	-	Yes	Yes	MLOC_18059.1	LC	2	55.88	283698360	-	-	-	-
extended	2	-	-	Yes	Yes	AK353824	HC	2	55.92	262773360	Uncharacterised protein family UPF0136, Transmembrane	IPR005349	PTHR12668,PF03647	GO:0016020
extended	2	-	-	Yes	Yes	MLOC_15701.1	HC	2	55.92	262773360	ATPase, AAA-type, core;ATPase, AAA+ type, core;ATPase, AAA-type, conserved site	IPR003959,IPR003593,IPR003960	PTHR23070,PF00004,PTHR23070:SF1,SM00382,PS00674	GO:0005524	GO:0000166	GO:0017111
extended	2	-	-	Yes	Yes	MLOC_65387.4	HC	2	55.92	262773360	-	-	-	-
extended	2	-	-	Yes	Yes	AK358015	HC	2	55.95	264906160	Zinc finger, PHD-type;Protein of unknown function DUF3594;Zinc finger, PHD-finger;Zinc finger, PHD-type, conserved site	IPR001965,IPR021998,IPR019787,IPR019786	PTHR23123,SM00249,PF12165,PS50016,PF00628,PS01359	GO:0008270	GO:0005515	GO:0005515
extended	2	-	-	Yes	Yes	AK362066	HC	2	55.95	264906160	Bulb-type lectin domain;PAN-2 domain;Epidermal growth factor-like, type 3;Apple-like;Protein kinase, catalytic domain;S-locus glycoprotein;Serine/threonine-protein kinase, active site;Serine/threonine-protein kinase-like domain;Epidermal growth factor-like	IPR001480,IPR013227,IPR000742,IPR003609,IPR000719,IPR000858,IPR008271,IPR017442,IPR006210	PS50927,PF08276,PS50026,PS50948,SM00108,PTHR24420:SF755,PS50011,SM00473,PF00954,PTHR24420,PS00108,PF00069,SM00181,PF01453	GO:0005529	GO:0005515	GO:0004672	GO:0006468	GO:0005524	GO:0048544	GO:0006468	GO:0004674	GO:0006468	GO:0005524	GO:0004672
extended	2	-	-	Yes	Yes	AK368826	HC	2	55.95	264906160	Glycoside hydrolase, family 14	IPR001554	PF01373	GO:0016161	GO:0000272
extended	2	-	-	Yes	Yes	MLOC_2481.1	LC	2	55.95	264906160	-	-	-	-
extended	2	-	-	Yes	Yes	MLOC_2482.1	LC	2	55.95	264906160	-	-	-	-
extended	2	-	-	Yes	Yes	MLOC_2483.1	LC	2	55.95	264906160	-	-	-	-
extended	2	-	-	Yes	Yes	MLOC_5168.1	HC	2	55.95	264906160	Glycoside hydrolase, family 14B, plant;Glycoside hydrolase, family 14, conserved site;Glycoside hydrolase, family 14	IPR001371,IPR018238,IPR001554	PR00842,PS00679,PS00506,PR00750,PF01373	GO:0016161	GO:0000272
extended	2	-	-	Yes	Yes	MLOC_67715.1	HC	2	55.95	264906160	Glycoside hydrolase, family 18, catalytic domain	IPR001223	PF00704	GO:0005975	GO:0004553
extended	2	-	-	Yes	Yes	MLOC_72691.1	HC	2	55.95	264906160	Photosystem II PsbQ, oxygen evolving complex	IPR008797	PF05757	GO:0019898	GO:0009654	GO:0009523	GO:0015979	GO:0005509
extended	2	-	-	Yes	Yes	MLOC_15254.1	LC	2	55.97	265500120	-	-	-	-
extended	2	-	-	Yes	Yes	MLOC_15255.1	LC	2	55.97	265500120	-	-	-	-
extended	2	-	-	Yes	Yes	MLOC_66869.1	LC	2	55.97	267032760	-	-	-	-
extended	2	-	-	Yes	Yes	MLOC_74543.5	LC	2	55.97	272560680	-	-	-	-
extended	2	-	-	Yes	Yes	MLOC_48064.1	LC	2	55.97	273633280	-	-	-	-
extended	2	-	-	Yes	Yes	MLOC_57742.1	LC	2	55.97	276112040	-	-	-	-
extended	2	-	-	Yes	Yes	MLOC_57743.1	LC	2	55.97	276112040	-	-	-	-
extended	2	-	-	Yes	Yes	MLOC_26346.1	LC	2	55.97	277567800	-	-	-	-
extended	2	-	-	Yes	Yes	MLOC_7803.2	LC	2	55.97	278464320	-	-	-	-
extended	2	-	-	Yes	Yes	MLOC_50592.1	LC	2	55.97	285250840	-	-	-	-
extended	2	-	-	Yes	Yes	MLOC_37673.1	LC	2	55.97	287650240	-	-	-	-
extended	2	-	-	Yes	Yes	MLOC_37674.1	LC	2	55.97	287650240	-	-	-	-
extended	2	-	-	Yes	Yes	AK375521	HC	2	55.97	267032760	Tyrosyl-DNA phosphodiesterase	IPR010347	PTHR12415,PF06087	GO:0008081	GO:0005634	GO:0006281
extended	2	-	-	Yes	Yes	MLOC_22599.3	HC	2	55.97	267032760	-	-	-	-
extended	2	-	-	Yes	Yes	MLOC_52393.4	HC	2	55.97	267032760	Mitochondrial Rho-like	IPR013684	PF08477	GO:0005525	GO:0007264	GO:0005622
extended	2	-	-	Yes	Yes	MLOC_59138.1	HC	2	55.97	267032760	-	-	-	-
extended	2	-	-	Yes	Yes	MLOC_15361.1	HC	2	55.97	267817680	Peptide chain release factor class I/class II;Peptide chain release factor	IPR000352,IPR005139	PF00472,PF03462	GO:0006415	GO:0003747	GO:0006415	GO:0005737	GO:0016149
extended	2	-	-	Yes	Yes	MLOC_68950.1	HC	2	55.97	268755120	-	-	-	-
extended	2	-	-	Yes	Yes	MLOC_45347.1	HC	2	55.97	271305800	-	-	-	-
extended	2	-	-	Yes	Yes	MLOC_59412.1	HC	2	55.97	271305800	Protein of unknown function DUF584	IPR007608	PF04520
extended	2	-	-	Yes	Yes	MLOC_11948.5	HC	2	55.97	272560680	Bromodomain	IPR001487	PF00439	GO:0005515
extended	2	-	-	Yes	Yes	AK369418	HC	2	55.97	273258800	Basic-leucine zipper (bZIP) transcription factor;bZIP transcription factor, bZIP-1	IPR004827,IPR011616	PS00036,PTHR22952:SF6,PF00170,SM00338,PS50217,PTHR22952	GO:0006355	GO:0003700	GO:0043565	GO:0006355	GO:0043565	GO:0003700	GO:0046983
extended	2	-	-	Yes	Yes	MLOC_73843.4	HC	2	55.97	273633280	Phosphatidylinositol-4-phosphate 5-kinase, core;Chaperonin Cpn60/TCP-1	IPR002498,IPR002423	PF01504,PF00118	GO:0046488	GO:0016307	GO:0044267	GO:0005524
extended	2	-	-	Yes	Yes	MLOC_3462.1	HC	2	55.97	276112040	Isocitrate lyase/phosphorylmutase	IPR000918	PF00463	GO:0003824	GO:0008152
extended	2	-	-	Yes	Yes	MLOC_59686.1	HC	2	55.97	276112040	Protein of unknown function DUF3424	IPR021832	PF11904
extended	2	-	-	Yes	Yes	AK374914	HC	2	55.97	276725840	Serine/threonine-protein kinase, active site;Protein kinase, catalytic domain;Gnk2-homologous domain;Serine-threonine/tyrosine-protein kinase;Protein kinase, ATP binding site	IPR008271,IPR000719,IPR002902,IPR001245,IPR017441	PTHR24420:SF430,PS00108,PS50011,PS51473,PF01657,PF07714,PTHR24420,PS00107	GO:0006468	GO:0004674	GO:0004672	GO:0006468	GO:0005524	GO:0004672	GO:0006468	GO:0005524
extended	2	-	-	Yes	Yes	MLOC_7701.1	HC	2	55.97	277567800	-	-	-	-
extended	2	-	-	Yes	Yes	AK364966	HC	2	55.97	287650240	Plastocyanin-like	IPR003245	PD003122,PS51485,PF02298	GO:0005507	GO:0009055
extended	2	-	-	Yes	Yes	MLOC_37675.1	HC	2	55.97	287650240	Haem peroxidase, plant/fungal/bacterial	IPR002016	PF00141	GO:0004601	GO:0006979	GO:0020037	GO:0055114
extended	2	-	-	Yes	Yes	MLOC_75890.1	LC	2	56.02	288596360	-	-	-	-
extended	2	-	-	Yes	Yes	MLOC_12688.5	HC	2	56.02	281801160	Patatin/Phospholipase A2-related;Armadillo	IPR002641,IPR000225	PF01734,PTHR24197,PF00514,PTHR24197:SF28	GO:0006629	GO:0005515
extended	2	-	-	Yes	Yes	MLOC_12689.1	HC	2	56.02	281801160	Ankyrin repeat-containing domain	IPR020683	PS50297
extended	2	-	-	Yes	Yes	MLOC_60963.1	HC	2	56.02	281801160	Succinate dehydrogenase/Fumarate reductase, transmembrane subunit	IPR000701	PF01127	GO:0016627
extended	2	-	-	Yes	Yes	AK364573	HC	2	56.02	288596360	Tetratricopeptide repeat;Tetratricopeptide repeat-containing;PDZ/DHR/GLGF	IPR019734,IPR013026,IPR001478	PTHR17130:SF11,PS50005,PS50293,PS50106,PTHR17130	GO:0005515
extended	2	-	-	Yes	Yes	MLOC_52096.4	HC	2	56.04	288984480	Methyltransferase type 12	IPR013217	PF08242
extended	2	-	-	Yes	Yes	MLOC_66968.1	HC	2	56.04	289631760	-	-	-	-
extended	2	-	-	Yes	Yes	AK364421	HC	2	56.13	293493120	Domain of unknown function DUF303, acetylesterase putative	IPR005181	PF03629
extended	2	-	-	Yes	Yes	MLOC_54351.1	HC	2	56.13	293493120	-	-	-	-
extended	2	-	-	Yes	Yes	MLOC_57069.4	HC	2	56.13	293493120	tRNA-dihydrouridine synthase	IPR001269	PF01207	GO:0008033	GO:0050660	GO:0055114	GO:0017150
extended	2	-	-	Yes	Yes	MLOC_63045.1	HC	2	56.13	293493120	Glycosyl transferase, family 1	IPR001296	PTHR12526,PTHR12526:SF168,PF00534	GO:0009058
extended	2	-	-	Yes	Yes	MLOC_66756.1	HC	2	56.13	293493120	Vitamin B6 biosynthesis protein	IPR001852	PTHR22854:SF9,PTHR22854,PF01680,PS01235,PS51129	GO:0042823
extended	2	-	-	Yes	Yes	AK354125	HC	2	56.13	294094520	Pentatricopeptide repeat	IPR002885	PF01535
extended	2	-	-	Yes	Yes	MLOC_56355.1	LC	2	56.16	284224120	-	-	-	-
extended	2	-	-	Yes	Yes	MLOC_56356.1	LC	2	56.16	284224120	-	-	-	-
extended	2	-	-	Yes	Yes	MLOC_56357.1	LC	2	56.16	284224120	-	-	-	-
extended	2	-	-	Yes	Yes	MLOC_56358.1	LC	2	56.16	284224120	-	-	-	-
extended	2	-	-	Yes	Yes	AK369436	HC	2	56.17	294094520	Protein phosphatase 2C-like;Protein phosphatase 2C	IPR001932,IPR015655	SM00332,SM00331,PTHR13832,PF00481,PTHR13832:SF94	GO:0003824
extended	2	-	-	Yes	Yes	AK366711	HC	2	56.2	305335120	-	-	-	-
extended	2	-	-	Yes	Yes	AK364472	HC	2	56.2	307486520	Glycosyl transferase, family 28, C-terminal	IPR007235	PF04101	GO:0016758	GO:0030259	GO:0005975	GO:0030246
extended	2	-	-	Yes	Yes	MLOC_62823.1	HC	2	56.2	307486520	-	-	-	-
extended	2	-	-	Yes	Yes	MLOC_65405.2	HC	2	56.2	307486520	Domain of unknown function DUF221	IPR003864	PTHR13018,PTHR13018:SF5,PF02714	GO:0016020
extended	2	-	-	Yes	Yes	MLOC_66645.3	HC	2	56.2	307486520	RNA recognition motif domain	IPR000504	PS50102,PTHR24012,PF00076,SM00360,PTHR24012:SF267	GO:0003676
extended	2	-	-	Yes	Yes	MLOC_1954.1	HC	2	56.2	308441320	Protein of unknown function DUF3339	IPR021775	PF11820
extended	2	-	-	Yes	Yes	MLOC_44919.1	HC	2	56.2	310135160	Protein of unknown function DUF1685	IPR012881	PF07939
extended	2	-	-	Yes	Yes	MLOC_6318.1	HC	2	56.2	312225800	PAK-box/P21-Rho-binding	IPR000095	PS50108,PF00786	GO:0005515
extended	2	-	-	Yes	Yes	AK369021	HC	2	56.2	314189960	Cleavage/polyadenylation specificity factor, A subunit, C-terminal	IPR004871	PF03178,PTHR10644,PTHR10644:SF1	GO:0005634	GO:0003676
extended	2	-	-	Yes	Yes	MLOC_60185.1	HC	2	56.2	314189960	-	-	-	-
extended	2	-	-	Yes	Yes	MLOC_17886.1	LC	2	56.2	307957720	-	-	-	-
extended	2	-	-	Yes	Yes	MLOC_20039.2	LC	2	56.2	308441320	-	-	-	-
extended	2	-	-	Yes	Yes	MLOC_20040.1	LC	2	56.2	308441320	-	-	-	-
extended	2	-	-	Yes	Yes	MLOC_71675.1	LC	2	56.2	310135160	-	-	-	-
extended	2	-	-	Yes	Yes	MLOC_44431.1	LC	2	56.2	312225800	-	-	-	-
extended	2	-	-	Yes	Yes	MLOC_44432.1	LC	2	56.2	312225800	-	-	-	-
extended	2	-	-	Yes	Yes	MLOC_44433.3	LC	2	56.2	312225800	-	-	-	-
extended	2	-	-	Yes	Yes	AK363696	HC	2	56.2	288596360	Serine/threonine-protein kinase, active site;Gnk2-homologous domain;Protein kinase, catalytic domain;Protein kinase, ATP binding site;Serine/threonine-protein kinase-like domain	IPR008271,IPR002902,IPR000719,IPR017441,IPR017442	PS00108,PS51473,PS50011,PS00107,PF00069,PTHR24420:SF430,PF01657,PTHR24420	GO:0006468	GO:0004674	GO:0004672	GO:0006468	GO:0005524	GO:0005524	GO:0006468	GO:0005524	GO:0004672
extended	2	-	-	Yes	Yes	MLOC_7416.2	HC	2	56.2	288596360	-	-	-	-
extended	2	-	-	Yes	Yes	MLOC_18627.1	LC	2	56.23	288596360	-	-	-	-
extended	2	-	-	Yes	Yes	MLOC_18628.3	LC	2	56.23	288596360	-	-	-	-
extended	2	-	-	Yes	Yes	MLOC_18629.3	LC	2	56.23	288596360	-	-	-	-
extended	2	-	-	Yes	Yes	MLOC_61437.1	HC	2	56.23	288596360	-	-	-	-
extended	2	-	-	Yes	Yes	MLOC_69359.6	LC	2	56.23	288596360	-	-	-	-
extended	2	-	-	Yes	Yes	MLOC_17842.2	HC	2	56.25	290815960	-	-	-	-
extended	2	-	-	Yes	Yes	MLOC_27537.7	HC	2	56.3	314189960	Regulator of nonsense-mediated decay, UPF3	IPR005120	PF03467
extended	2	-	-	Yes	Yes	AK366024	HC	2	56.3	290815960	-	-	-	-
extended	2	-	-	Yes	Yes	AK375006	HC	2	56.37	294094520	Serine/threonine-protein kinase domain;Protein kinase, ATP binding site;Serine/threonine-protein kinase-like domain;Protein kinase, catalytic domain	IPR002290,IPR017441,IPR017442,IPR000719	SM00220,PS00107,PTHR24361,PF00069,PS50011,PTHR24361:SF186	GO:0005524	GO:0004674	GO:0006468	GO:0005524	GO:0006468	GO:0005524	GO:0004672	GO:0004672	GO:0006468	GO:0005524
extended	2	-	-	Yes	Yes	MLOC_67022.1	LC	2	56.37	294094520	-	-	-	-
extended	2	-	-	Yes	Yes	MLOC_81967.1	LC	2	56.37	294094520	-	-	-	-
extended	2	-	-	Yes	Yes	MLOC_81968.1	LC	2	56.37	294094520	-	-	-	-
extended	2	-	-	Yes	Yes	MLOC_72883.3	HC	2	56.37	295325840	RNA recognition motif domain	IPR000504	PF00076	GO:0003676
extended	2	-	-	Yes	Yes	MLOC_79572.1	HC	2	56.37	295325840	Protein kinase, ATP binding site;Serine/threonine-protein kinase-like domain;Serine/threonine-protein kinase domain;Serine/threonine-protein kinase, active site;Protein kinase, catalytic domain;EF-Hand 1, calcium-binding site;EF-HAND 2;EF-hand;Calcium-binding EF-hand;Calcium/calmodulin-dependent/calcium-dependent protein kinase	IPR017441,IPR017442,IPR002290,IPR008271,IPR000719,IPR018247,IPR018249,IPR018248,IPR002048,IPR020636	PS00107,PF00069,SM00220,PS00108,PS50011,PS00018,PS50222,PF00036,SM00054,PTHR24347,PTHR24347:SF13	GO:0005524	GO:0006468	GO:0005524	GO:0004672	GO:0005524	GO:0004674	GO:0006468	GO:0006468	GO:0004674	GO:0004672	GO:0006468	GO:0005524	GO:0005509
extended	2	-	-	Yes	Yes	MLOC_53298.2	LC	2	56.37	295637080	-	-	-	-
extended	2	-	-	Yes	Yes	AK357681	LC	2	56.37	296054960	-	-	-	-
extended	2	-	-	Yes	Yes	AK375372	HC	2	56.37	296054960	-	-	-	-
extended	2	-	-	Yes	Yes	MLOC_70455.1	LC	2	56.37	296054960	-	-	-	-
extended	2	-	-	Yes	Yes	MLOC_77409.1	LC	2	56.37	296054960	-	-	-	-
extended	2	-	-	Yes	Yes	MLOC_18032.1	HC	2	56.37	297476000	Light chain 3 (LC3)	IPR004241	PF02991,PTHR10969:SF17,PTHR10969
extended	2	-	-	Yes	Yes	MLOC_57293.1	HC	2	56.37	297476000	Phosphate-induced protein 1	IPR006766	PF04674
extended	2	-	-	Yes	Yes	AK357397	HC	2	56.37	297998040	Protein phosphatase 2C-like;Protein phosphatase 2C	IPR001932,IPR015655	PTHR13832:SF94,PF00481,SM00331,PTHR13832,SM00332	GO:0003824
extended	2	-	-	Yes	Yes	MLOC_13420.1	LC	2	56.37	297998040	-	-	-	-
extended	2	-	-	Yes	Yes	MLOC_13421.1	LC	2	56.37	297998040	-	-	-	-
extended	2	-	-	Yes	Yes	MLOC_42852.1	LC	2	56.37	297998040	-	-	-	-
extended	2	-	-	Yes	Yes	AK361211	HC	2	56.37	298313000	Endoribonuclease L-PSP;YjgF-like protein, conserved site	IPR006175,IPR019897	PTHR11803,PF01042,PS01094
extended	2	-	-	Yes	Yes	MLOC_15098.1	LC	2	56.37	298313000	-	-	-	-
extended	2	-	-	Yes	Yes	MLOC_15099.2	LC	2	56.37	298313000	-	-	-	-
extended	2	-	-	Yes	Yes	MLOC_27136.1	LC	2	56.37	298313000	-	-	-	-
extended	2	-	-	Yes	Yes	MLOC_69675.2	HC	2	56.37	298313000	Heat shock factor (HSF)-type, DNA-binding	IPR000232	PF00447	GO:0003700	GO:0005634	GO:0006355	GO:0043565
extended	2	-	-	Yes	Yes	MLOC_76201.1	LC	2	56.37	298313000	-	-	-	-
extended	2	-	-	Yes	Yes	MLOC_77797.1	LC	2	56.37	298313000	-	-	-	-
extended	2	-	-	Yes	Yes	MLOC_77798.3	LC	2	56.37	298313000	-	-	-	-
extended	2	-	-	Yes	Yes	MLOC_77300.1	LC	2	56.37	299047080	-	-	-	-
extended	2	-	-	Yes	Yes	MLOC_80072.1	LC	2	56.37	299047080	-	-	-	-
extended	2	-	-	Yes	Yes	AK252740.1	HC	2	56.37	301031080	WD40 repeat, subgroup	IPR019781	PF00400
extended	2	-	-	Yes	Yes	AK363395	HC	2	56.37	301031080	Protein of unknown function DUF869, plant	IPR008587	PF05911
extended	2	-	-	Yes	Yes	MLOC_3545.4	HC	2	56.37	301031080	Xklp2 targeting protein;Cell cycle regulated microtubule associated protein	IPR009675,IPR022021	PF06886,PF12214
extended	2	-	-	Yes	Yes	AK250903.1	HC	2	56.37	302574880	RNA recognition motif domain	IPR000504	PF00076	GO:0003676
extended	2	-	-	Yes	Yes	AK372695	LC	2	56.37	302574880	-	-	-	-
extended	2	-	-	Yes	Yes	AK373864	HC	2	56.37	302574880	Profilin/allergen	IPR002097	PF00235	GO:0015629	GO:0003779	GO:0007010
extended	2	-	-	Yes	Yes	MLOC_38951.1	HC	2	56.37	302574880	Multi antimicrobial extrusion protein	IPR002528	PF01554	GO:0015238	GO:0006855	GO:0016020	GO:0055085	GO:0015297
extended	2	-	-	Yes	Yes	MLOC_45710.1	LC	2	56.37	302574880	-	-	-	-
extended	2	-	-	Yes	Yes	MLOC_55881.1	LC	2	56.37	302574880	-	-	-	-
extended	2	-	-	Yes	Yes	MLOC_7916.1	LC	2	56.37	302574880	-	-	-	-
extended	2	-	-	Yes	Yes	AK252241.1	HC	2	56.37	303191160	Malectin;Leucine-rich repeat	IPR021720,IPR001611	PF11721,PF00560	GO:0005515
extended	2	-	-	Yes	Yes	AK362404	HC	2	56.37	303191160	Peptidase M16, zinc-binding site;Peptidase M16, C-terminal;Peptidase M16, N-terminal	IPR001431,IPR007863,IPR011765	PTHR11851,PS00143,PTHR11851:SF64,PF05193,PF00675	GO:0006508	GO:0004222	GO:0006508	GO:0004222	GO:0008270	GO:0004222	GO:0006508
extended	2	-	-	Yes	Yes	MLOC_3675.2	LC	2	56.37	303191160	-	-	-	-
extended	2	-	-	Yes	Yes	MLOC_56181.1	LC	2	56.37	303191160	-	-	-	-
extended	2	-	-	Yes	Yes	AK248624.1	HC	2	56.37	303516040	ATPase, F1 complex, gamma subunit	IPR000131	PF00231	GO:0046961	GO:0045261	GO:0015986	GO:0046933
extended	2	-	-	Yes	Yes	AK358330	LC	2	56.37	303516040	-	-	-	-
extended	2	-	-	Yes	Yes	AK364699	HC	2	56.37	303516040	tRNA transferase Trm5/Tyw2;Kelch repeat type 1	IPR003402,IPR006652	PF02475,PF01344	GO:0016740	GO:0005515
extended	2	-	-	Yes	Yes	MLOC_13477.1	LC	2	56.37	303516040	-	-	-	-
extended	2	-	-	Yes	Yes	MLOC_18135.1	LC	2	56.37	303516040	-	-	-	-
extended	2	-	-	Yes	Yes	MLOC_58582.1	LC	2	56.37	303516040	-	-	-	-
extended	2	-	-	Yes	Yes	MLOC_77552.1	LC	2	56.37	303516040	-	-	-	-
extended	2	-	-	Yes	Yes	MLOC_65593.2	HC	2	56.37	314788880	Glycosyl transferase, family 14	IPR003406	PF02485	GO:0016020	GO:0008375
extended	2	-	-	Yes	Yes	AK251214.1	LC	2	56.37	316612920	-	-	-	-
extended	2	-	-	Yes	Yes	MLOC_22303.3	LC	2	56.37	316612920	-	-	-	-
extended	2	-	-	Yes	Yes	MLOC_37608.1	HC	2	56.37	316612920	Glutaredoxin	IPR002109	PF00462	GO:0009055	GO:0015035	GO:0045454
extended	2	-	-	Yes	Yes	MLOC_42820.1	LC	2	56.37	316612920	-	-	-	-
extended	2	-	-	Yes	Yes	MLOC_55606.2	HC	2	56.37	316612920	MAGE protein	IPR002190	PF01454
extended	2	-	-	Yes	Yes	AK365853	HC	2	56.37	316847280	Lipid-binding START	IPR002913	PTHR19308,PS50848
extended	2	-	-	Yes	Yes	MLOC_38368.1	HC	2	56.37	316847280	General substrate transporter	IPR005828	PF00083	GO:0022857	GO:0055085	GO:0016021
extended	2	-	-	Yes	Yes	MLOC_4480.1	HC	2	56.37	316847280	Golgi apparatus membrane protein TVP15	IPR013714	PF08507
extended	2	-	-	Yes	Yes	MLOC_61901.1	HC	2	56.37	316847280	Transcription factor, MADS-box;Transcription factor, K-box	IPR002100,IPR002487	PF00319,PS50066,PF01486,SM00432,PTHR11945,PS00350,PTHR11945:SF19,PS51297,PR00404	GO:0043565	GO:0005634	GO:0006355	GO:0003700	GO:0005634	GO:0006355	GO:0003700
extended	2	-	-	Yes	Yes	AK368932	HC	2	56.37	317366840	Ankyrin repeat;Ankyrin repeat-containing domain;Regulator of chromosome condensation, RCC1	IPR002110,IPR020683,IPR000408	SM00248,PTHR22870:SF6,PS50297,PR00633,PS50012,PS50088,PTHR22870,PF00415,PF00023	GO:0005515
extended	2	-	-	Yes	Yes	AK370560	HC	2	56.37	317366840	Oligopeptide transporter OPT superfamily	IPR004813	PF03169	GO:0055085
extended	2	-	-	Yes	Yes	MLOC_4495.1	HC	2	56.37	317366840	Prp18;Pre-mRNA processing factor 4 (PRP4)-like	IPR004098,IPR014906	PTHR13007,PF02840,PTHR13007:SF6,PF08799	GO:0005681	GO:0008380
extended	2	-	-	Yes	Yes	MLOC_62907.1	HC	2	56.37	317366840	Short-chain dehydrogenase/reductase SDR	IPR002198	PF00106	GO:0008152	GO:0016491
extended	2	-	-	Yes	Yes	MLOC_76513.3	LC	2	56.37	317366840	-	-	-	-
extended	2	-	-	Yes	Yes	MLOC_76514.1	LC	2	56.37	317366840	-	-	-	-
extended	2	-	-	Yes	Yes	MLOC_12460.1	LC	2	56.37	318190200	-	-	-	-
extended	2	-	-	Yes	Yes	MLOC_12461.1	LC	2	56.37	318190200	-	-	-	-
extended	2	-	-	Yes	Yes	MLOC_72338.1	HC	2	56.37	318190200	Ribosomal protein 60S	IPR001813	PF00428	GO:0003735	GO:0005840	GO:0005622	GO:0006414
extended	2	-	-	Yes	Yes	MLOC_63300.1	HC	2	56.37	321081880	Serine/threonine-protein kinase-like domain;Leucine-rich repeat;Protein kinase, catalytic domain	IPR017442,IPR001611,IPR000719	PF00069,PTHR24420,PF00560,PTHR24420:SF797,PS50011	GO:0006468	GO:0005524	GO:0004672	GO:0005515	GO:0004672	GO:0006468	GO:0005524
extended	2	-	-	Yes	Yes	MLOC_63301.1	HC	2	56.37	321081880	Mitochodrial transcription termination factor-related	IPR003690	PTHR13068:SF3,PTHR13068,SM00733,PF02536
extended	2	-	-	Yes	Yes	MLOC_63302.1	HC	2	56.37	321081880	Fumarate reductase/succinate dehydrogenase flavoprotein, N-terminal;Fumarate reductase/succinate dehydrogenase flavoprotein, C-terminal;Fumarate reductase/succinate dehydrogenase, FAD-binding site	IPR003953,IPR004112,IPR003952	PF00890,PF02910,PS00504,PTHR11632,PTHR11632:SF5	GO:0016491	GO:0055114	GO:0009055	GO:0016491	GO:0055114	GO:0055114	GO:0016491
extended	2	-	-	Yes	Yes	MLOC_68137.1	HC	2	56.37	321081880	Serine/threonine-protein kinase-like domain;Leucine-rich repeat-containing N-terminal, type 2;Protein kinase, catalytic domain;Leucine-rich repeat;Serine/threonine-protein kinase, active site	IPR017442,IPR013210,IPR000719,IPR001611,IPR008271	PF00069,PTHR24420,PF08263,PS50011,PF00560,PTHR24420:SF462,PS00108	GO:0006468	GO:0005524	GO:0004672	GO:0004672	GO:0006468	GO:0005524	GO:0005515	GO:0006468	GO:0004674
extended	2	-	-	Yes	Yes	MLOC_9930.3	HC	2	56.37	321081880	Amino acid transporter, transmembrane	IPR013057	PF01490
extended	2	-	-	Yes	Yes	MLOC_67453.1	HC	2	56.44	321081880	Myb, DNA-binding;Transcription regulator HTH, Myb-type, DNA-binding	IPR014778,IPR017930	PF00249,PS51294
extended	2	-	-	Yes	Yes	MLOC_67454.1	LC	2	56.44	321081880	-	-	-	-
extended	2	-	-	Yes	Yes	AK373562	HC	2	56.44	323964880	Peptidase C19, ubiquitin carboxyl-terminal hydrolase 2, conserved site;Peptidase C19, ubiquitin carboxyl-terminal hydrolase 2	IPR018200,IPR001394	PS00972,PS00973,PS50235,PTHR24006:SF197,PF00443,PTHR24006	GO:0006511	GO:0004221	GO:0004221	GO:0006511
extended	2	-	-	Yes	Yes	MLOC_39695.1	LC	2	56.44	323964880	-	-	-	-
extended	2	-	-	Yes	Yes	MLOC_39696.1	LC	2	56.44	323964880	-	-	-	-
extended	2	-	-	Yes	Yes	AK356530	HC	2	56.44	324852720	Short-chain dehydrogenase/reductase SDR;Short-chain dehydrogenase/reductase, conserved site;Glucose/ribitol dehydrogenase	IPR002198,IPR020904,IPR002347	PTHR24312:SF90,PR00080,PF00106,PTHR24312,PS00061,PR00081	GO:0008152	GO:0016491	GO:0016491
extended	2	-	-	Yes	Yes	AK355657	HC	2	56.44	326912360			PTHR21704:SF10,PTHR21704
extended	2	-	-	Yes	Yes	MLOC_5031.3	HC	2	56.44	326912360	NLI interacting factor	IPR004274	PF03031	GO:0005515
extended	2	-	-	Yes	Yes	MLOC_58847.1	HC	2	56.44	326912360	Ribosomal protein L13	IPR005822	PF00572	GO:0003735	GO:0006412	GO:0005840
extended	2	-	-	Yes	Yes	AK373165	HC	2	56.44	327186400	Serine/threonine-protein kinase-like domain;EF-hand	IPR017442,IPR018248	PF00069,PF00036	GO:0006468	GO:0005524	GO:0004672
extended	2	-	-	Yes	Yes	MLOC_64213.4	HC	2	56.44	327904360	Reticulon	IPR003388	PF02453	GO:0005783
extended	2	-	-	Yes	Yes	MLOC_73049.1	HC	2	56.44	327904360	-	-	-	-
extended	2	-	-	Yes	Yes	AK365422	HC	2	56.44	330179760	Deoxyribonuclease, TatD-related;Deoxyribonuclease, TatD;Deoxyribonuclease, TatD-related, conserved site	IPR001130,IPR015992,IPR018228	PF01026,PTHR10060,PS01090	GO:0016888
extended	2	-	-	Yes	Yes	MLOC_22662.1	LC	2	56.44	332993320	-	-	-	-
extended	2	-	-	Yes	Yes	MLOC_9494.1	LC	2	56.44	333246280	-	-	-	-
extended	2	-	-	Yes	Yes	MLOC_9495.1	HC	2	56.44	333246280	-	-	-	-
extended	2	-	-	Yes	Yes	AK250831.1	HC	2	56.5	334961200	Alcohol dehydrogenase, C-terminal;Alcohol dehydrogenase superfamily, zinc-type;Alcohol dehydrogenase GroES-like	IPR013149,IPR002085,IPR013154	PF00107,PTHR11695:SF34,PTHR11695,PF08240	GO:0008270	GO:0055114	GO:0016491	GO:0008270	GO:0016491	GO:0055114	GO:0055114	GO:0016491
extended	2	-	-	Yes	Yes	MLOC_55060.1	HC	2	56.5	334961200	-	-	-	-
extended	2	-	-	Yes	Yes	MLOC_64063.2	HC	2	56.5	334961200	RNA recognition motif domain;Nuclear transport factor 2	IPR000504,IPR002075	PF00076,PF02136	GO:0003676	GO:0005622	GO:0006810
extended	2	-	-	Yes	Yes	AK372371	HC	2	56.5	335174480	Dynamin central domain;Dynamin GTPase effector;Dynamin, GTPase domain;GTPase effector domain, GED;Dynamin	IPR000375,IPR003130,IPR001401,IPR020850,IPR022812	PF01031,SM00302,PF00350,PS51388,PR00195,PTHR11566:SF12,SM00053,PF02212,PTHR11566	GO:0005525	GO:0003924	GO:0005525	GO:0005525	GO:0003924
extended	2	-	-	Yes	Yes	MLOC_25633.1	HC	2	56.5	335174480	Integrase, catalytic core	IPR001584	PF00665	GO:0015074	GO:0003677
extended	2	-	-	Yes	Yes	MLOC_22572.1	HC	2	56.5	335721320	Reverse transcriptase	IPR000477	PF00078	GO:0006278	GO:0003723	GO:0003964
extended	2	-	-	Yes	Yes	MLOC_66841.1	HC	2	56.5	336201200	Helix-loop-helix DNA-binding domain	IPR001092	PTHR12565:SF7,SM00353,PS50888,PF00010,PTHR12565	GO:0006355
extended	2	-	-	Yes	Yes	AK252235.1	HC	2	56.5	338625400	Syntaxin, N-terminal;Target SNARE coiled-coil domain	IPR006011,IPR000727	PF00804,PF05739	GO:0016020	GO:0005515
extended	2	-	-	Yes	Yes	AK249562.1	HC	2	56.52	338973840	ARID/BRIGHT DNA-binding domain;Heat shock protein Hsp20	IPR001606,IPR002068	PF01388,PF00011	GO:0003677	GO:0005622
extended	2	-	-	Yes	Yes	MLOC_50528.1	LC	2	56.52	338973840	-	-	-	-
extended	2	-	-	Yes	Yes	AK368784	HC	2	56.52	339936080	Importin-beta, N-terminal;Exportin/Importin, Cse1-like	IPR001494,IPR013713	PF03810,PF08506,PS50166,PTHR10997,SM00913,PTHR10997:SF18	GO:0008565	GO:0006886	GO:0006886
extended	2	-	-	Yes	Yes	MLOC_1966.1	LC	2	56.52	339936080	-	-	-	-
extended	2	-	-	Yes	Yes	MLOC_1967.1	LC	2	56.52	339936080	-	-	-	-
extended	2	-	-	Yes	Yes	MLOC_45168.1	LC	2	56.52	340497800	-	-	-	-
extended	2	-	-	Yes	Yes	MLOC_61189.1	HC	2	56.52	341455080	Multicopper oxidase, copper-binding site;Multicopper oxidase, type 2;Multicopper oxidase, type 1;Multicopper oxidase, type 3	IPR002355,IPR011706,IPR001117,IPR011707	PS51257,PS00080,PTHR11709,PTHR11709:SF9,PF07731,PF00394,PF07732	GO:0005507	GO:0016491	GO:0005507	GO:0055114	GO:0055114	GO:0016491
extended	2	-	-	Yes	Yes	MLOC_14216.1	HC	2	56.52	348712800	Serine/threonine-protein kinase-like domain;Serine/threonine-protein kinase, active site;Protein kinase, catalytic domain;Serine/threonine-protein kinase domain;Protein kinase, ATP binding site	IPR017442,IPR008271,IPR000719,IPR002290,IPR017441	PF00069,PS00108,PTHR24054,PS50011,SM00220,PTHR24054:SF37,PS00107	GO:0006468	GO:0005524	GO:0004672	GO:0006468	GO:0004674	GO:0004672	GO:0006468	GO:0005524	GO:0005524	GO:0004674	GO:0006468	GO:0005524
extended	2	-	-	Yes	Yes	MLOC_16170.2	HC	2	56.52	348712800	Tetratricopeptide TPR-1	IPR001440	PF00515	GO:0005515
extended	2	-	-	Yes	Yes	MLOC_37680.1	HC	2	56.52	348712800	Uncharacterised protein family SERF	IPR007513	PF04419
extended	2	-	-	Yes	Yes	MLOC_6280.1	HC	2	56.52	348712800	RNA-processing protein, HAT helix;U3 small nucleolar RNA-associated protein 6	IPR003107,IPR013949	SM00386,PTHR23271,PF08640,PTHR23271:SF1	GO:0006396	GO:0005622
extended	2	-	-	Yes	Yes	AK370602	HC	2	56.52	353025520	Peptidase C19, ubiquitin carboxyl-terminal hydrolase 2;MATH;Peptidase C19, ubiquitin carboxyl-terminal hydrolase 2, conserved site	IPR001394,IPR002083,IPR018200	PF00443,PF12436,PTHR24006,SM00061,PS50144,PS00973,PS50235,PS00972,PF00917,PTHR24006:SF110	GO:0004221	GO:0006511	GO:0005515	GO:0006511	GO:0004221
extended	2	-	-	Yes	Yes	MLOC_13072.2	HC	2	56.52	353025520	FBD	IPR013596	PF08387
extended	2	-	-	Yes	Yes	MLOC_54528.1	HC	2	56.52	353526480	Photosystem II PsbP, oxygen evolving complex	IPR002683	PF01789	GO:0009654	GO:0009523	GO:0015979	GO:0019898	GO:0005509
extended	2	-	-	Yes	Yes	MLOC_6580.2	HC	2	56.52	353526480	NADP-dependent oxidoreductase domain	IPR023210	PF00248
extended	2	-	-	Yes	Yes	AK249963.1	HC	2	56.52	354523440	Serine/threonine-protein kinase-like domain;NAF domain	IPR017442,IPR004041	PF00069,PF03822	GO:0006468	GO:0005524	GO:0004672	GO:0007165
extended	2	-	-	Yes	Yes	AK355586	HC	2	56.52	354523440	Spermine synthase;Methyltransferase type 11	IPR001045,IPR013216	PF01564,PF08241,PTHR12176:SF9,PTHR12176	GO:0003824	GO:0008168	GO:0008152
extended	2	-	-	Yes	Yes	MLOC_15379.1	LC	2	56.52	354523440	-	-	-	-
extended	2	-	-	Yes	Yes	MLOC_57806.2	HC	2	56.52	354523440	Domain of unknown function DUF221	IPR003864	PTHR13018:SF5,PF02714,PTHR13018	GO:0016020
extended	2	-	-	Yes	Yes	MLOC_59585.1	HC	2	56.52	354523440	Nuclear-interacting partner of ALK/Rsm1-like;Zinc finger, C3HC-like	IPR013909,IPR012935	PF08600,PF07967	GO:0005634	GO:0008270
extended	2	-	-	Yes	Yes	MLOC_68288.1	HC	2	56.52	354523440	PAS fold-3	IPR013655	PF08447	GO:0005515
extended	2	-	-	Yes	Yes	MLOC_68289.1	LC	2	56.52	354523440	-	-	-	-
extended	2	-	-	Yes	Yes	AK249367.1	HC	2	56.52	357975600	FMN-dependent dehydrogenase	IPR000262	PF01070	GO:0016491
extended	2	-	-	Yes	Yes	AK362850	HC	2	56.52	357975600	Serine/threonine-protein kinase-like domain;Leucine-rich repeat-containing N-terminal, type 2;Leucine-rich repeat	IPR017442,IPR013210,IPR001611	PF00069,PF08263,PF00560	GO:0006468	GO:0005524	GO:0004672	GO:0005515
extended	2	-	-	Yes	Yes	AK367481	HC	2	56.52	357975600	FAS1 domain	IPR000782	PTHR10900:SF38,SM00554,PS50213,PF02469,PTHR10900
extended	2	-	-	Yes	Yes	MLOC_8326.1	LC	2	56.52	357975600	-	-	-	-
extended	2	-	-	Yes	Yes	MLOC_5354.1	HC	2	56.52	358736960	Prolyl-tRNA synthetase, class II, C-terminal;Aminoacyl-tRNA synthetase, class II (G/ H/ P/ S), conserved domain;Anticodon-binding	IPR016061,IPR002314,IPR004154	PF09180,PF00587,PF03129	GO:0005737	GO:0005524	GO:0000166	GO:0004827	GO:0006433	GO:0005737	GO:0004812	GO:0005524	GO:0000166	GO:0006418	GO:0004812	GO:0005524
extended	2	-	-	Yes	Yes	AK359232	HC	2	56.52	359662000	Heat shock protein DnaJ;Heat shock protein DnaJ, N-terminal	IPR003095,IPR001623	PR00625,PTHR25040,PS50076,PTHR25040:SF165,SM00271,PF00226	GO:0051082	GO:0031072	GO:0006457	GO:0031072
extended	2	-	-	Yes	Yes	MLOC_36304.1	LC	2	56.52	361122720	-	-	-	-
extended	2	-	-	Yes	Yes	MLOC_57766.1	HC	2	56.52	361122720	GYF	IPR003169	PF02213	GO:0005515
extended	2	-	-	Yes	Yes	MLOC_57767.2	HC	2	56.52	361122720	-	-	-	-
extended	2	-	-	Yes	Yes	MLOC_73189.1	LC	2	56.52	361122720	-	-	-	-
extended	2	-	-	Yes	Yes	MLOC_62365.1	HC	2	56.52	362731000	WW domain binding protein 11	IPR019007	PF09429	GO:0006396
extended	2	-	-	Yes	Yes	MLOC_11412.2	HC	2	56.52	364157000	Multi antimicrobial extrusion protein	IPR002528	PF01554,PTHR11206:SF51,PTHR11206	GO:0015238	GO:0006855	GO:0016020	GO:0055085	GO:0015297
extended	2	-	-	Yes	Yes	MLOC_37235.1	HC	2	56.52	364157000	-	-	-	-
extended	2	-	-	Yes	Yes	MLOC_5129.1	HC	2	56.52	364157000	Ribosomal protein L29	IPR001854	PTHR13872,PF00831,PTHR13872:SF11	GO:0005622	GO:0006412	GO:0005840	GO:0003735
extended	2	-	-	Yes	Yes	MLOC_80753.1	HC	2	56.52	364157000	U box domain	IPR003613	PF04564	GO:0016567	GO:0004842	GO:0000151
extended	2	-	-	Yes	Yes	MLOC_59613.4	HC	2	56.52	365508600	WD40 repeat, subgroup	IPR019781	PF00400
extended	2	-	-	Yes	Yes	MLOC_59614.3	HC	2	56.52	365508600	Multi antimicrobial extrusion protein	IPR002528	PF01554	GO:0015238	GO:0006855	GO:0016020	GO:0055085	GO:0015297
extended	2	-	-	Yes	Yes	AK249247.1	LC	2	56.52	366547720	-	-	-	-
extended	2	-	-	Yes	Yes	MLOC_28373.1	HC	2	56.52	366547720	-	-	-	-
extended	2	-	-	Yes	Yes	MLOC_41698.2	LC	2	56.52	366547720	-	-	-	-
extended	2	-	-	Yes	Yes	MLOC_7712.3	LC	2	56.52	366547720	-	-	-	-
extended	2	-	-	Yes	Yes	MLOC_3417.1	HC	2	56.52	367693480	Metallophosphoesterase domain	IPR004843	PTHR22953,PF00149	GO:0016787
extended	2	-	-	Yes	Yes	MLOC_55867.1	HC	2	56.52	367693480	Protein of unknown function DUF1242	IPR009653	PF06842,PTHR13229
extended	2	-	-	Yes	Yes	MLOC_7414.1	HC	2	56.52	367693480	3'-5' exonuclease	IPR002562	PF01612	GO:0005622	GO:0006139	GO:0008408	GO:0003676
extended	2	-	-	Yes	Yes	MLOC_63184.1	HC	2	56.52	368169640	Transcription factor, WRKY, Zn-cluster;DNA-binding WRKY	IPR018872,IPR003657	PF10533,PF03106,SM00774,PS50811	GO:0003700	GO:0006355	GO:0043565
extended	2	-	-	Yes	Yes	MLOC_37423.1	HC	2	56.52	368938440	Phox/Bem1p;Plant regulator RWP-RK	IPR000270,IPR003035	PF00564,PF02042	GO:0005515
extended	2	-	-	Yes	Yes	MLOC_54474.1	HC	2	56.52	368938440	Short-chain dehydrogenase/reductase SDR	IPR002198	PF00106	GO:0008152	GO:0016491
extended	2	-	-	Yes	Yes	AK363714	HC	2	56.52	370007320	Tetratricopeptide repeat;Tetratricopeptide TPR-1;Tetratricopeptide repeat-containing;Sel1-like	IPR019734,IPR001440,IPR013026,IPR006597	SM00028,PS50005,PF00515,PS50293,PTHR23083,PTHR23083:SF21,SM00671	GO:0005515
extended	2	-	-	Yes	Yes	AK251068.1	LC	2	56.52	370808360	-	-	-	-
extended	2	-	-	Yes	Yes	MLOC_11509.1	LC	2	56.52	370808360	-	-	-	-
extended	2	-	-	Yes	Yes	MLOC_11510.1	LC	2	56.52	370808360	-	-	-	-
extended	2	-	-	Yes	Yes	MLOC_39748.2	LC	2	56.52	370808360	-	-	-	-
extended	2	-	-	Yes	Yes	MLOC_39749.1	LC	2	56.52	370808360	-	-	-	-
extended	2	-	-	Yes	Yes	MLOC_57489.1	LC	2	56.52	370808360	-	-	-	-
extended	2	-	-	Yes	Yes	AK354901	LC	2	56.52	371450680	-	-	-	-
extended	2	-	-	Yes	Yes	MLOC_11063.4	HC	2	56.52	371450680	ATPase, BadF/BadG/BcrA/BcrD type	IPR002731	PTHR12862,PF01869
extended	2	-	-	Yes	Yes	MLOC_2629.1	LC	2	56.52	371450680	-	-	-	-
extended	2	-	-	Yes	Yes	MLOC_44058.1	LC	2	56.52	371450680	-	-	-	-
extended	2	-	-	Yes	Yes	MLOC_44059.1	HC	2	56.52	371450680	Leucine-rich repeat;Leucine-rich repeat-containing N-terminal, type 2;Serine-threonine/tyrosine-protein kinase	IPR001611,IPR013210,IPR001245	PF00560,PF08263,PF07714	GO:0005515	GO:0004672	GO:0006468
extended	2	-	-	Yes	Yes	MLOC_77670.1	HC	2	56.52	371450680	-	-	-	-
extended	2	-	-	Yes	Yes	MLOC_21619.1	HC	2	56.52	372373240	Uncharacterised protein family UPF0497, trans-membrane plant	IPR006702	PTHR11615,PTHR11615:SF82,PF04535
extended	2	-	-	Yes	Yes	MLOC_46552.1	LC	2	56.52	372373240	-	-	-	-
extended	2	-	-	Yes	Yes	MLOC_4774.1	HC	2	56.52	372373240	Phosphoribulokinase/uridine kinase	IPR006083	PF00485	GO:0008152	GO:0005524	GO:0016301
extended	2	-	-	Yes	Yes	MLOC_69129.1	HC	2	56.52	372373240	-	-	-	-
extended	2	-	-	Yes	Yes	MLOC_76403.3	HC	2	56.53	372373240	tRNA isopentenyltransferase;Zinc finger, double-stranded RNA binding	IPR002627,IPR022755	PF01715,PF12171	GO:0008033	GO:0005524
extended	2	-	-	Yes	Yes	MLOC_5001.2	HC	2	56.59	372373240	Tetratricopeptide TPR-1;Tetratricopeptide repeat;Peptidyl-prolyl cis-trans isomerase, FKBP-type, domain;Peptidyl-prolyl cis-trans isomerase, FKBP-type;Tetratricopeptide repeat-containing	IPR001440,IPR019734,IPR001179,IPR023566,IPR013026	PF00515,SM00028,PF00254,PS50059,PTHR10516,PTHR10516:SF66,PS50293,PS50005	GO:0005515	GO:0006457
extended	2	-	-	Yes	Yes	MLOC_38197.1	LC	2	56.62	321081880	-	-	-	-
extended	2	-	-	Yes	Yes	MLOC_38196.6	HC	2	56.62	321081880	-	-	-	-
extended	2	-	-	Yes	Yes	MLOC_35058.1	HC	2	56.63	372373240	Peptidase C19, ubiquitin carboxyl-terminal hydrolase 2	IPR001394	PF00443	GO:0004221	GO:0006511
extended	2	-	-	Yes	Yes	AK358692	HC	2	56.67	372373240	-	-	-	-
extended	2	-	-	Yes	Yes	AK373236	HC	2	56.73	372740280	-	-	-	-
extended	2	-	-	Yes	Yes	MLOC_79232.1	LC	2	56.73	372740280	-	-	-	-
extended	2	-	-	Yes	Yes	MLOC_79233.1	LC	2	56.73	372740280	-	-	-	-
extended	2	-	-	Yes	Yes	MLOC_59150.3	HC	2	56.78	372373240	Zinc finger, RanBP2-type	IPR001876	PF00641	GO:0008270	GO:0005622
extended	2	-	-	Yes	Yes	MLOC_59151.1	HC	2	56.78	372373240	Xanthine/uracil/vitamin C permease	IPR006043	PF00860	GO:0055085	GO:0005215	GO:0006810	GO:0016020
extended	2	-	-	Yes	Yes	AK356266	HC	2	56.91	375746040	-	-	-	-
extended	2	-	-	Yes	Yes	MLOC_64879.2	HC	2	56.91	375746040	SANT domain, DNA binding;MYB-like	IPR001005,IPR017877	SM00717,PS50090	GO:0003677
extended	2	-	-	Yes	Yes	MLOC_73712.1	HC	2	56.91	375746040	Heavy metal-associated domain, HMA	IPR006121	PF00403	GO:0046872	GO:0030001
extended	2	-	-	Yes	Yes	MLOC_73713.1	HC	2	56.91	375746040	ATPase, AAA-2;UvrB/UvrC protein;Clp, N-terminal;ATPase, AAA-type, core;Clp ATPase, C-terminal	IPR013093,IPR001943,IPR004176,IPR003959,IPR019489	PF07724,PF02151,PF02861,PF00004,PF10431	GO:0005524	GO:0004518	GO:0006289	GO:0003677	GO:0019538
extended	2	-	-	Yes	Yes	MLOC_7880.1	LC	2	56.92	375746040	-	-	-	-
extended	2	-	-	Yes	Yes	MLOC_7881.1	HC	2	56.92	375746040	Short-chain dehydrogenase/reductase SDR;Short-chain dehydrogenase/reductase, conserved site;Glucose/ribitol dehydrogenase	IPR002198,IPR020904,IPR002347	PR00080,PTHR24322,PS00061,PTHR24322:SF34,PR00081,PF00106	GO:0008152	GO:0016491	GO:0016491
extended	2	-	-	Yes	Yes	AK249523.1	HC	2	56.98	379929800	Aspartate/ornithine carbamoyltransferase, Asp/Orn-binding domain;Aspartate/ornithine carbamoyltransferase, carbamoyl-P binding	IPR006131,IPR006132	PF00185,PF02729	GO:0016597	GO:0006520	GO:0016743	GO:0006520	GO:0016743
extended	2	-	-	Yes	Yes	AK367122	HC	2	56.98	379929800	-	-	-	-
extended	2	-	-	Yes	Yes	MLOC_16240.6	HC	2	56.98	379929800	Metallophosphoesterase domain	IPR004843	PF00149	GO:0016787
extended	2	-	-	Yes	Yes	MLOC_55672.1	HC	2	56.98	379929800	Aminotransferase-like, plant mobile domain	IPR019557	PF10536
extended	2	-	-	Yes	Yes	MLOC_55673.4	HC	2	56.98	379929800	RNA recognition motif domain;RNA-binding protein Lupus La	IPR000504,IPR006630	PF00076,PF05383	GO:0003676
extended	2	-	-	Yes	Yes	MLOC_57236.1	HC	2	56.98	379929800	General substrate transporter	IPR005828	PF00083	GO:0022857	GO:0055085	GO:0016021
extended	2	-	-	Yes	Yes	MLOC_57591.1	HC	2	56.98	379929800	Protein of unknown function DUF594	IPR007658	PF04578
extended	2	-	-	Yes	Yes	MLOC_6579.1	HC	2	56.98	379929800	-	-	-	-
extended	2	-	-	Yes	Yes	MLOC_66590.1	HC	2	56.98	379929800	Ionotropic glutamate receptor;Extracellular ligand-binding receptor;Extracellular solute-binding protein, family 3	IPR001320,IPR001828,IPR001638	PF00060,PF01094,PF00497	GO:0004970	GO:0005234	GO:0016020	GO:0005215	GO:0006810	GO:0030288
extended	2	-	-	Yes	Yes	MLOC_70140.1	HC	2	56.98	379929800	Plastocyanin-like	IPR003245	PF02298,PD003122,PS51485	GO:0005507	GO:0009055
extended	2	-	-	Yes	Yes	MLOC_11928.1	HC	2	56.98	380941640	Translation elongation factor, IF5A C-terminal	IPR020189	PF01287	GO:0003723	GO:0043022	GO:0045905	GO:0003746	GO:0045901	GO:0006452
extended	2	-	-	Yes	Yes	MLOC_61155.2	HC	2	56.98	380941640	-	-	-	-
extended	2	-	-	Yes	Yes	AK368380	HC	2	57.01	380941640	-	-	-	-
extended	2	-	-	Yes	Yes	MLOC_57171.1	LC	2	57.01	381714160	-	-	-	-
extended	2	-	-	Yes	Yes	MLOC_57172.1	LC	2	57.01	381714160	-	-	-	-
extended	2	-	-	Yes	Yes	MLOC_64079.2	HC	2	57.01	381714160	-	-	-	-
extended	2	-	-	Yes	Yes	MLOC_6738.1	HC	2	57.01	381714160	Photosystem I PsaG/PsaK protein	IPR000549	PS01026,PF01241	GO:0009522	GO:0015979	GO:0016020
extended	2	-	-	Yes	Yes	AK358930	HC	2	57.01	382168000	Protein of unknown function DUF868, plant	IPR008586	PF05910
extended	2	-	-	Yes	Yes	MLOC_12224.1	HC	2	57.01	382168000	Histidinol dehydrogenase;Histidinol dehydrogenase, conserved site	IPR012131,IPR001692	PTHR21256:SF2,PR00083,PTHR21256,PS00611,PF00815	GO:0004399	GO:0000105	GO:0008270	GO:0051287	GO:0055114	GO:0000105	GO:0055114	GO:0004399
extended	2	-	-	Yes	Yes	MLOC_23117.1	HC	2	57.01	382168000	-	-	-	-
extended	2	-	-	Yes	Yes	MLOC_31054.1	LC	2	57.01	382168000	-	-	-	-
extended	2	-	-	Yes	Yes	MLOC_31055.1	LC	2	57.01	382168000	-	-	-	-
extended	2	-	-	Yes	Yes	MLOC_45918.1	LC	2	57.01	382168000	-	-	-	-
extended	2	-	-	Yes	Yes	MLOC_60804.2	HC	2	57.01	382168000	Domain of unknown function DUF547	IPR006869	PF04784
extended	2	-	-	Yes	Yes	AK368461	HC	2	57.01	382358960	Uncharacterised protein family UPF0250	IPR007454	PF04359
extended	2	-	-	Yes	Yes	MLOC_43486.2	HC	2	57.01	384199120	Isocitrate/isopropylmalate dehydrogenase;Isopropylmalate dehydrogenase-like domain	IPR001804,IPR024084	PTHR11835:SF5,PTHR11835,PF00180	GO:0000287	GO:0055114	GO:0016616	GO:0051287	GO:0055114	GO:0016616
extended	2	-	-	Yes	Yes	MLOC_9899.1	HC	2	57.01	384199120	ATPase, AAA-type, core	IPR003959	PF00004	GO:0005524
extended	2	-	-	Yes	Yes	AK252328.1	HC	2	57.01	384683960	WD40 repeat, subgroup;PUL;PLAA family ubiquitin binding, PFU	IPR019781,IPR013535,IPR015155	PF00400,PF08324,PF09070
extended	2	-	-	Yes	Yes	MLOC_48372.1	HC	2	57.03	384873680	Transcriptional factor B3	IPR003340	PF02362	GO:0006355	GO:0003677
extended	2	-	-	Yes	Yes	MLOC_57467.1	HC	2	57.03	384873680	DNA primase, large subunit, eukaryotic;DNA primase, large subunit, eukaryotic/archaeal	IPR016558,IPR007238	PTHR10537,PF04104	GO:0016779	GO:0003896	GO:0006269
extended	2	-	-	Yes	Yes	MLOC_36374.1	HC	2	57.03	386510480	-	-	-	-
extended	2	-	-	Yes	Yes	AK373114	HC	2	57.05	386510480	Glycoside hydrolase, family 13, N-terminal;Alpha-amylase, C-terminal all beta;Alpha amylase;Glycosyl hydrolase, family 13, catalytic domain	IPR004193,IPR006048,IPR015902,IPR006047	PF02922,PTHR10357:SF27,PF02806,PTHR10357,PF00128	GO:0004553	GO:0005975	GO:0043169	GO:0005975	GO:0003824
extended	2	-	-	Yes	Yes	MLOC_56094.1	HC	2	57.05	386510480	NAD-dependent epimerase/dehydratase	IPR001509	PTHR12126:SF2,PTHR12126,PF01370	GO:0044237	GO:0003824	GO:0050662
extended	2	-	-	Yes	Yes	MLOC_56095.4	HC	2	57.05	386510480	Protein phosphatase 2C-like	IPR001932	PF00481	GO:0003824
extended	2	-	-	Yes	Yes	MLOC_9203.2	HC	2	57.05	386510480	Tubulin/FtsZ, GTPase domain	IPR003008	PF00091,PF12327	GO:0043234	GO:0051258
extended	2	-	-	Yes	Yes	MLOC_57630.1	HC	2	57.05	387125520	Zinc finger, RING-type	IPR001841	SM00184,PTHR10044,PS50089	GO:0008270	GO:0005515
extended	2	-	-	Yes	Yes	AK251184.1	HC	2	57.08	387493800	-	-	-	-
extended	2	-	-	Yes	Yes	AK374088	HC	2	57.08	387493800	Metallophosphoesterase domain	IPR004843	PF00149,PTHR11668,PTHR11668:SF91	GO:0016787
extended	2	-	-	Yes	Yes	MLOC_12981.1	LC	2	57.08	387493800	-	-	-	-
extended	2	-	-	Yes	Yes	MLOC_12983.1	LC	2	57.08	387493800	-	-	-	-
extended	2	-	-	Yes	Yes	MLOC_60716.2	HC	2	57.08	387493800	Prephenate dehydratase	IPR001086	PF00800	GO:0009094	GO:0004664
extended	2	-	-	Yes	Yes	AK376648	HC	2	57.14	389300480	VQ	IPR008889	PF05678
extended	2	-	-	Yes	Yes	AK354346	HC	2	57.15	389300480	Transketolase-like, pyrimidine-binding domain;2-oxoglutarate dehydrogenase, E1 component;Dehydrogenase, E1 component	IPR005475,IPR011603,IPR001017	SM00861,PTHR23152,PF00676,PF02779	GO:0004591	GO:0030976	GO:0055114	GO:0006096	GO:0008152	GO:0016624
extended	2	-	-	Yes	Yes	AK369935	HC	2	57.15	389300480	Aspartate/glutamate/uridylate kinase	IPR001048	PTHR26059,PTHR26059:SF1,PF00696	GO:0008652
extended	2	-	-	Yes	Yes	MLOC_61752.1	HC	2	57.15	390819480	Glycoside hydrolase, family 5	IPR001547	PF00150	GO:0004553	GO:0005975
extended	2	-	-	Yes	Yes	MLOC_61753.1	HC	2	57.15	390819480	Raffinose synthase	IPR008811	PF05691
extended	2	-	-	Yes	Yes	MLOC_65725.1	HC	2	57.15	390819480	-	-	-	-
extended	2	-	-	Yes	Yes	MLOC_69717.1	HC	2	57.15	390819480	Glycoside hydrolase, family 5	IPR001547	PF00150	GO:0004553	GO:0005975
extended	2	-	-	Yes	Yes	MLOC_41220.1	LC	2	57.16	390819480	-	-	-	-
extended	2	-	-	Yes	Yes	MLOC_63780.6	HC	2	57.17	391437000	HIP116, Rad5p N-terminal;Tyrosyl-DNA phosphodiesterase	IPR014905,IPR010347	PF08797,PF06087	GO:0016818	GO:0008270	GO:0003676	GO:0008081	GO:0005634	GO:0006281
extended	2	-	-	Yes	Yes	MLOC_63781.2	HC	2	57.17	391437000	Alpha-amylase, C-terminal beta-sheet;Alpha amylase;Glycosyl hydrolase, family 13, catalytic domain	IPR012850,IPR015902,IPR006047	PTHR10357:SF9,SM00810,PF07821,PTHR10357,PF00128	GO:0005509	GO:0004556	GO:0005975	GO:0043169	GO:0005975	GO:0003824
extended	2	-	-	Yes	Yes	MLOC_55398.1	HC	2	57.17	394331160	Heat shock protein DnaJ, N-terminal	IPR001623	PF00226,PF11926	GO:0031072
extended	2	-	-	Yes	Yes	MLOC_55399.2	HC	2	57.17	394331160	Nodulin-like	IPR010658	PF06813
extended	2	-	-	Yes	Yes	MLOC_75136.1	HC	2	57.17	394331160	Oligopeptide transporter OPT superfamily	IPR004813	PF03169	GO:0055085
extended	2	-	-	Yes	Yes	AK356053	LC	2	57.22	394331160	-	-	-	-
extended	2	-	-	Yes	Yes	MLOC_7487.1	LC	2	57.22	394331160	-	-	-	-
extended	2	-	-	Yes	Yes	MLOC_71693.1	HC	2	57.26	395801800	K+ potassium transporter	IPR003855	PF02705	GO:0071805	GO:0015079	GO:0016020
extended	2	-	-	Yes	Yes	MLOC_58960.1	HC	2	57.26	397796960	Ribosomal protein L18/L5	IPR005484	PF00861	GO:0005840	GO:0003735	GO:0006412	GO:0005622
extended	2	-	-	Yes	Yes	MLOC_60134.1	HC	2	57.26	397796960	Ovarian tumour, otubain	IPR003323	PF02338
extended	2	-	-	Yes	Yes	MLOC_69460.2	HC	2	57.26	397796960	-	-	-	-
extended	2	-	-	Yes	Yes	MLOC_72959.2	HC	2	57.26	397796960	Pentatricopeptide repeat	IPR002885	PF01535
extended	2	-	-	Yes	Yes	MLOC_78508.1	HC	2	57.26	397796960	Protein of unknown function DUF1022	IPR009367	PF06258
extended	2	-	-	Yes	Yes	MLOC_19928.1	LC	2	57.26	395801800	-	-	-	-
extended	2	-	-	Yes	Yes	MLOC_63966.1	HC	2	57.33	397796960	Glutaredoxin	IPR002109	PF00462	GO:0009055	GO:0015035	GO:0045454
extended	2	-	-	Yes	Yes	MLOC_78864.1	LC	2	57.35	397796960	-	-	-	-
extended	2	-	-	Yes	Yes	MLOC_78865.1	LC	2	57.35	397796960	-	-	-	-
extended	2	-	-	Yes	Yes	MLOC_77240.1	LC	2	57.35	398106960	-	-	-	-
extended	2	-	-	Yes	Yes	MLOC_77242.1	LC	2	57.35	398106960	-	-	-	-
extended	2	-	-	Yes	Yes	AK365623	HC	2	57.35	397796960	Plant lipid transfer protein/seed storage/trypsin-alpha amylase inhibitor	IPR003612	PF00234,SM00499,PS51257
extended	2	-	-	Yes	Yes	AK372769	HC	2	57.35	397796960	Glutaredoxin	IPR002109	PTHR10168:SF44,PS51354,PTHR10168,PF00462	GO:0009055	GO:0015035	GO:0045454
extended	2	-	-	Yes	Yes	AK360695	HC	2	57.35	398106960	Glycoside hydrolase, family 17	IPR000490	PTHR16631,PF00332	GO:0004553	GO:0005975
extended	2	-	-	Yes	Yes	AK365813	HC	2	57.35	398106960	Late embryogenesis abundant protein, LEA-14	IPR004864	PF03168
extended	2	-	-	Yes	Yes	MLOC_17101.1	HC	2	57.35	398106960	Peptidase C19, ubiquitin carboxyl-terminal hydrolase 2	IPR001394	PF00443	GO:0004221	GO:0006511
extended	2	-	-	Yes	Yes	MLOC_60935.1	HC	2	57.35	398106960	Plant neutral invertase	IPR006937	PF04853
extended	2	-	-	Yes	Yes	MLOC_60936.4	HC	2	57.35	398106960	Histone deacetylase domain	IPR023801	PF00850
extended	2	-	-	Yes	Yes	MLOC_76499.1	HC	2	57.35	398106960	Pectinesterase, catalytic;Pectinesterase, active site;Twin-arginine translocation pathway, signal sequence	IPR000070,IPR018040,IPR006311	PF01095,PTHR22931,PS00503,PTHR22931:SF5,PS51318	GO:0005618	GO:0042545	GO:0030599
extended	2	-	-	Yes	Yes	MLOC_61765.1	HC	2	57.35	399764840	-	-	-	-
extended	2	-	-	Yes	Yes	MLOC_72217.2	HC	2	57.35	399764840	Metallophosphoesterase domain	IPR004843	PF00149	GO:0016787
extended	2	-	-	Yes	Yes	MLOC_750.1	HC	2	57.35	402004280	Profilin/allergen	IPR002097	PF00235	GO:0015629	GO:0003779	GO:0007010
extended	2	-	-	Yes	Yes	AK252055.1	HC	2	57.43	402254760	Mov34/MPN/PAD-1	IPR000555	PF01398	GO:0005515
extended	2	-	-	Yes	Yes	AK361845	HC	2	57.44	404303240	-	-	-	-
extended	2	-	-	Yes	Yes	AK363697	HC	2	57.44	404303240	Chaperonin ClpA/B;Clp ATPase, C-terminal;Clp, N-terminal;ATPase, AAA-type, core;ATPase, AAA+ type, core;ATPase, AAA-2;Chaperonin ClpA/B, conserved site	IPR001270,IPR019489,IPR004176,IPR003959,IPR003593,IPR013093,IPR018368	PTHR11638,PR00300,PF10431,PF02861,PF00004,SM00382,PS00871,PF07724,PS00870,PTHR11638:SF12	GO:0005524	GO:0019538	GO:0000166	GO:0017111
extended	2	-	-	Yes	Yes	AK373490	HC	2	57.44	404303240	-	-	-	-
extended	2	-	-	Yes	Yes	MLOC_51106.1	HC	2	57.44	404303240	-	-	-	-
extended	2	-	-	Yes	Yes	MLOC_77651.3	HC	2	57.44	404303240	AMP-binding, conserved site;AMP-dependent synthetase/ligase	IPR020845,IPR000873	PS00455,PF11930,PF00501,PTHR24095:SF42,PTHR24095	GO:0003824	GO:0008152
extended	2	-	-	Yes	Yes	AK372794	HC	2	57.44	406747280	Sec23/Sec24, helical domain;Sec23/Sec24, trunk domain;Zinc finger, Sec23/Sec24-type;Sec23/Sec24 beta-sandwich	IPR006900,IPR006896,IPR006895,IPR012990	PF04815,PF04811,PF04810,PTHR13803,PF08033	GO:0006888	GO:0030127	GO:0006886	GO:0030127	GO:0006888	GO:0006886	GO:0006886	GO:0008270	GO:0006888	GO:0030127
extended	2	-	-	Yes	Yes	MLOC_16870.1	LC	2	57.44	406747280	-	-	-	-
extended	2	-	-	Yes	Yes	MLOC_22811.1	LC	2	57.44	406747280	-	-	-	-
extended	2	-	-	Yes	Yes	MLOC_37572.7	HC	2	57.44	406747280	ABC transporter-like;ABC transporter, transmembrane domain	IPR003439,IPR001140	PF00005,PF00664	GO:0016887	GO:0005524	GO:0016021	GO:0055085	GO:0006810	GO:0005524	GO:0042626
extended	2	-	-	Yes	Yes	MLOC_56998.3	HC	2	57.44	406747280	Glycosyl hydrolases family 32, N-terminal;Glycosyl hydrolase family 32, C-terminal	IPR013148,IPR013189	PF00251,PF08244
extended	2	-	-	Yes	Yes	MLOC_59539.1	LC	2	57.44	406747280	-	-	-	-
extended	2	-	-	Yes	Yes	MLOC_64750.5	HC	2	57.44	406747280	Major facilitator superfamily domain;Major facilitator superfamily	IPR020846,IPR011701	PTHR24003,PS50850,PF07690,PTHR24003:SF22	GO:0016021	GO:0055085
extended	2	-	-	Yes	Yes	MLOC_78779.3	HC	2	57.44	406747280	Carbonic anhydrase, alpha-class, catalytic domain	IPR001148	PF00194
extended	2	-	-	Yes	Yes	MLOC_48719.1	HC	2	57.44	408334480	-	-	-	-
extended	2	-	-	Yes	Yes	MLOC_53007.1	HC	2	57.44	408334480	Cellulose synthase	IPR005150	PF03552	GO:0016020	GO:0016760	GO:0030244
extended	2	-	-	Yes	Yes	MLOC_58620.1	LC	2	57.44	408334480	-	-	-	-
extended	2	-	-	Yes	Yes	MLOC_69056.1	HC	2	57.44	408334480	Clp, N-terminal	IPR004176	PF02861	GO:0019538
extended	2	-	-	Yes	Yes	MLOC_55530.1	HC	2	57.44	409896880	BRCT;NLI interacting factor	IPR001357,IPR004274	PF00533,PF03031	GO:0005622	GO:0005515
extended	2	-	-	Yes	Yes	MLOC_67410.1	HC	2	57.44	409896880	Golgin, RAB6-interacting	IPR007033	PF04949
extended	2	-	-	Yes	Yes	MLOC_67411.1	HC	2	57.44	409896880	DNA binding protein S1FA	IPR006779	PD019013,PF04689	GO:0006355	GO:0003677	GO:0005634
extended	2	-	-	Yes	Yes	AK370348	HC	2	57.44	410654520	CYC/TB1, R domain;Transcription factor TCP subgroup;Transcription factor, TCP	IPR017888,IPR017887,IPR005333	PS51370,PS51369,PF03634
extended	2	-	-	Yes	Yes	MLOC_10215.1	LC	2	57.44	410654520	-	-	-	-
extended	2	-	-	Yes	Yes	MLOC_10216.1	LC	2	57.44	410654520	-	-	-	-
extended	2	-	-	Yes	Yes	MLOC_20008.2	LC	2	57.44	410654520	-	-	-	-
extended	2	-	-	Yes	Yes	AK360454	HC	2	57.44	411878400	Rad21/Rec8-like protein, C-terminal, eukaryotic;Rad21/Rec8-like protein, N-terminal	IPR006909,IPR006910	PTHR12585:SF16,PF04824,PTHR12585,PF04825	GO:0000228	GO:0005515
extended	2	-	-	Yes	Yes	AK364840	HC	2	57.44	411878400	Serine/threonine-protein kinase-like domain;Protein kinase, catalytic domain;Serine/threonine-protein kinase, active site	IPR017442,IPR000719,IPR008271	PF00069,PS50011,PTHR24056:SF86,PTHR24056,PS00108	GO:0006468	GO:0005524	GO:0004672	GO:0004672	GO:0006468	GO:0005524	GO:0006468	GO:0004674
extended	2	-	-	Yes	Yes	MLOC_19788.2	HC	2	57.44	411878400	Transcription factor, FAR1-related;MULE transposase, conserved domain;Zinc finger, SWIM-type	IPR004330,IPR018289,IPR007527	PF03101,PF10551,PF04434	GO:0008270
extended	2	-	-	Yes	Yes	MLOC_73663.1	HC	2	57.44	411878400	-	-	-	-
extended	2	-	-	Yes	Yes	AK357118	HC	2	57.44	413778080	Plastid lipid-associated protein/fibrillin conserved domain	IPR006843	PF04755	GO:0009507	GO:0005198
extended	2	-	-	Yes	Yes	AK366311	LC	2	57.44	413778080	-	-	-	-
extended	2	-	-	Yes	Yes	MLOC_16364.1	LC	2	57.44	413778080	-	-	-	-
extended	2	-	-	Yes	Yes	MLOC_16365.1	LC	2	57.44	413778080	-	-	-	-
extended	2	-	-	Yes	Yes	MLOC_16366.1	LC	2	57.44	413778080	-	-	-	-
extended	2	-	-	Yes	Yes	MLOC_17758.1	LC	2	57.44	413778080	-	-	-	-
extended	2	-	-	Yes	Yes	MLOC_3239.1	HC	2	57.44	413778080	-	-	-	-
extended	2	-	-	Yes	Yes	MLOC_38173.1	LC	2	57.44	413778080	-	-	-	-
extended	2	-	-	Yes	Yes	MLOC_62134.5	HC	2	57.44	413778080	Tetraacyldisaccharide 4'-kinase	IPR003758	PF02606	GO:0009029	GO:0005524	GO:0009245
extended	2	-	-	Yes	Yes	MLOC_65768.1	LC	2	57.44	413778080	-	-	-	-
extended	2	-	-	Yes	Yes	MLOC_74341.1	HC	2	57.44	413778080	RNA recognition motif domain	IPR000504	PF00076	GO:0003676
extended	2	-	-	Yes	Yes	AK365327	HC	2	57.49	413778080	Regulator of chromosome condensation, RCC1	IPR000408	PS00626,PS50012,PTHR22870,PTHR22870:SF27,PF00415,PR00633
extended	2	-	-	Yes	Yes	MLOC_50914.1	HC	2	57.51	414605160	Amino acid transporter, transmembrane	IPR013057	PF01490
extended	2	-	-	Yes	Yes	MLOC_59065.1	HC	2	57.51	414605160	Exo70 exocyst complex subunit	IPR004140	PTHR12542:SF7,PTHR12542,PF03081	GO:0000145	GO:0006887
extended	2	-	-	Yes	Yes	MLOC_59068.1	HC	2	57.51	414605160	Cystathionine beta-synthase, core	IPR000644	PF00571	GO:0005515
extended	2	-	-	Yes	Yes	MLOC_58227.1	LC	2	57.53	414605160	-	-	-	-
extended	2	-	-	Yes	Yes	MLOC_58228.1	HC	2	57.53	414605160	-	-	-	-
extended	2	-	-	Yes	Yes	MLOC_61069.2	HC	2	57.58	414605160	WD40 repeat, subgroup	IPR019781	PF00400
extended	2	-	-	Yes	Yes	MLOC_73042.1	LC	2	57.59	414605160	-	-	-	-
extended	2	-	-	Yes	Yes	MLOC_80401.1	LC	2	57.62	414605160	-	-	-	-
extended	2	-	-	Yes	Yes	AK362019	HC	2	57.62	414605160	TMS membrane protein/tumour differentially expressed protein	IPR005016	PTHR10383:SF2,PTHR10383,PF03348	GO:0016020
extended	2	-	-	Yes	Yes	AK355868	HC	2	57.63	414782480	Glycosyl transferase, family 1	IPR001296	PF00534	GO:0009058
extended	2	-	-	Yes	Yes	MLOC_72326.1	LC	2	57.64	414782480	-	-	-	-
extended	2	-	-	Yes	Yes	MLOC_72327.1	LC	2	57.64	414782480	-	-	-	-
extended	2	-	-	Yes	Yes	MLOC_72328.1	LC	2	57.64	414782480	-	-	-	-
extended	2	-	-	Yes	Yes	MLOC_21177.5	HC	2	57.7	416801200	Protein of unknown function DUF3475;Protein of unknown function DUF668	IPR021864,IPR007700	PF11961,PF05003
extended	2	-	-	Yes	Yes	MLOC_4523.2	HC	2	57.7	416801200	Helicase/RNase D C-terminal, HRDC domain;Helicase, C-terminal;DNA/RNA helicase, DEAD/DEAH box type, N-terminal;RQC domain	IPR002121,IPR001650,IPR011545,IPR018982	PF00570,PF00271,PF00270,PF09382	GO:0005622	GO:0003676	GO:0004386	GO:0005524	GO:0003676	GO:0008026	GO:0005524	GO:0003676	GO:0043140	GO:0006281	GO:0006260
extended	2	-	-	Yes	Yes	MLOC_55509.1	HC	2	57.7	416801200	-	-	-	-
extended	2	-	-	Yes	Yes	MLOC_5557.1	LC	2	57.73	417718800	-	-	-	-
extended	2	-	-	Yes	Yes	MLOC_5558.1	LC	2	57.73	417718800	-	-	-	-
extended	2	-	-	Yes	Yes	AK367711	HC	2	57.73	418020120	Cystathionine beta-synthase, core	IPR000644	PS51371,PTHR13780,SM00116	GO:0005515
extended	2	-	-	Yes	Yes	MLOC_11916.3	HC	2	57.73	418020120	Peptidase S10, serine carboxypeptidase	IPR001563	PF00450	GO:0004185	GO:0006508
extended	2	-	-	Yes	Yes	MLOC_67394.1	HC	2	57.73	418020120	Pentatricopeptide repeat	IPR002885	PF01535
extended	2	-	-	Yes	Yes	MLOC_39819.1	HC	2	57.75	418020120	-	-	-	-
extended	2	-	-	Yes	Yes	MLOC_39818.1	LC	2	57.75	418020120	-	-	-	-
extended	2	-	-	Yes	Yes	AK356518	HC	2	57.79	418020120	CS domain;CS-like domain	IPR017447,IPR007052	PF04969,PTHR12356,PS51203
extended	2	-	-	Yes	Yes	AK367237	HC	2	57.79	418020120	Rab-GAP/TBC domain	IPR000195	PTHR22957,PTHR22957:SF27,PS50086,SM00164,PF00566	GO:0032313	GO:0005622	GO:0005097
extended	2	-	-	Yes	Yes	MLOC_51134.1	HC	2	57.8	418232160	Exostosin-like	IPR004263	PF03016	GO:0016020
extended	2	-	-	Yes	Yes	MLOC_61962.1	LC	2	57.83	418232160	-	-	-	-
extended	2	-	-	Yes	Yes	MLOC_61961.2	HC	2	57.83	418232160	Violaxanthin de-epoxidase	IPR010788	PF07137	GO:0009507	GO:0046422	GO:0055114
extended	2	-	-	Yes	Yes	MLOC_59818.1	HC	2	57.84	418232160			PF12451,PF00637
extended	2	-	-	Yes	Yes	AK248430.1	HC	2	57.94	419050560	Tify;CO/COL/TOC1, conserved site	IPR010399,IPR018467	PF06200,PF09425	GO:0005515
extended	2	-	-	Yes	Yes	MLOC_3976.1	HC	2	57.94	419050560	-	-	-	-
extended	2	-	-	Yes	Yes	MLOC_3977.2	HC	2	57.94	419050560	AIR synthase-related protein;AIR synthase-related protein, C-terminal	IPR000728,IPR010918	PF00586,PF02769	GO:0003824
extended	2	-	-	Yes	Yes	MLOC_59814.2	HC	2	57.94	419050560	Poly A polymerase, head domain	IPR002646	PF01743	GO:0016779	GO:0003723	GO:0006396
extended	2	-	-	Yes	Yes	MLOC_19879.1	HC	2	57.96	419050560	Amino acid-binding ACT	IPR002912	PF01842,PTHR13734:SF23,PTHR13734	GO:0008152	GO:0016597
extended	2	-	-	Yes	Yes	AK372995	HC	2	57.97	419050560	-	-	-	-
extended	2	-	-	Yes	Yes	AK355724	HC	2	57.97	419050560	-	-	-	-
extended	2	-	-	Yes	Yes	AK358730	HC	2	57.97	419050560			PTHR24015
extended	2	-	-	Yes	Yes	AK376050	HC	2	57.97	419050560	Elongator protein 3/MiaB/NifB;Radical SAM;Lipoate synthase	IPR006638,IPR007197,IPR003698	SM00729,PF04055,PTHR10949,PTHR10949:SF0	GO:0051536	GO:0003824	GO:0009107	GO:0016992	GO:0051539
extended	2	-	-	Yes	Yes	AK376730	HC	2	57.97	419050560	Serine hydrolase FSH	IPR005645	PF03959
extended	2	-	-	Yes	Yes	MLOC_51550.1	HC	2	57.97	421542960	K Homology, type 1, subgroup;RNA recognition motif domain	IPR018111,IPR000504	PF00013,PF00076	GO:0003723	GO:0003676
extended	2	-	-	Yes	Yes	MLOC_36608.1	LC	2	58.04	422127000	-	-	-	-
extended	2	-	-	Yes	Yes	MLOC_76579.1	LC	2	58.07	422127000	-	-	-	-
extended	2	-	-	Yes	Yes	AK358193	HC	2	58.07	424466880	-	-	-	-
extended	2	-	-	Yes	Yes	AK376361	HC	2	58.07	424466880	Ubiquitin interacting motif	IPR003903	SM00726,PS50330,PTHR12473
extended	2	-	-	Yes	Yes	MLOC_12551.2	HC	2	58.07	424466880	Serine/threonine-protein kinase-like domain;S-locus glycoprotein;Bulb-type lectin domain;PAN-2 domain	IPR017442,IPR000858,IPR001480,IPR013227	PF00069,PF00954,PF01453,PF08276	GO:0006468	GO:0005524	GO:0004672	GO:0048544	GO:0005529
extended	2	-	-	Yes	Yes	MLOC_14569.2	LC	2	58.07	424466880	-	-	-	-
extended	2	-	-	Yes	Yes	MLOC_14570.1	LC	2	58.07	424466880	-	-	-	-
extended	2	-	-	Yes	Yes	MLOC_14571.3	LC	2	58.07	424466880	-	-	-	-
extended	2	-	-	Yes	Yes	MLOC_32600.1	HC	2	58.07	424466880	Serine/threonine-protein kinase-like domain;S-locus glycoprotein;PAN-2 domain	IPR017442,IPR000858,IPR013227	PF00069,PF00954,PF08276	GO:0006468	GO:0005524	GO:0004672	GO:0048544
extended	2	-	-	Yes	Yes	MLOC_35121.1	HC	2	58.07	424466880	-	-	-	-
extended	2	-	-	Yes	Yes	MLOC_57947.1	HC	2	58.07	424466880	S-locus glycoprotein;Serine/threonine-protein kinase-like domain;PAN-2 domain;Bulb-type lectin domain	IPR000858,IPR017442,IPR013227,IPR001480	PF00954,PF00069,PF08276,PF01453	GO:0048544	GO:0006468	GO:0005524	GO:0004672	GO:0005529
extended	2	-	-	Yes	Yes	MLOC_73062.1	HC	2	58.07	424466880	Pyridoxal phosphate-dependent decarboxylase	IPR002129	PF00282	GO:0030170	GO:0016831	GO:0019752
extended	2	-	-	Yes	Yes	AK361050	HC	2	58.07	424466880	EngC GTPase;Ribosome biogenesis GTPase RsgA, putative	IPR010914,IPR004881	PTHR11089:SF39,PS50936,PTHR11089,PF03193	GO:0005525	GO:0003924	GO:0003924	GO:0005525
extended	2	-	-	Yes	Yes	MLOC_64984.1	LC	2	58.12	424466880	-	-	-	-
extended	2	-	-	Yes	Yes	AK373369	HC	2	58.14	424466880	Leo1-like protein	IPR007149	PF04004,PTHR23146
extended	2	-	-	Yes	Yes	AK364627	HC	2	58.14	424466880			PTHR13043
extended	2	-	-	Yes	Yes	AK356832	HC	2	58.18	424695040	-	-	-	-
extended	2	-	-	Yes	Yes	MLOC_62024.2	HC	2	58.18	425165000	-	-	-	-
extended	2	-	-	Yes	Yes	MLOC_6548.1	HC	2	58.18	425165000	-	-	-	-
extended	2	-	-	Yes	Yes	MLOC_57774.1	LC	2	58.18	424695040	-	-	-	-
extended	2	-	-	Yes	Yes	MLOC_10385.1	HC	2	58.92	447636280	-	-	-	-
extended	2	-	-	Yes	Yes	MLOC_10816.2	HC	2	58.92	447636280	NADH:flavin oxidoreductase/NADH oxidase, N-terminal	IPR001155	PF00724	GO:0016491	GO:0010181	GO:0055114
extended	2	-	-	Yes	Yes	MLOC_19175.1	HC	2	58.92	447636280	No apical meristem (NAM) protein	IPR003441	PF02365	GO:0006355	GO:0003677
extended	2	-	-	Yes	Yes	MLOC_21200.1	HC	2	58.92	447636280	Zinc finger, C3HC4 RING-type	IPR018957	PF00097
extended	2	-	-	Yes	Yes	MLOC_21379.2	HC	2	58.92	447636280	1-deoxy-D-xylulose 5-phosphate reductoisomerase, N-terminal;1-deoxy-D-xylulose 5-phosphate reductoisomerase, C-terminal	IPR013512,IPR013644	PF02670,PF08436	GO:0030604	GO:0055114	GO:0008299	GO:0046872	GO:0030604	GO:0046872	GO:0008299	GO:0055114
extended	2	-	-	Yes	Yes	MLOC_31126.1	LC	2	58.92	447636280	-	-	-	-
extended	2	-	-	Yes	Yes	MLOC_38046.3	HC	2	58.92	447636280	Mlo-related protein	IPR004326	PF03094	GO:0008219	GO:0016021
extended	2	-	-	Yes	Yes	MLOC_40310.1	LC	2	58.92	447636280	-	-	-	-
extended	2	-	-	Yes	Yes	MLOC_61229.2	HC	2	58.92	447636280	Calmodulin binding protein-like	IPR012416	PF07887
extended	2	-	-	Yes	Yes	MLOC_65647.1	HC	2	58.92	447636280	Alpha/beta hydrolase fold-1;Epoxide hydrolase-like	IPR000073,IPR000639	PF00561,PR00412,PTHR14189,PR00111	GO:0003824
extended	2	-	-	Yes	Yes	MLOC_65648.1	HC	2	58.92	447636280	-	-	-	-
extended	2	-	-	Yes	Yes	MLOC_71952.1	LC	2	58.92	447636280	-	-	-	-
extended	2	-	-	Yes	Yes	MLOC_71953.1	LC	2	58.92	447636280	-	-	-	-
extended	2	-	-	Yes	Yes	MLOC_73261.1	LC	2	58.92	447636280	-	-	-	-
extended	2	-	-	Yes	Yes	MLOC_73262.1	LC	2	58.92	447636280	-	-	-	-
extended	2	-	-	Yes	Yes	MLOC_5071.2	HC	2	58.92	448138480	Amino acid transporter, transmembrane	IPR013057	PF01490
extended	2	-	-	Yes	Yes	MLOC_59400.1	HC	2	58.92	448138480	Pectinesterase inhibitor	IPR006501	PF04043	GO:0004857	GO:0030599
extended	2	-	-	Yes	Yes	MLOC_54736.4	HC	2	58.92	449221000	Ferredoxin reductase-type FAD-binding domain;Flavoprotein transmembrane component;FAD-binding 8;Ferric reductase, NAD binding	IPR017927,IPR013130,IPR013112,IPR013121	PS51384,PF01794,PF08022,PF08030,PTHR11972,PTHR11972:SF3	GO:0055114	GO:0016491	GO:0016491	GO:0050660	GO:0005506	GO:0009055	GO:0016021	GO:0016491	GO:0055114
extended	2	-	-	Yes	Yes	MLOC_58840.1	HC	2	58.92	449221000	Methyltransferase type 11	IPR013216	PF08241	GO:0008168	GO:0008152
extended	2	-	-	Yes	Yes	MLOC_69572.1	HC	2	58.92	449221000	Lipoxygenase, C-terminal;Lipoxygenase, LH2	IPR013819,IPR001024	PF00305,PF01477	GO:0055114	GO:0016702	GO:0046872	GO:0005515
extended	2	-	-	Yes	Yes	MLOC_12658.5	HC	2	58.92	449951360	Serine/threonine-protein kinase-like domain	IPR017442	PF00069	GO:0006468	GO:0005524	GO:0004672
extended	2	-	-	Yes	Yes	AK354828	HC	2	58.92	450437440	Heat shock chaperonin-binding;26S proteasome complex ubiquitin receptor, subunit Rpn13	IPR006636,IPR006773	PTHR22904:SF167,SM00727,PF04683,PTHR22904	GO:0005634	GO:0005737
extended	2	-	-	Yes	Yes	AK376192	HC	2	58.92	450437440			PTHR23241,PTHR23241:SF1
extended	2	-	-	Yes	Yes	MLOC_54762.1	HC	2	58.92	450437440	Chloride channel, voltage gated;Cystathionine beta-synthase, core;Chloride channel ClC-plant	IPR001807,IPR000644,IPR002251	PTHR11689,PS51371,PR01120,PR00762,PTHR11689:SF11,PF00654,PF00571,SM00116	GO:0006821	GO:0016020	GO:0005247	GO:0055085	GO:0005515	GO:0005247	GO:0016020	GO:0006821
extended	2	-	-	Yes	Yes	MLOC_66241.1	HC	2	58.92	450437440	Serine/threonine-protein kinase-like domain	IPR017442	PF00069	GO:0006468	GO:0005524	GO:0004672
extended	2	-	-	Yes	Yes	AK374018	HC	2	58.92	451154160	T-complex 11	IPR008862	PF05794
extended	2	-	-	Yes	Yes	MLOC_11821.1	LC	2	58.92	451154160	-	-	-	-
extended	2	-	-	Yes	Yes	MLOC_11822.1	LC	2	58.92	451154160	-	-	-	-
extended	2	-	-	Yes	Yes	MLOC_11823.1	LC	2	58.92	451154160	-	-	-	-
extended	2	-	-	Yes	Yes	MLOC_11824.1	LC	2	58.92	451154160	-	-	-	-
extended	2	-	-	Yes	Yes	MLOC_15540.1	LC	2	58.92	451154160	-	-	-	-
extended	2	-	-	Yes	Yes	MLOC_15541.1	LC	2	58.92	451154160	-	-	-	-
extended	2	-	-	Yes	Yes	MLOC_15542.1	LC	2	58.92	451154160	-	-	-	-
extended	2	-	-	Yes	Yes	MLOC_7945.2	HC	2	58.92	451154160	T-complex 11	IPR008862	PF05794
extended	2	-	-	Yes	Yes	AK354336	HC	2	58.96	451154160	-	-	-	-
extended	2	-	-	Yes	Yes	MLOC_64596.1	HC	2	59.07	451433160	Auxin response factor;AUX/IAA protein;Transcriptional factor B3	IPR010525,IPR003311,IPR003340	PF06507,PF02309,PF02362	GO:0005634	GO:0006355	GO:0009725	GO:0003677	GO:0006355	GO:0005634	GO:0006355	GO:0003677
extended	2	-	-	Yes	Yes	AK366800	HC	2	59.07	451433160	Serine/threonine-protein kinase-like domain	IPR017442	PF00069	GO:0006468	GO:0005524	GO:0004672
extended	2	-	-	Yes	Yes	MLOC_81780.2	HC	2	59.07	451433160	Haloacid dehalogenase-like hydrolase	IPR005834	PF00702,PTHR18901	GO:0003824	GO:0008152
extended	2	-	-	Yes	Yes	AK357630	HC	2	59.21	452916200	Beta-ketoacyl synthase, N-terminal;Beta-ketoacyl synthase, active site;Beta-ketoacyl synthase;Beta-ketoacyl synthase, C-terminal	IPR014030,IPR018201,IPR000794,IPR014031	PTHR11712:SF52,PF00109,PS00606,PTHR11712,PF02801	GO:0009058	GO:0003824
extended	2	-	-	Yes	Yes	AK362637	HC	2	59.21	452916200	F-box domain, cyclin-like	IPR001810	PTHR23125:SF23,PTHR23125,PS50181	GO:0005515
extended	2	-	-	Yes	Yes	AK369186	HC	2	59.35	452916200	-	-	-	-
extended	2	-	-	Yes	Yes	MLOC_15705.2	HC	2	59.35	452916200	Zinc finger, SWIM-type;Transcription factor, FAR1-related;MULE transposase, conserved domain	IPR007527,IPR004330,IPR018289	PF04434,PF03101,PF10551	GO:0008270
extended	2	-	-	Yes	Yes	MLOC_20785.1	LC	2	59.35	452916200	-	-	-	-
extended	2	-	-	Yes	Yes	MLOC_5638.1	HC	2	59.49	452916200	Aldose 1-epimerase	IPR008183	PF01263	GO:0016853	GO:0005975
extended	2	-	-	Yes	Yes	MLOC_53989.3	HC	2	59.49	453384920	RNA-binding, CRM domain	IPR001890	PF01985	GO:0003723
extended	2	-	-	Yes	Yes	MLOC_58913.1	HC	2	59.49	454536880	Pentatricopeptide repeat	IPR002885	PF01535
extended	2	-	-	Yes	Yes	MLOC_62175.1	HC	2	59.49	454536880	Serine/threonine-protein kinase-like domain;Leucine-rich repeat-containing N-terminal, type 2;Protein kinase, catalytic domain;Protein kinase, ATP binding site	IPR017442,IPR013210,IPR000719,IPR017441	PTHR24420:SF538,PF00069,PF08263,PS50011,PS00107,PTHR24420	GO:0006468	GO:0005524	GO:0004672	GO:0004672	GO:0006468	GO:0005524	GO:0005524
extended	2	-	-	Yes	Yes	MLOC_74251.1	HC	2	59.49	454536880	Protein of unknown function DUF593	IPR007656	PF04576
extended	2	-	-	Yes	Yes	MLOC_8620.1	HC	2	59.49	454536880	Protein of unknown function DUF593	IPR007656	PF04576
extended	2	-	-	Yes	Yes	AK374882	HC	2	59.49	455191600	Pentatricopeptide repeat	IPR002885	PF01535
extended	2	-	-	Yes	Yes	AK375003	HC	2	59.49	455191600	Like-Sm ribonucleoprotein (LSM) domain, eukaryotic/archaea-type;Like-Sm ribonucleoprotein (LSM) domain	IPR006649,IPR001163	PTHR15588,SM00651,PTHR15588:SF5,PF01423
extended	2	-	-	Yes	Yes	MLOC_10773.3	HC	2	59.49	455191600	Protein of unknown function DUF567	IPR007612	PF04525
extended	2	-	-	Yes	Yes	MLOC_66101.1	LC	2	59.49	455191600	-	-	-	-
extended	2	-	-	Yes	Yes	MLOC_66102.1	HC	2	59.49	455191600	Signal peptidase complex subunit 2	IPR009582	PF06703,PTHR13085	GO:0008233	GO:0005787	GO:0016021	GO:0006465
extended	2	-	-	Yes	Yes	MLOC_70500.1	HC	2	59.49	455191600	Peptidyl-prolyl cis-trans isomerase, FKBP-type, domain;Peptidyl-prolyl cis-trans isomerase, FKBP-type	IPR001179,IPR023566	PS50059,PF00254,PTHR10516	GO:0006457
extended	2	-	-	Yes	Yes	AK250368.1	HC	2	59.49	456481200	-	-	-	-
extended	2	-	-	Yes	Yes	AK250389.1	HC	2	59.49	456481200	-	-	-	-
extended	2	-	-	Yes	Yes	AK251121.1	HC	2	59.49	456481200	-	-	-	-
extended	2	-	-	Yes	Yes	AK363852	HC	2	59.49	456481200	-	-	-	-
extended	2	-	-	Yes	Yes	AK365193	HC	2	59.49	456481200	Glutamine amidotransferase superfamily;Carbamoyl-phosphate synthase, GATase domain;Glutamine amidotransferase type 1;Anthranilate synthase component II/delta crystallin	IPR011702,IPR001317,IPR017926,IPR006220	PR00096,PR00099,PF00117,PS51273,PTHR11922:SF7,PTHR11922,PR00097	GO:0003824	GO:0006541	GO:0006541	GO:0003824	GO:0003824	GO:0009058
extended	2	-	-	Yes	Yes	MLOC_10410.1	LC	2	59.49	456481200	-	-	-	-
extended	2	-	-	Yes	Yes	MLOC_10411.2	HC	2	59.49	456481200			PF12333
extended	2	-	-	Yes	Yes	MLOC_13244.1	HC	2	59.49	456481200	Pentatricopeptide repeat	IPR002885	PF01535
extended	2	-	-	Yes	Yes	MLOC_51258.1	HC	2	59.49	456481200	Domain of unknown function DUF623	IPR006458	PF04844
extended	2	-	-	Yes	Yes	MLOC_55285.1	HC	2	59.49	456481200	Protein of unknown function DUF1644	IPR012866	PF07800
extended	2	-	-	Yes	Yes	MLOC_58066.2	HC	2	59.49	456481200	-	-	-	-
extended	2	-	-	Yes	Yes	MLOC_58067.3	HC	2	59.49	456481200	ChaC-like protein	IPR006840	PF04752
extended	2	-	-	Yes	Yes	MLOC_61499.1	HC	2	59.49	456481200	Pentatricopeptide repeat	IPR002885	PF01535
extended	2	-	-	Yes	Yes	MLOC_61500.3	HC	2	59.49	456481200	Domain of unknown function DUF125, transmembrane	IPR008217	PF01988
extended	2	-	-	Yes	Yes	MLOC_61501.1	LC	2	59.49	456481200	-	-	-	-
extended	2	-	-	Yes	Yes	MLOC_64043.1	HC	2	59.49	456481200	-	-	-	-
extended	2	-	-	Yes	Yes	MLOC_65790.1	HC	2	59.49	456481200	Pyridoxal phosphate-dependent decarboxylase	IPR002129	PF00282	GO:0030170	GO:0016831	GO:0019752
extended	2	-	-	Yes	Yes	MLOC_75088.5	HC	2	59.49	456481200	Aldo/keto reductase, conserved site;NADP-dependent oxidoreductase domain;Aldo/keto reductase subgroup;Aldo/keto reductase	IPR018170,IPR023210,IPR020471,IPR001395	PS00063,PF00248,PS00798,PR00069,PTHR11732,PTHR11732:SF34,PS00062	GO:0055114	GO:0016491	GO:0016491	GO:0055114
extended	2	-	-	Yes	Yes	MLOC_75501.2	HC	2	59.49	456481200	Actin-binding FH2	IPR015425	PF02181
extended	2	-	-	Yes	Yes	MLOC_7781.1	LC	2	59.49	456481200	-	-	-	-
aMarker located in the extended ±4cM intervall (extended), position of best sequence alignment (alignment) based on the sequence of the identified peak marker

## Sheet: Qpt.3H-1 Qpt.3H-2
Supplementary file 8 | Alignment of SNPs (DR >50%) with known genes based on BARLEYMAP
Markera	chr	cM	base pairs	multiple positions	other alignments	Gene	HC/LC	chr	cM	bp	Description	InterPro	Signatures	GO terms					total of relevant GO terms:
extended	3	-	-	Yes	Yes	MLOC_68547.1	HC	3	6.06	6140480	-	-	-	-
extended	3	-	-	Yes	Yes	AK372013	HC	3	7.01	6140480	Glycoside hydrolase, family 31	IPR000322	PS51257,PTHR22762,PS00129,PTHR22762:SF9,PF01055	GO:0005975	GO:0004553				GO:0000166	name: nucleotide binding	namespace: molecular_function
extended	3	-	-	Yes	Yes	MLOC_57208.1	HC	3	7.01	6140480	F-box domain, cyclin-like	IPR001810	PF00646	GO:0005515					GO:0019001	name: guanyl nucleotide binding	namespace: molecular_function
extended	3	-	-	Yes	Yes	AK370400	HC	3	7.01	6498840	-	-	-	-					GO:0050660	name: flavin adenine dinucleotide binding	namespace: molecular_function
extended	3	-	-	Yes	Yes	MLOC_14716.1	LC	3	7.01	6498840	-	-	-	-					GO:0004096	name: catalase activity	namespace: molecular_function
extended	3	-	-	Yes	Yes	MLOC_32883.1	LC	3	7.01	6498840	-	-	-	-					GO:0006952	name: defense response	namespace: biological_process
extended	3	-	-	Yes	Yes	MLOC_69438.1	HC	3	7.01	6498840	Pathogenesis-related transcriptional factor/ERF, DNA-binding	IPR001471	SM00380,PR00367,PF00847,PS51032	GO:0006355	GO:0003700				GO:0050832	name: defense response to fungus	namespace: biological_process
extended	3	-	-	Yes	Yes	MLOC_21531.1	LC	3	7.35	6498840	-	-	-	-					GO:0004568	name: chitinase activity	namespace: molecular_function
extended	3	-	-	Yes	Yes	MLOC_21532.1	LC	3	7.35	6498840	-	-	-	-					GO:0004601	name: peroxidase activity	namespace: molecular_function
extended	3	-	-	Yes	Yes	MLOC_76099.1	LC	3	7.44	6498840	-	-	-	-					GO:0005777	name: peroxisome	namespace: cellular_component
extended	3	-	-	Yes	Yes	AK357236	LC	3	7.65	6498840	-	-	-	-					GO:0006950	name: response to stress	namespace: biological_process
extended	3	-	-	Yes	Yes	MLOC_13683.1	HC	3	7.65	6498840	Leucine-rich repeat-containing N-terminal, type 2;Leucine-rich repeat	IPR013210,IPR001611	PF08263,PF00560	GO:0005515					GO:0006979	name: response to oxidative stress	namespace: biological_process
extended	3	-	-	Yes	Yes	MLOC_65555.1	HC	3	7.65	6498840	Myb, DNA-binding	IPR014778	PF00249						GO:0007186	name: G-protein coupled receptor signaling pathway	namespace: biological_process
extended	3	-	-	Yes	Yes	MLOC_80466.1	LC	3	7.65	6498840	-	-	-	-					GO:0007205	name: protein kinase C-activating G-protein coupled receptor signaling pathway	namespace: biological_process
extended	3	-	-	Yes	Yes	MLOC_69844.1	HC	3	8.04	6498840	-	-	-	-					GO:0008020	name: G-protein coupled photoreceptor activity	namespace: molecular_function
extended	3	-	-	Yes	Yes	AK366387	HC	3	8.29	8017840	Phosphomannose isomerase, type I, conserved site;Mannose-6-phosphate isomerase;Mannose-6-phosphate isomerase, type I	IPR018050,IPR016305,IPR001250	PS00966,PR00714,PS00965,PF01238,PTHR10309	GO:0004476	GO:0008270	GO:0005975	GO:0004476		GO:0008262	name: nuclear export signal receptor activity	namespace: molecular_function
extended	3	-	-	Yes	Yes	AK366954	HC	3	8.29	8017840	Protein of unknown function DUF2359, TMEM214	IPR019308	PTHR13448,PF10151						GO:0004970	name: ionotropic glutamate receptor activity	namespace: molecular_function
extended	3	-	-	Yes	Yes	MLOC_37679.1	HC	3	8.29	8017840	Proteinase inhibitor I12, Bowman-Birk	IPR000877	PF00228	GO:0005576	GO:0004867				GO:0016998	name: cell wall macromolecule catabolic process	namespace: biological_process
extended	3	-	-	Yes	Yes	MLOC_4391.1	HC	3	8.29	8017840	-	-	-	-					GO:0005618	name: cell wall	namespace: cellular_component
extended	3	-	-	Yes	Yes	MLOC_5159.1	LC	3	8.29	8017840	-	-	-	-					GO:0042545	name: cell wall modification	namespace: biological_process
extended	3	-	-	Yes	Yes	MLOC_5160.1	LC	3	8.29	8017840	-	-	-	-					GO:0042546	name: cell wall biogenesis	namespace: biological_process
extended	3	-	-	Yes	Yes	MLOC_62179.1	HC	3	8.29	8017840	-	-	-	-					GO:0008219	name: cell death	namespace: biological_process
extended	3	-	-	Yes	Yes	MLOC_6570.2	HC	3	8.29	8017840	NB-ARC	IPR002182	PF00931	GO:0006915	GO:0005524				GO:0005035	name: death receptor activity	namespace: molecular_function
extended	3	-	-	Yes	Yes	MLOC_6571.1	HC	3	8.29	8017840	C2 calcium-dependent membrane targeting	IPR000008	PF00168	GO:0005515					GO:0005037	name: obsolete death receptor adaptor protein activity	namespace: molecular_function
extended	3	-	-	Yes	Yes	MLOC_73497.2	HC	3	8.29	8017840	S1/P1 nuclease	IPR003154	PF02265	GO:0006308	GO:0004519	GO:0003676			GO:0005038	name: obsolete death receptor interacting protein activity	namespace: molecular_function
extended	3	-	-	Yes	Yes	MLOC_56554.1	HC	3	8.36	8017840	Serine-threonine/tyrosine-protein kinase	IPR001245	PF07714	GO:0004672	GO:0006468				GO:0005039	name: obsolete death receptor-associated factor activity	namespace: molecular_function
extended	3	-	-	Yes	Yes	AK249661.1	HC	3	8.43	8017840	Proteinase inhibitor I12, Bowman-Birk	IPR000877	PF00228	GO:0005576	GO:0004867				GO:0005040	name: decoy death receptor activity	namespace: molecular_function
extended	3	-	-	Yes	Yes	MLOC_12251.1	LC	3	8.43	8017840	-	-	-	-					GO:0005123	name: death receptor binding	namespace: molecular_function
extended	3	-	-	Yes	Yes	MLOC_12252.4	HC	3	8.43	8017840	Tryptophan synthase, alpha chain	IPR002028	PF00290	GO:0006568	GO:0004834				GO:0010343	name: singlet oxygen-mediated programmed cell death	namespace: biological_process
extended	3	-	-	Yes	Yes	MLOC_14137.1	LC	3	8.43	8017840	-	-	-	-					GO:0010421	name: hydrogen peroxide-mediated programmed cell death	namespace: biological_process
extended	3	-	-	Yes	Yes	MLOC_19118.1	HC	3	8.43	8017840	Proteinase inhibitor I12, Bowman-Birk	IPR000877	PS00281,SM00269,PF00228	GO:0005576	GO:0004867				GO:0010623	name: programmed cell death involved in cell development	namespace: biological_process
extended	3	-	-	Yes	Yes	MLOC_30262.1	LC	3	8.43	8017840	-	-	-	-					GO:0010940	name: positive regulation of necrotic cell death	namespace: biological_process
extended	3	-	-	Yes	Yes	AK363372	HC	3	8.78	8017840	-	-	-	-					GO:0010941	name: regulation of cell death	namespace: biological_process
extended	3	-	-	Yes	Yes	MLOC_36532.1	HC	3	8.92	8017840	Ubiquitin-conjugating enzyme, E2	IPR000608	PF00179	GO:0016881					GO:0010942	name: positive regulation of cell death	namespace: biological_process
extended	3	-	-	Yes	Yes	MLOC_73667.1	LC	3	8.99	8017840	-	-	-	-					GO:0012501	name: programmed cell death	namespace: biological_process
extended	3	-	-	Yes	Yes	MLOC_73668.1	LC	3	8.99	8017840	-	-	-	-					GO:0012502	name: induction of programmed cell death	namespace: biological_process
extended	3	-	-	Yes	Yes	MLOC_79879.1	LC	3	8.99	8017840	-	-	-	-					GO:0016265	name: obsolete death	namespace: biological_process
extended	3	-	-	Yes	Yes	MLOC_37267.1	HC	3	9.24	8713480	WD40 repeat, subgroup	IPR019781	PF00400						GO:0012501	name: programmed cell death	namespace: biological_process
extended	3	-	-	Yes	Yes	MLOC_39247.4	HC	3	9.24	8713480	Protein of unknown function DUF3326	IPR021763	PF11805						GO:0006915	name: apoptotic process	namespace: biological_process
extended	3	-	-	Yes	Yes	MLOC_38959.1	LC	3	9.35	9104080	-	-	-	-					GO:0005524	name: ATP binding	namespace: molecular_function
extended	3	-	-	Yes	Yes	AK375086	HC	3	9.35	9104080	Glycosyl transferase, family 14	IPR003406	PF02485	GO:0016020	GO:0008375				GO:0004672	name: protein kinase activity	namespace: molecular_function
extended	3	-	-	Yes	Yes	MLOC_3103.1	HC	3	9.35	9104080	Seven-in-absentia protein, TRAF-like domain	IPR018121	PF03145	GO:0007275	GO:0006511	GO:0005634			GO:0005515	protein binding	molecular function
extended	3	-	-	Yes	Yes	MLOC_44363.1	HC	3	9.35	9104080	-	-	-	-
extended	3	-	-	Yes	Yes	MLOC_63238.1	HC	3	9.35	9332240	Seven-in-absentia protein, TRAF-like domain	IPR018121	PF03145	GO:0007275	GO:0006511	GO:0005634
extended	3	-	-	Yes	Yes	MLOC_68968.1	HC	3	9.35	9332240	Glycosyltransferase AER61, uncharacterised	IPR007657	PF04577	GO:0016757
extended	3	-	-	Yes	Yes	AK356820	HC	3	9.45	9332240	-	-	-	-
extended	3	-	-	Yes	Yes	MLOC_51749.1	LC	3	9.45	9332240	-	-	-	-
extended	3	-	-	Yes	Yes	AK354079	LC	3	9.56	9332240	-	-	-	-
extended	3	-	-	Yes	Yes	MLOC_15691.1	HC	3	9.56	9726560	Barwin-related endoglucanase;Pollen allergen/expansin, C-terminal	IPR009009,IPR007117	PF03330,PF01357
extended	3	-	-	Yes	Yes	MLOC_37082.1	HC	3	9.56	9726560	Seven-in-absentia protein, TRAF-like domain	IPR018121	PF03145	GO:0007275	GO:0006511	GO:0005634
extended	3	-	-	Yes	Yes	MLOC_57815.1	HC	3	9.56	9726560	-	-	-	-
extended	3	-	-	Yes	Yes	MLOC_57816.6	HC	3	9.56	9726560	Mitochondrial substrate/solute carrier	IPR018108	PF00153
extended	3	-	-	Yes	Yes	AK249901.1	HC	3	9.84	9726560	Proteinase inhibitor I12, Bowman-Birk	IPR000877	PF00228	GO:0005576	GO:0004867
alignment	3	9.84	9726560	No	No	MLOC_64595.1	LC	3	9.84	9726560	-	-	-	-
extended	3	-	-	Yes	Yes	MLOC_44611.1	LC	3	10.27	9726560	-	-	-	-
extended	3	-	-	Yes	Yes	MLOC_5670.1	LC	3	10.27	9726560	-	-	-	-
extended	3	-	-	Yes	Yes	MLOC_5671.1	LC	3	10.27	9726560	-	-	-	-
extended	3	-	-	Yes	Yes	MLOC_9290.1	LC	3	10.27	9726560	-	-	-	-
extended	3	-	-	Yes	Yes	MLOC_21573.2	HC	3	10.51	10439560	-	-	-	-
extended	3	-	-	Yes	Yes	MLOC_46970.2	HC	3	10.51	10439560	-	-	-	-
extended	3	-	-	Yes	Yes	MLOC_56271.1	HC	3	10.51	10439560	Seven-in-absentia protein, TRAF-like domain	IPR018121	PF03145	GO:0007275	GO:0006511	GO:0005634
extended	3	-	-	Yes	Yes	MLOC_6952.1	HC	3	10.51	10439560	-	-	-	-
extended	3	-	-	Yes	Yes	MLOC_14294.1	HC	3	10.71	10439560	-	-	-	-
extended	3	-	-	Yes	Yes	MLOC_3729.1	LC	3	11.46	10439560	-	-	-	-
extended	3	-	-	Yes	Yes	MLOC_3730.1	LC	3	11.46	10439560	-	-	-	-
extended	3	-	-	Yes	Yes	MLOC_43008.1	HC	3	11.54	10439560	-	-	-	-
extended	3	-	-	Yes	Yes	MLOC_43009.1	LC	3	11.54	10439560	-	-	-	-
extended	3	-	-	Yes	Yes	MLOC_43888.2	HC	3	11.54	10439560	Helix-loop-helix DNA-binding domain	IPR001092	PF00010	GO:0006355
extended	3	-	-	Yes	Yes	MLOC_60684.1	LC	3	11.54	10439560	-	-	-	-
extended	3	-	-	Yes	Yes	MLOC_60685.2	HC	3	11.54	10439560	Peroxisome membrane anchor protein Pex14p, N-terminal	IPR006785	PF04695	GO:0005777	GO:0016020
extended	3	-	-	Yes	Yes	MLOC_60686.1	LC	3	11.54	10439560	-	-	-	-
extended	3	-	-	Yes	Yes	MLOC_62774.1	HC	3	11.54	10439560	Heat shock protein Hsp20	IPR002068	PTHR11527:SF14,PF00011,PTHR11527,PS01031
extended	3	-	-	Yes	Yes	AK359017	HC	3	12.11	10702440	ABC-2 type transporter	IPR013525	PF01061	GO:0016020
extended	3	-	-	Yes	Yes	AK353747	HC	3	12.11	10861160	-	-	-	-
extended	3	-	-	Yes	Yes	AK370438	HC	3	12.11	10861160	Methyltransferase type 12	IPR013217	PF08242,PTHR12843
extended	3	-	-	Yes	Yes	MLOC_56995.11	HC	3	12.11	10861160	Protein of unknown function DUF3675;Zinc finger, C3HC4 RING-type	IPR022143,IPR018957	PF12428,PF00097
extended	3	-	-	Yes	Yes	MLOC_5707.2	HC	3	12.11	10861160	-	-	-	-
extended	3	-	-	Yes	Yes	MLOC_62056.2	HC	3	12.11	10861160	Proteasome component (PCI) domain	IPR000717	PF01399	GO:0005515
extended	3	-	-	Yes	Yes	AK361477	HC	3	12.11	11111640	Lipase, GDSL	IPR001087	PTHR22835,PF00657,PTHR22835:SF39	GO:0016788	GO:0006629
extended	3	-	-	Yes	Yes	MLOC_31461.1	LC	3	12.11	11111640	-	-	-	-
extended	3	-	-	Yes	Yes	MLOC_71858.2	HC	3	12.11	11111640	Lipase, GDSL	IPR001087	PF00657	GO:0016788	GO:0006629
extended	3	-	-	Yes	Yes	AK360186	HC	3	12.11	11292680	Lecithin:cholesterol/phospholipid:diacylglycerol acyltransferase	IPR003386	PF02450,PTHR11440:SF28,PTHR11440	GO:0008374	GO:0006629
extended	3	-	-	Yes	Yes	MLOC_43248.1	LC	3	12.11	11292680	-	-	-	-
extended	3	-	-	Yes	Yes	MLOC_43249.1	HC	3	12.11	11292680	-	-	-	-
extended	3	-	-	Yes	Yes	MLOC_44817.1	HC	3	12.11	11292680	Lipase, GDSL	IPR001087	PF00657	GO:0016788	GO:0006629
extended	3	-	-	Yes	Yes	MLOC_4564.12	HC	3	12.11	11292680	Pentatricopeptide repeat	IPR002885	PF01535
extended	3	-	-	Yes	Yes	MLOC_61445.1	LC	3	12.11	11292680	-	-	-	-
extended	3	-	-	Yes	Yes	MLOC_61446.1	LC	3	12.11	11292680	-	-	-	-
extended	3	-	-	Yes	Yes	MLOC_61447.1	LC	3	12.11	11292680	-	-	-	-
extended	3	-	-	Yes	Yes	MLOC_61199.2	HC	3	13.35	11292680	Mitochondrial inner membrane translocase complex, subunit Tim17/22;Sterile alpha motif, type 1	IPR003397,IPR021129	PF02466,PF00536	GO:0008565	GO:0015031	GO:0005743
extended	3	-	-	Yes	Yes	MLOC_61088.1	HC	3	13.43	11292680	Domain of unknown function DUF1618	IPR011676	PF07762
extended	3	-	-	Yes	Yes	MLOC_36480.1	LC	3	13.49	11292680	-	-	-	-
extended	3	-	-	Yes	Yes	MLOC_36481.1	LC	3	13.49	11292680	-	-	-	-
extended	3	-	-	Yes	Yes	MLOC_36482.2	LC	3	13.49	11292680	-	-	-	-
extended	3	-	-	Yes	Yes	MLOC_36483.1	LC	3	13.49	11292680	-	-	-	-
extended	3	-	-	Yes	Yes	MLOC_36485.1	LC	3	13.49	11292680	-	-	-	-
extended	3	-	-	Yes	Yes	MLOC_36484.1	HC	3	13.49	11292680	-	-	-	-
extended	3	-	-	Yes	Yes	MLOC_57223.1	HC	3	13.56	11507200	-	-	-	-
extended	3	-	-	Yes	Yes	MLOC_57224.2	HC	3	13.56	11507200	-	-	-	-
extended	3	-	-	Yes	Yes	MLOC_25605.1	LC	3	13.56	11507200	-	-	-	-
extended	3	-	-	Yes	Yes	MLOC_12063.1	LC	3	13.74	11507200	-	-	-	-
aMarker located in the extended ±4cM intervall (extended), position of best sequence alignment (alignment) based on the sequence of the identified peak marker

## Sheet: Qpt.3H-3
Supplementary file 8 | Alignment of SNPs (DR >50%) with known genes based on BARLEYMAP
Markera	chr	cM	base pairs	multiple positions	other alignments	Gene	HC/LC	chr	cM	bp	Description	InterPro	Signatures	GO terms											total of relevant GO terms:
extended	3	-	-	Yes	Yes	MLOC_61838.1	HC	3	47.8	105021800	-	-	-	-
extended	3	-	-	Yes	Yes	AK362702	HC	3	47.8	106338680	Serine/threonine-protein kinase-like domain;Serine/threonine-protein kinase, active site;Protein kinase, ATP binding site;Protein kinase, catalytic domain	IPR017442,IPR008271,IPR017441,IPR000719	PF00069,PTHR11909,PS00108,PS00107,PTHR11909:SF18,PS50011	GO:0006468	GO:0005524	GO:0004672	GO:0006468	GO:0004674	GO:0005524	GO:0004672	GO:0006468	GO:0005524			GO:0000166	name: nucleotide binding	namespace: molecular_function
extended	3	-	-	Yes	Yes	AK374529	HC	3	47.8	106338680	K Homology, type 1, subgroup;Protein kinase A anchor protein, nuclear localisation signal domain	IPR018111,IPR019510	PF00013,PF10469	GO:0003723											GO:0019001	name: guanyl nucleotide binding	namespace: molecular_function
extended	3	-	-	Yes	Yes	MLOC_16223.4	HC	3	47.95	107397640	FBD	IPR013596	PF08387												GO:0050660	name: flavin adenine dinucleotide binding	namespace: molecular_function
extended	3	-	-	Yes	Yes	MLOC_37050.1	HC	3	47.95	107397640	ABC transporter, transmembrane domain;ABC transporter-like	IPR001140,IPR003439	PF00664,PF00005	GO:0016021	GO:0055085	GO:0006810	GO:0005524	GO:0042626	GO:0016887	GO:0005524					GO:0004096	name: catalase activity	namespace: molecular_function
extended	3	-	-	Yes	Yes	AK371666	HC	3	48.09	108806280	Alpha/beta hydrolase, N-terminal;Alpha/beta hydrolase fold-1	IPR022742,IPR000073	PF12146,PR00111,PTHR11614,PTHR11614:SF20												GO:0006952	name: defense response	namespace: biological_process
extended	3	-	-	Yes	Yes	AK365832	HC	3	48.09	112929280	Domain of unknown function DUF231, plant	IPR004253	PF03005												GO:0050832	name: defense response to fungus	namespace: biological_process
extended	3	-	-	Yes	Yes	AK370547	HC	3	48.09	112929280	Bromodomain	IPR001487	SM00297,PTHR22880:SF31,PF00439,PS50014,PR00503,PTHR22880	GO:0005515											GO:0004568	name: chitinase activity	namespace: molecular_function
extended	3	-	-	Yes	Yes	MLOC_19185.3	HC	3	48.09	112929280	Lipase, GDSL	IPR001087	PF00657	GO:0016788	GO:0006629										GO:0004601	name: peroxidase activity	namespace: molecular_function
extended	3	-	-	Yes	Yes	MLOC_57121.2	HC	3	48.09	112929280	Haem peroxidase, plant/fungal/bacterial	IPR002016	PF00141	GO:0004601	GO:0006979	GO:0020037	GO:0055114								GO:0005777	name: peroxisome	namespace: cellular_component
extended	3	-	-	Yes	Yes	MLOC_76564.1	HC	3	48.09	112929280	ABC-1	IPR004147	PF03109												GO:0006950	name: response to stress	namespace: biological_process
extended	3	-	-	Yes	Yes	AK363627	HC	3	48.45	114731000	-	-	-	-											GO:0006979	name: response to oxidative stress	namespace: biological_process
extended	3	-	-	Yes	Yes	MLOC_69470.1	HC	3	48.45	114731000	Helix-loop-helix DNA-binding domain	IPR001092	PF00010	GO:0006355											GO:0007186	name: G-protein coupled receptor signaling pathway	namespace: biological_process
extended	3	-	-	Yes	Yes	MLOC_77458.2	HC	3	48.45	114731000	K Homology, type 1, subgroup	IPR018111	PF00013	GO:0003723											GO:0007205	name: protein kinase C-activating G-protein coupled receptor signaling pathway	namespace: biological_process
extended	3	-	-	Yes	Yes	AK354947	HC	3	48.53	115615120	-	-	-	-											GO:0008020	name: G-protein coupled photoreceptor activity	namespace: molecular_function
extended	3	-	-	Yes	Yes	MLOC_39500.1	LC	3	48.58	117307720	-	-	-	-											GO:0008262	name: nuclear export signal receptor activity	namespace: molecular_function
extended	3	-	-	Yes	Yes	MLOC_65559.1	LC	3	48.58	117307720	-	-	-	-											GO:0004970	name: ionotropic glutamate receptor activity	namespace: molecular_function
extended	3	-	-	Yes	Yes	MLOC_65561.1	LC	3	48.58	117307720	-	-	-	-											GO:0016998	name: cell wall macromolecule catabolic process	namespace: biological_process
extended	3	-	-	Yes	Yes	MLOC_69641.1	LC	3	48.58	117307720	-	-	-	-											GO:0005618	name: cell wall	namespace: cellular_component
extended	3	-	-	Yes	Yes	AK366049	HC	3	48.58	116401280	Thioesterase superfamily	IPR006683	PF03061,PTHR21660												GO:0042545	name: cell wall modification	namespace: biological_process
extended	3	-	-	Yes	Yes	AK355166	HC	3	48.58	117307720	SecA preprotein, cross-linking domain;SecA DEAD-like, N-terminal	IPR011130,IPR011115	PF01043,PF07517	GO:0017038	GO:0016020	GO:0016020	GO:0017038	GO:0005524							GO:0042546	name: cell wall biogenesis	namespace: biological_process
extended	3	-	-	Yes	Yes	AK372187	HC	3	48.58	117307720	Importin-beta, N-terminal;Exportin/Importin, Cse1-like;CAS/CSE, C-terminal	IPR001494,IPR013713,IPR005043	PS50166,PTHR10997,SM00913,PTHR10997:SF8,PF08506,PF03810,PF03378	GO:0008565	GO:0006886	GO:0006886	GO:0008262	GO:0005634	GO:0005737	GO:0008283					GO:0008219	name: cell death	namespace: biological_process
extended	3	-	-	Yes	Yes	MLOC_211.2	HC	3	48.58	117307720	Exonuclease, RNase T/DNA polymerase III	IPR013520	PF00929												GO:0005035	name: death receptor activity	namespace: molecular_function
extended	3	-	-	Yes	Yes	MLOC_69640.2	HC	3	48.58	117307720	Major intrinsic protein	IPR000425	PF00230	GO:0006810	GO:0005215	GO:0016020									GO:0005037	name: obsolete death receptor adaptor protein activity	namespace: molecular_function
extended	3	-	-	Yes	Yes	MLOC_18337.2	HC	3	48.69	117734280	Lipase, GDSL	IPR001087	PF00657,PTHR22835,PTHR22835:SF39	GO:0016788	GO:0006629										GO:0005038	name: obsolete death receptor interacting protein activity	namespace: molecular_function
extended	3	-	-	Yes	Yes	MLOC_5530.2	HC	3	48.69	117734280	Protein kinase, ATP binding site;Bulb-type lectin domain;Protein kinase, catalytic domain;Serine/threonine-protein kinase-like domain;Apple-like;Serine/threonine-protein kinase, active site;PAN-2 domain	IPR017441,IPR001480,IPR000719,IPR017442,IPR003609,IPR008271,IPR013227	PS00107,PTHR24420,SM00108,PS50011,PF00069,PS50948,PTHR24420:SF442,PS00108,PS50927,PF08276,PF01453	GO:0005524	GO:0005529	GO:0004672	GO:0006468	GO:0005524	GO:0006468	GO:0005524	GO:0004672	GO:0006468	GO:0004674		GO:0005039	name: obsolete death receptor-associated factor activity	namespace: molecular_function
extended	3	-	-	Yes	Yes	AK366284	HC	3	48.96	117734280	-	-	-	-											GO:0005040	name: decoy death receptor activity	namespace: molecular_function
extended	3	-	-	Yes	Yes	MLOC_64390.1	HC	3	48.96	117734280	Helix-loop-helix DNA-binding domain	IPR001092	PF00010	GO:0006355											GO:0005123	name: death receptor binding	namespace: molecular_function
extended	3	-	-	Yes	Yes	MLOC_64389.1	LC	3	48.96	117734280	-	-	-	-											GO:0010343	name: singlet oxygen-mediated programmed cell death	namespace: biological_process
extended	3	-	-	Yes	Yes	AK359814	HC	3	49.29	117734280	Protein of unknown function DUF2358	IPR018790	PF10184												GO:0010421	name: hydrogen peroxide-mediated programmed cell death	namespace: biological_process
extended	3	-	-	Yes	Yes	AK371240	HC	3	49.29	117734280	-	-	-	-											GO:0010623	name: programmed cell death involved in cell development	namespace: biological_process
extended	3	-	-	Yes	Yes	MLOC_12124.1	LC	3	49.29	117734280	-	-	-	-											GO:0010940	name: positive regulation of necrotic cell death	namespace: biological_process
extended	3	-	-	Yes	Yes	MLOC_18429.1	HC	3	49.29	117734280	Serine/threonine-protein kinase-like domain;PAN-2 domain;Bulb-type lectin domain	IPR017442,IPR013227,IPR001480	PF00069,PF08276,PF01453	GO:0006468	GO:0005524	GO:0004672	GO:0005529								GO:0010941	name: regulation of cell death	namespace: biological_process
extended	3	-	-	Yes	Yes	MLOC_66698.1	LC	3	49.29	117734280	-	-	-	-											GO:0010942	name: positive regulation of cell death	namespace: biological_process
extended	3	-	-	Yes	Yes	MLOC_66699.1	LC	3	49.29	117734280	-	-	-	-											GO:0012501	name: programmed cell death	namespace: biological_process
extended	3	-	-	Yes	Yes	AK374758	HC	3	49.29	119802600	Late embryogenesis abundant protein, LEA-14	IPR004864	PF03168												GO:0012502	name: induction of programmed cell death	namespace: biological_process
extended	3	-	-	Yes	Yes	MLOC_10556.1	HC	3	49.29	119802600	Myb, DNA-binding	IPR014778	PF00249												GO:0016265	name: obsolete death	namespace: biological_process
extended	3	-	-	Yes	Yes	MLOC_2086.1	LC	3	49.29	119802600	-	-	-	-											GO:0012501	name: programmed cell death	namespace: biological_process
extended	3	-	-	Yes	Yes	MLOC_48666.1	LC	3	49.29	119802600	-	-	-	-											GO:0006915	name: apoptotic process	namespace: biological_process
extended	3	-	-	Yes	Yes	MLOC_53473.1	HC	3	49.29	119802600	D-isomer specific 2-hydroxyacid dehydrogenase, catalytic domain;D-isomer specific 2-hydroxyacid dehydrogenase, NAD-binding	IPR006139,IPR006140	PTHR10996,PF00389,PF02826,PTHR10996:SF15	GO:0008152	GO:0016616	GO:0051287	GO:0055114	GO:0016616	GO:0048037	GO:0055114					GO:0005524	name: ATP binding	namespace: molecular_function
extended	3	-	-	Yes	Yes	MLOC_30130.2	LC	3	49.29	120568920	-	-	-	-											GO:0004672	name: protein kinase activity	namespace: molecular_function
extended	3	-	-	Yes	Yes	MLOC_30131.1	LC	3	49.29	120568920	-	-	-	-											GO:0005515	protein binding	molecular function
extended	3	-	-	Yes	Yes	AK355163	HC	3	49.29	121381120	Plastocyanin-like	IPR003245	PF02298,PS51485	GO:0005507	GO:0009055
extended	3	-	-	Yes	Yes	MLOC_14078.1	HC	3	49.29	121381120	IGR protein motif	IPR019083	PF09597
extended	3	-	-	Yes	Yes	MLOC_14079.1	LC	3	49.29	121381120	-	-	-	-
extended	3	-	-	Yes	Yes	MLOC_75157.4	HC	3	49.29	121381120	Glycosyl transferase, family 4	IPR000715	PF00953	GO:0016021	GO:0008963
extended	3	-	-	Yes	Yes	AK361337	HC	3	49.29	122773640	tRNA transferase Trm5/Tyw2	IPR003402	PF02475	GO:0016740
extended	3	-	-	Yes	Yes	MLOC_60617.9	HC	3	49.29	122773640	-	-	-	-
extended	3	-	-	Yes	Yes	AK248270.1	HC	3	49.29	123445720	Reticulon	IPR003388	PF02453,PTHR10994:SF27,PS50845,PTHR10994	GO:0005783
extended	3	-	-	Yes	Yes	MLOC_64351.2	HC	3	49.29	123445720	ATPase, AAA-type, core	IPR003959	PF00004	GO:0005524
extended	3	-	-	Yes	Yes	MLOC_78172.1	HC	3	49.29	123445720	-	-	-	-
extended	3	-	-	Yes	Yes	MLOC_81995.1	HC	3	49.29	123832600	-	-	-	-
extended	3	-	-	Yes	Yes	MLOC_35396.1	LC	3	49.29	124579080	-	-	-	-
extended	3	-	-	Yes	Yes	MLOC_35397.1	LC	3	49.29	124579080	-	-	-	-
extended	3	-	-	Yes	Yes	MLOC_5378.1	LC	3	49.29	124579080	-	-	-	-
extended	3	-	-	Yes	Yes	MLOC_5379.1	HC	3	49.29	124579080	Ribosomal protein S6	IPR000529	PF01250	GO:0019843	GO:0005840	GO:0006412	GO:0003735
extended	3	-	-	Yes	Yes	MLOC_62646.1	HC	3	49.29	124579080	-	-	-	-
extended	3	-	-	Yes	Yes	AK250517.1	HC	3	49.29	126384520	Helicase, C-terminal;Helicase-associated domain;Domain of unknown function DUF1605	IPR001650,IPR007502,IPR011709	PF00271,PF04408,PF07717	GO:0004386	GO:0005524	GO:0003676	GO:0004386
extended	3	-	-	Yes	Yes	AK374382	HC	3	49.29	126384520	-	-	-	-
extended	3	-	-	Yes	Yes	MLOC_55325.1	HC	3	49.29	126384520	EF-HAND 2;Calcium-binding EF-hand;Sodium/calcium exchanger membrane region;EF-Hand 1, calcium-binding site	IPR018249,IPR002048,IPR004837,IPR018247	PS50222,SM00054,PTHR10891,PF01699,PTHR10891:SF44,PS00018	GO:0005509	GO:0055085	GO:0016021
extended	3	-	-	Yes	Yes	MLOC_71051.1	HC	3	49.29	126384520	Zinc finger, C3HC4 RING-type	IPR018957	PF00097
extended	3	-	-	Yes	Yes	MLOC_8169.1	HC	3	49.29	126787520	-	-	-	-
extended	3	-	-	Yes	Yes	AK252548.1	HC	3	49.29	127654280	-	-	-	-
extended	3	-	-	Yes	Yes	MLOC_37813.1	HC	3	49.29	127654280	Phospholipid/glycerol acyltransferase	IPR002123	PF01553	GO:0008152	GO:0008415
extended	3	-	-	Yes	Yes	MLOC_37816.1	HC	3	49.29	127654280	-	-	-	-
extended	3	-	-	Yes	Yes	MLOC_13447.1	HC	3	49.29	128367280	Heat shock protein DnaJ, N-terminal;Chaperone DnaJ, C-terminal	IPR001623,IPR002939	PF00226,PF01556	GO:0031072	GO:0006457	GO:0051082
extended	3	-	-	Yes	Yes	MLOC_74167.3	HC	3	49.29	128367280	Drug/metabolite transporter;Domain of unknown function DUF250	IPR000620,IPR004853	PF00892,PF03151	GO:0016020
extended	3	-	-	Yes	Yes	AK360274	LC	3	49.29	128941400	-	-	-	-
extended	3	-	-	Yes	Yes	MLOC_3042.2	HC	3	49.29	128941400	Transposase (putative), gypsy type	IPR007321	PF04195
extended	3	-	-	Yes	Yes	AK251615.1	HC	3	49.29	130433120	-	-	-	-
extended	3	-	-	Yes	Yes	AK372570	HC	3	49.29	130433120	-	-	-	-
extended	3	-	-	Yes	Yes	MLOC_51169.2	HC	3	49.29	130433120	GPI mannosyltransferase	IPR005599	PF03901	GO:0016757	GO:0006506	GO:0031227
extended	3	-	-	Yes	Yes	MLOC_54188.1	HC	3	49.29	130433120	F-box domain, cyclin-like	IPR001810	PF00646	GO:0005515
extended	3	-	-	Yes	Yes	MLOC_54189.1	HC	3	49.29	130433120	Peptide-N4-(N-acetyl-beta-glucosaminyl)asparagine amidase A	IPR021102	PF12222
extended	3	-	-	Yes	Yes	MLOC_59332.2	HC	3	49.29	130433120	-	-	-	-
extended	3	-	-	Yes	Yes	MLOC_59333.1	HC	3	49.29	130433120	Phosphoenolpyruvate carboxylase	IPR021135	PF00311	GO:0015977	GO:0008964	GO:0006099
extended	3	-	-	Yes	Yes	MLOC_63070.2	HC	3	49.29	130433120	Peptide-N4-(N-acetyl-beta-glucosaminyl)asparagine amidase A	IPR021102	PF12222
extended	3	-	-	Yes	Yes	MLOC_9826.1	HC	3	49.29	130433120	Protein kinase, catalytic domain;Leucine-rich repeat-containing N-terminal, type 2;Serine-threonine/tyrosine-protein kinase;Leucine-rich repeat	IPR000719,IPR013210,IPR001245,IPR001611	PTHR24420:SF810,PS50011,PF08263,PF07714,PF00560,PTHR24420	GO:0004672	GO:0006468	GO:0005524	GO:0004672	GO:0006468	GO:0005515
extended	3	-	-	Yes	Yes	MLOC_9827.2	HC	3	49.29	130433120	Serine/threonine-protein kinase-like domain;NAF domain	IPR017442,IPR004041	PF00069,PF03822	GO:0006468	GO:0005524	GO:0004672	GO:0007165
extended	3	-	-	Yes	Yes	AK252472.1	HC	3	49.29	133298760	Nucleic acid binding, OB-fold, tRNA/helicase-type	IPR004365	PF01336	GO:0003676
extended	3	-	-	Yes	Yes	AK355156	HC	3	49.29	133298760	Domain of unknown function DUF1771;Smr protein/MutS2 C-terminal	IPR013899,IPR002625	PF08590,PS50828,PF01713
extended	3	-	-	Yes	Yes	AK371590	HC	3	49.29	133298760			PTHR22761
extended	3	-	-	Yes	Yes	AK374295	HC	3	49.29	133298760	-	-	-	-
extended	3	-	-	Yes	Yes	MLOC_5432.1	HC	3	49.29	133298760	GTP-binding domain, HSR1-related	IPR002917	PF01926	GO:0005525	GO:0005622
extended	3	-	-	Yes	Yes	MLOC_69476.1	HC	3	49.29	133298760	Dual specificity phosphatase, catalytic domain	IPR000340	PF00782	GO:0008138	GO:0006470
extended	3	-	-	Yes	Yes	MLOC_71849.2	HC	3	49.29	133298760	-	-	-	-
extended	3	-	-	Yes	Yes	MLOC_16481.1	HC	3	49.29	134752040	-	-	-	-
extended	3	-	-	Yes	Yes	MLOC_16483.3	HC	3	49.29	134752040	Protein of unknown function DUF616	IPR006852	PF04765
extended	3	-	-	Yes	Yes	AK359765	HC	3	49.29	137901640	-	-	-	-
extended	3	-	-	Yes	Yes	MLOC_73581.1	HC	3	49.29	137901640	-	-	-	-
extended	3	-	-	Yes	Yes	MLOC_6030.1	HC	3	49.29	138612160	Stigma-specific protein Stig1	IPR006969	PF04885
extended	3	-	-	Yes	Yes	MLOC_74954.1	HC	3	49.29	138612160	-	-	-	-
extended	3	-	-	Yes	Yes	MLOC_18081.1	HC	3	49.29	139538440	-	-	-	-
extended	3	-	-	Yes	Yes	MLOC_77266.1	HC	3	49.29	139538440	RNA recognition motif domain	IPR000504	PF00076	GO:0003676
extended	3	-	-	Yes	Yes	AK250120.1	HC	3	49.5	139991040	-	-	-	-
extended	3	-	-	Yes	Yes	MLOC_66540.1	LC	3	49.57	139991040	-	-	-	-
extended	3	-	-	Yes	Yes	MLOC_38385.1	HC	3	49.57	139991040	Endosulphine	IPR006760	PF04667
extended	3	-	-	Yes	Yes	MLOC_66539.5	HC	3	49.57	139991040	Plant regulator RWP-RK;Phox/Bem1p	IPR003035,IPR000270	PF02042,PF00564	GO:0005515
extended	3	-	-	Yes	Yes	AK363529	HC	3	49.65	139991040	Cyclin, C-terminal;Cyclin, N-terminal	IPR004367,IPR006671	PF02984,PF00134	GO:0005634
extended	3	-	-	Yes	Yes	MLOC_37695.2	HC	3	49.65	139991040	SOUL haem-binding protein	IPR006917	PF04832
extended	3	-	-	Yes	Yes	MLOC_55025.1	HC	3	49.65	139991040	VHS;GAT	IPR002014,IPR004152	PF00790,PF03127	GO:0006886	GO:0005622	GO:0006886
extended	3	-	-	Yes	Yes	MLOC_55026.1	LC	3	49.65	139991040	-	-	-	-
extended	3	-	-	Yes	Yes	MLOC_55027.2	HC	3	49.65	139991040	AMP-dependent synthetase/ligase	IPR000873	PF00501	GO:0003824	GO:0008152
extended	3	-	-	Yes	Yes	MLOC_58473.2	LC	3	49.86	139991040	-	-	-	-
extended	3	-	-	Yes	Yes	MLOC_58474.1	LC	3	49.86	139991040	-	-	-	-
extended	3	-	-	Yes	Yes	MLOC_58475.1	LC	3	49.86	139991040	-	-	-	-
extended	3	-	-	Yes	Yes	MLOC_54586.1	HC	3	50.35	153038320	Serine/threonine-protein kinase-like domain;PAN-2 domain;S-locus glycoprotein;Bulb-type lectin domain	IPR017442,IPR013227,IPR000858,IPR001480	PF00069,PF08276,PF00954,PF01453	GO:0006468	GO:0005524	GO:0004672	GO:0048544	GO:0005529
extended	3	-	-	Yes	Yes	MLOC_634.2	HC	3	50.45	140767280	-	-	-	-
extended	3	-	-	Yes	Yes	AK356763	HC	3	50.5	142838080	Aminoacyl-tRNA synthetase, class I, conserved site;Valyl/Leucyl/Isoleucyl-tRNA synthetase, class I, anticodon-binding;Aminoacyl-tRNA synthetase, class Ia	IPR001412,IPR013155,IPR002300	PS00178,PTHR11946,PTHR11946:SF10,PF08264,PF00133	GO:0005524	GO:0006418	GO:0005737	GO:0004812	GO:0000166	GO:0005737	GO:0004812	GO:0005524	GO:0006418	GO:0000166	GO:0000166	GO:0005737
extended	3	-	-	Yes	Yes	MLOC_12062.1	HC	3	50.5	142838080	Serine/threonine-protein kinase-like domain	IPR017442	PF00069	GO:0006468	GO:0005524	GO:0004672
extended	3	-	-	Yes	Yes	MLOC_78652.1	HC	3	50.5	142838080	-	-	-	-
extended	3	-	-	Yes	Yes	AK373464	HC	3	50.5	145349080	Exonuclease;Exonuclease, RNase T/DNA polymerase III	IPR006055,IPR013520	SM00479,PTHR23044,PF00929	GO:0005622	GO:0004527
extended	3	-	-	Yes	Yes	MLOC_75716.1	HC	3	50.5	145349080	-	-	-	-
extended	3	-	-	Yes	Yes	MLOC_10261.1	HC	3	50.5	147364080	Peroxidases heam-ligand binding site;Haem peroxidase, plant/fungal/bacterial;Plant peroxidase	IPR019793,IPR002016,IPR000823	PS00435,PS50873,PR00461,PR00458,PF00141	GO:0004601	GO:0055114	GO:0004601	GO:0006979	GO:0020037	GO:0055114	GO:0020037	GO:0006979	GO:0004601	GO:0055114
extended	3	-	-	Yes	Yes	MLOC_38653.1	LC	3	50.5	147364080	-	-	-	-
extended	3	-	-	Yes	Yes	MLOC_38654.2	HC	3	50.5	147364080	-	-	-	-
extended	3	-	-	Yes	Yes	MLOC_442.2	HC	3	50.5	147364080	Pollen allergen/expansin, C-terminal;Barwin-related endoglucanase	IPR007117,IPR009009	PF01357,PF03330
extended	3	-	-	Yes	Yes	AK248551.1	HC	3	50.5	147804280	NADH:cytochrome b5 reductase (CBR);Oxidoreductase FAD/NAD(P)-binding;Oxidoreductase, FAD-binding domain;Flavoprotein pyridine nucleotide cytochrome reductase;Ferredoxin reductase-type FAD-binding domain	IPR001834,IPR001433,IPR008333,IPR001709,IPR017927	PR00406,PF00175,PF00970,PTHR19370,PTHR19370:SF11,PR00371,PS51384	GO:0055114	GO:0016491	GO:0016491	GO:0055114
extended	3	-	-	Yes	Yes	MLOC_61813.1	LC	3	50.5	147804280	-	-	-	-
extended	3	-	-	Yes	Yes	MLOC_71066.1	HC	3	50.5	149281120	Myb, DNA-binding	IPR014778	PF00249
extended	3	-	-	Yes	Yes	AK368968	HC	3	50.5	151342000	C2 membrane targeting protein;C2 calcium-dependent membrane targeting	IPR018029,IPR000008	PS50004,PTHR16122,PF00168,PTHR16122:SF13,SM00239	GO:0005515
extended	3	-	-	Yes	Yes	MLOC_14184.1	LC	3	50.5	151342000	-	-	-	-
extended	3	-	-	Yes	Yes	MLOC_36797.1	HC	3	50.5	151342000	Kinesin, motor domain;Calponin homology domain	IPR001752,IPR001715	PF00225,PF00307	GO:0005524	GO:0003777	GO:0007018	GO:0005515
extended	3	-	-	Yes	Yes	MLOC_5223.2	HC	3	50.5	151342000	Lipase, class 3	IPR002921	PF01764	GO:0006629	GO:0004806
extended	3	-	-	Yes	Yes	AK360111	HC	3	50.5	151632160	ABC transporter-like;ATPase, AAA+ type, core;ABC transporter, integral membrane type 1;ABC transporter, N-terminal;ABC transporter, conserved site	IPR003439,IPR003593,IPR017940,IPR010509,IPR017871	PTHR11384:SF18,PS50893,SM00382,PS50929,PF06472,PTHR11384,PF00005,PS00211	GO:0016887	GO:0005524	GO:0000166	GO:0017111	GO:0006810	GO:0016020
extended	3	-	-	Yes	Yes	AK373041	HC	3	50.5	151632160	Phosphatidylethanolamine-binding, conserved site;Phosphatidylethanolamine-binding protein PEBP	IPR001858,IPR008914	PTHR11362,PS01220,PF01161
extended	3	-	-	Yes	Yes	AK360350	HC	3	50.59	153038320	Glutaredoxin	IPR002109	PTHR10168,PTHR10168:SF44,PS51354,PF00462	GO:0009055	GO:0015035	GO:0045454
extended	3	-	-	Yes	Yes	MLOC_81745.1	HC	3	50.67	153910040	Flavoprotein transmembrane component;NADPH oxidase Respiratory burst;Ferric reductase, NAD binding;FAD-binding 8	IPR013130,IPR013623,IPR013121,IPR013112	PF01794,PF08414,PF08030,PF08022	GO:0016491	GO:0050660	GO:0005506	GO:0009055	GO:0016021	GO:0055114	GO:0050664	GO:0004601	GO:0055114	GO:0016491	GO:0016491	GO:0055114
extended	3	-	-	Yes	Yes	MLOC_63939.1	HC	3	50.68	154952880	Pyruvate kinase, C-terminal-like;Pyruvate kinase, barrel	IPR015795,IPR015793	PF02887,PF00224	GO:0030955	GO:0000287	GO:0006096	GO:0004743
extended	3	-	-	Yes	Yes	MLOC_63940.2	HC	3	50.68	154952880	Zinc finger, RING-type;Zinc finger, C3HC4 RING-type	IPR001841,IPR018957	PTHR22763,SM00184,PS50089,PF00097	GO:0008270	GO:0005515
extended	3	-	-	Yes	Yes	AK357938	HC	3	50.73	154952880	ATPase, AAA+ type, core;DEAD-like helicase;Helicase, C-terminal;DNA/RNA helicase, ATP-dependent, DEAH-box type, conserved site;DNA/RNA helicase, DEAD/DEAH box type, N-terminal;Helicase-associated domain	IPR003593,IPR014001,IPR001650,IPR002464,IPR011545,IPR007502	SM00382,SM00487,PS51194,SM00490,PS00690,PF00270,PS51192,PTHR18934,PF04408,PF00271,SM00847	GO:0000166	GO:0017111	GO:0004386	GO:0005524	GO:0003676	GO:0008026	GO:0003676	GO:0005524	GO:0008026	GO:0005524	GO:0003676	GO:0004386
extended	3	-	-	Yes	Yes	AK371869	HC	3	50.78	154952880	Ankyrin repeat	IPR002110	PF00023	GO:0005515
extended	3	-	-	Yes	Yes	MLOC_59292.1	HC	3	50.78	158465800	Late embryogenesis abundant protein, LEA-3	IPR004238	PF02987,PTHR23241,PTHR23241:SF11
extended	3	-	-	Yes	Yes	AK366120	HC	3	50.85	160012080	RNA-binding protein Lupus La;Protein of unknown function DM15;Lupus La protein	IPR006630,IPR006607,IPR002344	PS50961,SM00684,PR00302,SM00715,PF05383,PTHR22792:SF5,PTHR22792	GO:0030529	GO:0006396	GO:0003723	GO:0005634
extended	3	-	-	Yes	Yes	MLOC_59839.2	HC	3	50.85	160012080	Zinc finger, C3HC4 RING-type	IPR018957	PF00097
extended	3	-	-	Yes	Yes	MLOC_20360.1	LC	3	51.03	160012080	-	-	-	-
extended	3	-	-	Yes	Yes	MLOC_56107.1	LC	3	51.03	160012080	-	-	-	-
extended	3	-	-	Yes	Yes	MLOC_56108.1	LC	3	51.03	160012080	-	-	-	-
extended	3	-	-	Yes	Yes	MLOC_56109.1	LC	3	51.03	160012080	-	-	-	-
extended	3	-	-	Yes	Yes	MLOC_36305.2	HC	3	51.03	160012080	Domain of unknown function DUF1618	IPR011676	PF07762
extended	3	-	-	Yes	Yes	MLOC_56106.1	HC	3	51.03	160012080	Phosphatidylinositol 3-/4-kinase, catalytic	IPR000403	PF00454	GO:0016773
extended	3	-	-	Yes	Yes	AK358949	HC	3	51.04	160012080	-	-	-	-
extended	3	-	-	Yes	Yes	AK251942.1	HC	3	51.06	162785960	Molybdopterin binding;Phosphoadenosine phosphosulphate reductase	IPR001453,IPR002500	PF00994,PF01507	GO:0006777	GO:0008152	GO:0003824
extended	3	-	-	Yes	Yes	MLOC_77422.3	HC	3	51.06	162785960	Kinesin, motor domain	IPR001752	PTHR24115:SF134,PF00225,PR00380,PS50067,PTHR24115,SM00129	GO:0005524	GO:0003777	GO:0007018
extended	3	-	-	Yes	Yes	MLOC_45782.1	HC	3	51.06	164760040	Protein of unknown function DUF1645	IPR012442	PF07816
extended	3	-	-	Yes	Yes	MLOC_45783.1	HC	3	51.06	164760040	Replication factor A protein 3	IPR013970	PF08661
extended	3	-	-	Yes	Yes	MLOC_65275.1	HC	3	51.06	164760040	Peptidase S59, nucleoporin	IPR007230	PF04096	GO:0005643	GO:0006810
extended	3	-	-	Yes	Yes	AK366717	HC	3	51.06	165041520	Helicase, C-terminal;DNA/RNA helicase, DEAD/DEAH box type, N-terminal	IPR001650,IPR011545	PF00271,PF00270	GO:0004386	GO:0005524	GO:0003676	GO:0008026	GO:0005524	GO:0003676
extended	3	-	-	Yes	Yes	MLOC_70538.1	HC	3	51.06	165041520	Bromodomain	IPR001487	PF00439	GO:0005515
extended	3	-	-	Yes	Yes	AK353662	LC	3	51.06	166505960	-	-	-	-
extended	3	-	-	Yes	Yes	AK376395	HC	3	51.06	166505960	-	-	-	-
extended	3	-	-	Yes	Yes	MLOC_15326.1	LC	3	51.06	166505960	-	-	-	-
extended	3	-	-	Yes	Yes	MLOC_15327.1	LC	3	51.06	166505960	-	-	-	-
extended	3	-	-	Yes	Yes	MLOC_15328.1	LC	3	51.06	166505960	-	-	-	-
extended	3	-	-	Yes	Yes	MLOC_15329.1	LC	3	51.06	166505960	-	-	-	-
extended	3	-	-	Yes	Yes	AK248581.1	HC	3	51.1	168313880	Glycoside hydrolase, family 1	IPR001360	PF00232	GO:0005975	GO:0004553
extended	3	-	-	Yes	Yes	MLOC_10540.1	HC	3	51.1	168313880	DNA/RNA helicase, DEAD/DEAH box type, N-terminal;Helicase, C-terminal	IPR011545,IPR001650	PF00270,PF00271	GO:0008026	GO:0005524	GO:0003676	GO:0004386	GO:0005524	GO:0003676
extended	3	-	-	Yes	Yes	MLOC_57824.1	HC	3	51.1	168313880	Ribosomal protein L18/L5	IPR005484	PTHR12899,PF00861	GO:0005840	GO:0003735	GO:0006412	GO:0005622
extended	3	-	-	Yes	Yes	MLOC_57827.2	HC	3	51.1	168313880	WD40 repeat, subgroup	IPR019781	PF00400
extended	3	-	-	Yes	Yes	MLOC_68387.1	HC	3	51.1	168313880	-	-	-	-
extended	3	-	-	Yes	Yes	MLOC_49851.1	LC	3	51.13	168313880	-	-	-	-
extended	3	-	-	Yes	Yes	MLOC_68722.1	LC	3	51.13	195680680	-	-	-	-
extended	3	-	-	Yes	Yes	MLOC_68723.1	LC	3	51.13	195680680	-	-	-	-
extended	3	-	-	Yes	Yes	MLOC_12824.2	HC	3	51.13	171500680	-	-	-	-
extended	3	-	-	Yes	Yes	MLOC_12866.1	HC	3	51.13	171500680	Serine/threonine-protein kinase, active site;Protein kinase, catalytic domain;Protein kinase, ATP binding site;Serine/threonine-protein kinase-like domain	IPR008271,IPR000719,IPR017441,IPR017442	PS00108,PTHR24420,PS50011,PS00107,PF00069,PTHR24420:SF700	GO:0006468	GO:0004674	GO:0004672	GO:0006468	GO:0005524	GO:0005524	GO:0006468	GO:0005524	GO:0004672
extended	3	-	-	Yes	Yes	MLOC_54402.1	HC	3	51.13	172213680	-	-	-	-
extended	3	-	-	Yes	Yes	MLOC_68911.6	HC	3	51.13	172213680	-	-	-	-
extended	3	-	-	Yes	Yes	MLOC_23566.1	LC	3	51.17	172213680	-	-	-	-
extended	3	-	-	Yes	Yes	MLOC_26475.1	LC	3	51.17	172213680	-	-	-	-
extended	3	-	-	Yes	Yes	MLOC_8252.1	HC	3	51.17	173094080	Heat shock protein DnaJ, N-terminal	IPR001623	PF00226	GO:0031072
extended	3	-	-	Yes	Yes	MLOC_15536.2	HC	3	51.17	173340840	Serine-threonine/tyrosine-protein kinase;Malectin	IPR001245,IPR021720	PF07714,PF11721	GO:0004672	GO:0006468
extended	3	-	-	Yes	Yes	AK359887	HC	3	51.2	174678800	Rubrerythrin	IPR003251	PF02915	GO:0055114	GO:0016491	GO:0046872
extended	3	-	-	Yes	Yes	AK369863	HC	3	51.2	174982600	Breast carcinoma amplified sequence 2	IPR008409	PTHR13296,PF05700
extended	3	-	-	Yes	Yes	MLOC_16159.1	LC	3	51.2	174982600	-	-	-	-
extended	3	-	-	Yes	Yes	AK354389	HC	3	51.2	176470600	Serine/threonine-protein kinase-like domain;Protein kinase, catalytic domain;Serine/threonine-protein kinase, active site;Protein kinase, ATP binding site	IPR017442,IPR000719,IPR008271,IPR017441	PTHR24420:SF937,PF00069,PS50011,PS00108,PS00107,PTHR24420	GO:0006468	GO:0005524	GO:0004672	GO:0004672	GO:0006468	GO:0005524	GO:0006468	GO:0004674	GO:0005524
extended	3	-	-	Yes	Yes	MLOC_12117.1	HC	3	51.2	176470600	Serine-threonine/tyrosine-protein kinase	IPR001245	PF07714	GO:0004672	GO:0006468
extended	3	-	-	Yes	Yes	AK366054	HC	3	51.2	177889160	Glycoside hydrolase, family 31	IPR000322	PTHR22762,PF01055,PTHR22762:SF5	GO:0005975	GO:0004553
extended	3	-	-	Yes	Yes	MLOC_10591.1	HC	3	51.2	177889160	GDP dissociation inhibitor	IPR018203	PF00996
extended	3	-	-	Yes	Yes	MLOC_2078.1	HC	3	51.2	177889160	Pyruvate carboxyltransferase	IPR000891	PF00682	GO:0003824
extended	3	-	-	Yes	Yes	MLOC_58328.1	HC	3	51.2	177889160	Protein of unknown function DUF617, plant	IPR006460	PF04759
extended	3	-	-	Yes	Yes	MLOC_77133.1	HC	3	51.2	177889160	Proteinase inhibitor I25, cystatin;Proteinase inhibitor I25, cystatin, conserved site;Proteinase inhibitor I25, cystatin, conserved region	IPR000010,IPR018073,IPR020381	PTHR11413,SM00043,PTHR11413:SF3,PS00287,PD001231,PF00031	GO:0004869
extended	3	-	-	Yes	Yes	MLOC_58975.3	HC	3	51.2	178834040	Beta-lactamase-like	IPR001279	PF00753	GO:0016787
extended	3	-	-	Yes	Yes	MLOC_7698.1	HC	3	51.2	178834040	WD40 repeat, subgroup	IPR019781	PF00400
extended	3	-	-	Yes	Yes	AK363333	HC	3	51.2	180101320	-	-	-	-
extended	3	-	-	Yes	Yes	MLOC_54047.1	HC	3	51.2	181548400	Biopterin transport-related protein BT1	IPR004324	PF03092
extended	3	-	-	Yes	Yes	MLOC_54048.3	LC	3	51.2	181548400	-	-	-	-
extended	3	-	-	Yes	Yes	MLOC_54049.1	HC	3	51.2	181548400	Serine/threonine-protein kinase-like domain;Legume lectin, beta chain	IPR017442,IPR001220	PF00069,PF00139	GO:0006468	GO:0005524	GO:0004672	GO:0005488
extended	3	-	-	Yes	Yes	MLOC_74075.1	LC	3	51.2	181548400	-	-	-	-
extended	3	-	-	Yes	Yes	AK353923	HC	3	51.2	182097720	Lipase, class 3	IPR002921	PF01764	GO:0006629	GO:0004806
extended	3	-	-	Yes	Yes	MLOC_57600.1	LC	3	51.2	182559000	-	-	-	-
extended	3	-	-	Yes	Yes	AK354110	HC	3	51.2	183568360	Protein of unknown function DUF829, TMEM53	IPR008547	PF05705,PTHR12265
extended	3	-	-	Yes	Yes	MLOC_5202.2	HC	3	51.2	183568360	-	-	-	-
extended	3	-	-	Yes	Yes	AK252344.1	HC	3	51.2	186789880	Protein of unknown function DUF789	IPR008507	PF05623
extended	3	-	-	Yes	Yes	MLOC_3873.2	LC	3	51.2	186789880	-	-	-	-
extended	3	-	-	Yes	Yes	AK248983.1	HC	3	51.2	187071360	Armadillo;Importin-alpha-like, importin-beta-binding domain	IPR000225,IPR002652	PF00514,PTHR23316,PS51214,PS50176,PF01749,SM00185	GO:0005515	GO:0005634	GO:0006886	GO:0005737	GO:0005643	GO:0006606	GO:0008565
extended	3	-	-	Yes	Yes	MLOC_70300.1	HC	3	51.2	187071360	Protein of unknown function DUF1218	IPR009606	PF06749
extended	3	-	-	Yes	Yes	AK355669	HC	3	51.2	190120520	Translin	IPR002848	PTHR10741:SF1,PTHR10741,PF01997	GO:0043565
extended	3	-	-	Yes	Yes	MLOC_28661.1	LC	3	51.2	190120520	-	-	-	-
extended	3	-	-	Yes	Yes	MLOC_58780.1	LC	3	51.2	190120520	-	-	-	-
extended	3	-	-	Yes	Yes	MLOC_58781.1	LC	3	51.2	190120520	-	-	-	-
extended	3	-	-	Yes	Yes	MLOC_74827.1	LC	3	51.2	190120520	-	-	-	-
extended	3	-	-	Yes	Yes	MLOC_79288.1	LC	3	51.2	190905440	-	-	-	-
extended	3	-	-	Yes	Yes	MLOC_81112.1	LC	3	51.2	190905440	-	-	-	-
extended	3	-	-	Yes	Yes	MLOC_68366.1	LC	3	51.2	191227840	-	-	-	-
extended	3	-	-	Yes	Yes	MLOC_68367.1	LC	3	51.2	191227840	-	-	-	-
extended	3	-	-	Yes	Yes	MLOC_70493.1	HC	3	51.2	191227840	BSD	IPR005607	PF03909
extended	3	-	-	Yes	Yes	MLOC_75871.1	LC	3	51.2	191227840	-	-	-	-
extended	3	-	-	Yes	Yes	AK248589.1	HC	3	51.2	191666800	UBA/THIF-type NAD/FAD binding fold;Ubiquitin-activating enzyme repeat;E2 binding;Ubiquitin-activating enzyme	IPR000594,IPR000127,IPR014929,IPR019572	PF00899,PF02134,PF08825,PF10585	GO:0003824	GO:0006464	GO:0008641	GO:0005524	GO:0005524	GO:0045116	GO:0016881
extended	3	-	-	Yes	Yes	AK252435.1	HC	3	51.2	191666800	-	-	-	-
extended	3	-	-	Yes	Yes	MLOC_63492.1	HC	3	51.2	201925320	Metal-dependent phosphohydrolase, HD subdomain	IPR006674	PF01966	GO:0008081	GO:0046872
extended	3	-	-	Yes	Yes	MLOC_63493.1	LC	3	51.2	201925320	-	-	-	-
extended	3	-	-	Yes	Yes	MLOC_63494.1	LC	3	51.2	201925320	-	-	-	-
extended	3	-	-	Yes	Yes	MLOC_50306.1	LC	3	51.24	191666800	-	-	-	-
extended	3	-	-	Yes	Yes	MLOC_65945.1	HC	3	51.24	192011520	Auxin response factor;AUX/IAA protein;Transcriptional factor B3;Aux/IAA-ARF-dimerisation	IPR010525,IPR003311,IPR003340,IPR011525	PF06507,PF02309,PS50863,PS50962,PF02362	GO:0005634	GO:0006355	GO:0009725	GO:0003677	GO:0006355	GO:0005634	GO:0006355	GO:0003677	GO:0046983
extended	3	-	-	Yes	Yes	MLOC_13163.1	HC	3	51.27	192609200	-	-	-	-
extended	3	-	-	Yes	Yes	MLOC_61990.1	HC	3	51.27	192609200	Pollen allergen/expansin, C-terminal;Barwin-related endoglucanase	IPR007117,IPR009009	PF01357,PF03330
extended	3	-	-	Yes	Yes	AK360949	HC	3	51.27	193251520	Small GTPase superfamily, SAR1-type;Small GTPase superfamily, ARF/SAR type	IPR006687,IPR006689	PTHR11711:SF12,SM00178,PS51422,PF00025,PTHR11711,PR00328	GO:0006886	GO:0005525	GO:0005622	GO:0005525
extended	3	-	-	Yes	Yes	AK366122	HC	3	51.27	195343400	Aminotransferase, class V/Cysteine desulfurase	IPR000192	PF00266	GO:0008152
extended	3	-	-	Yes	Yes	MLOC_56594.1	HC	3	51.27	195343400	Peroxidases heam-ligand binding site;Haem peroxidase, plant/fungal/bacterial;Plant peroxidase;Peroxidase, active site	IPR019793,IPR002016,IPR000823,IPR019794	PS00435,PR00458,PF00141,PS50873,PR00461,PS00436	GO:0004601	GO:0055114	GO:0004601	GO:0006979	GO:0020037	GO:0055114	GO:0020037	GO:0006979	GO:0004601	GO:0055114
extended	3	-	-	Yes	Yes	MLOC_56595.1	HC	3	51.27	195343400	Mediator complex, subunit Med27	IPR021627	PF11571,PTHR13130:SF2,PTHR13130
extended	3	-	-	Yes	Yes	MLOC_56597.2	HC	3	51.27	195343400	Pentatricopeptide repeat	IPR002885	PF01535
extended	3	-	-	Yes	Yes	MLOC_56598.1	HC	3	51.27	195343400	Zinc finger, Dof-type	IPR003851	PF02701	GO:0003677	GO:0008270	GO:0006355
extended	3	-	-	Yes	Yes	AK375738	HC	3	51.27	209062760	Lipase, GDSL	IPR001087	PF00657	GO:0016788	GO:0006629
extended	3	-	-	Yes	Yes	MLOC_13377.3	HC	3	51.27	209062760	Glycosyl transferase, family 48	IPR003440	PF02364	GO:0006075	GO:0003843	GO:0016020	GO:0000148
extended	3	-	-	Yes	Yes	MLOC_501.1	HC	3	51.27	209062760	Glycosyl transferase, family 48	IPR003440	PF02364	GO:0006075	GO:0003843	GO:0016020	GO:0000148
extended	3	-	-	Yes	Yes	MLOC_59050.1	HC	3	51.27	209062760	Lactate/malate dehydrogenase, C-terminal;Lactate/malate dehydrogenase, N-terminal	IPR022383,IPR001236	PF02866,PF00056	GO:0055114	GO:0016616	GO:0055114	GO:0016491
extended	3	-	-	Yes	Yes	MLOC_71295.1	HC	3	51.27	209062760	WD40 repeat, subgroup	IPR019781	PF00400
extended	3	-	-	Yes	Yes	MLOC_74879.2	HC	3	51.27	209062760	Potassium channel, plant-type;Ankyrin repeat-containing domain;Ion transport;Potassium channel, voltage-dependent, EAG/ELK/ERG;Cyclic nucleotide-binding domain;Ankyrin repeat	IPR021789,IPR020683,IPR005821,IPR003938,IPR000595,IPR002110	PS51490,PS50297,PF00520,PTHR10217,PR01463,PR01415,PF00027,PS50042,SM00100,PTHR10217:SF6,PS50088,SM00248,PF00023,PF11834	GO:0005216	GO:0055085	GO:0006811	GO:0016020	GO:0006813	GO:0005249	GO:0016020	GO:0005515
extended	3	-	-	Yes	Yes	MLOC_8412.1	LC	3	51.27	195343400	-	-	-	-
extended	3	-	-	Yes	Yes	AK363508	HC	3	51.35	196585880	Domain of unknown function DUF632;Domain of unknown function DUF630	IPR006867,IPR006868	PTHR21450,PF04782,PF04783
extended	3	-	-	Yes	Yes	MLOC_68238.3	HC	3	51.35	196585880	Serine/threonine-protein kinase-like domain;Protein kinase, catalytic domain;Serine/threonine-protein kinase, active site	IPR017442,IPR000719,IPR008271	PF00069,PS50011,PTHR11909,PS00108,PTHR11909:SF20	GO:0006468	GO:0005524	GO:0004672	GO:0004672	GO:0006468	GO:0005524	GO:0006468	GO:0004674
extended	3	-	-	Yes	Yes	AK361038	HC	3	51.35	197195960	De-etiolated protein 1, Det1	IPR019138	PTHR13374,PF09737
extended	3	-	-	Yes	Yes	AK369840	HC	3	51.35	197195960	Serine/threonine-specific protein phosphatase/bis(5-nucleosyl)-tetraphosphatase;Metallophosphoesterase domain	IPR006186,IPR004843	SM00156,PS00125,PF00149,PR00114,PTHR11668:SF136,PTHR11668	GO:0016787
extended	3	-	-	Yes	Yes	MLOC_17593.1	LC	3	51.35	197195960	-	-	-	-
extended	3	-	-	Yes	Yes	MLOC_44665.1	LC	3	51.35	197195960	-	-	-	-
extended	3	-	-	Yes	Yes	MLOC_71177.2	HC	3	51.35	197195960	Pectinesterase, active site;Pectinesterase, catalytic;Pectinesterase inhibitor	IPR018040,IPR000070,IPR006501	PS00503,PTHR22931,PTHR22931:SF5,PF01095,PF04043,SM00856	GO:0005618	GO:0042545	GO:0030599	GO:0004857	GO:0030599
extended	3	-	-	Yes	Yes	MLOC_79423.3	HC	3	51.35	197380720	Haloacid dehalogenase-like hydrolase;ATPase, P-type, ATPase-associated domain	IPR005834,IPR008250	PF00702,PF00122	GO:0003824	GO:0008152	GO:0000166	GO:0046872
extended	3	-	-	Yes	Yes	AK249478.1	HC	3	51.35	197912680	Peptidase S14, ClpP	IPR001907	PF00574	GO:0004252	GO:0006508
extended	3	-	-	Yes	Yes	AK357129	HC	3	51.35	197912680	Glucosidase II beta subunit-like	IPR012913	PF07915
extended	3	-	-	Yes	Yes	MLOC_40601.2	LC	3	51.35	197912680	-	-	-	-
extended	3	-	-	Yes	Yes	MLOC_55497.1	HC	3	51.35	197912680	Sec23/Sec24 beta-sandwich;Sec23/Sec24, helical domain;Sec23/Sec24, trunk domain;Gelsolin domain	IPR012990,IPR006900,IPR006896,IPR007123	PF08033,PF04815,PF04811,PF00626	GO:0006888	GO:0030127	GO:0006886	GO:0030127	GO:0006888	GO:0006886
extended	3	-	-	Yes	Yes	MLOC_7481.2	HC	3	51.35	197912680	Cellular retinaldehyde-binding/triple function, N-terminal;Cellular retinaldehyde-binding/triple function, C-terminal	IPR008273,IPR001251	PF03765,PF00650
extended	3	-	-	Yes	Yes	MLOC_79421.2	HC	3	51.35	197912680	Zinc finger, Dof-type	IPR003851	PF02701	GO:0003677	GO:0008270	GO:0006355
extended	3	-	-	Yes	Yes	MLOC_79422.1	LC	3	51.35	197912680	-	-	-	-
extended	3	-	-	Yes	Yes	MLOC_80048.1	LC	3	51.35	197912680	-	-	-	-
extended	3	-	-	Yes	Yes	AK364509	LC	3	51.35	198783160	-	-	-	-
extended	3	-	-	Yes	Yes	MLOC_5498.1	LC	3	51.35	198783160	-	-	-	-
extended	3	-	-	Yes	Yes	MLOC_5499.1	LC	3	51.35	198783160	-	-	-	-
extended	3	-	-	Yes	Yes	MLOC_5500.1	LC	3	51.35	198783160	-	-	-	-
extended	3	-	-	Yes	Yes	MLOC_5501.1	LC	3	51.35	198783160	-	-	-	-
extended	3	-	-	Yes	Yes	MLOC_60676.1	HC	3	51.35	212031320	Root hair defective 3 GTP-binding	IPR008803	PF05879	GO:0016817
extended	3	-	-	Yes	Yes	MLOC_43331.1	HC	3	51.35	213813200	Carbonic anhydrase	IPR001765	PF00484	GO:0008270	GO:0004089	GO:0015976
extended	3	-	-	Yes	Yes	AK354548	HC	3	51.35	214200080	Oxoglutarate/iron-dependent oxygenase;Prolyl 4-hydroxylase, alpha subunit	IPR005123,IPR006620	PS51471,PF03171,PTHR24014,SM00702	GO:0016706	GO:0016491	GO:0055114	GO:0016705	GO:0055114	GO:0005506	GO:0031418
extended	3	-	-	Yes	Yes	AK252927.1	HC	3	51.35	214738240	-	-	-	-
extended	3	-	-	Yes	Yes	MLOC_18878.1	LC	3	51.35	214738240	-	-	-	-
extended	3	-	-	Yes	Yes	MLOC_18879.1	LC	3	51.35	214738240	-	-	-	-
extended	3	-	-	Yes	Yes	AK369992	HC	3	51.35	215675680	Glutamate/phenylalanine/leucine/valine dehydrogenase, dimerisation domain;Glutamate/phenylalanine/leucine/valine dehydrogenase, C-terminal;Glutamate/phenylalanine/leucine/valine dehydrogenase	IPR006097,IPR006096,IPR006095	PF02812,PF00208,PR00082,PTHR11606,PTHR11606:SF4	GO:0055114	GO:0016491	GO:0006520
extended	3	-	-	Yes	Yes	MLOC_15683.1	HC	3	51.35	215675680	RWD domain	IPR006575	SM00591,PS50908,PTHR12292,PF05773	GO:0005515
extended	3	-	-	Yes	Yes	MLOC_17789.4	HC	3	51.35	215675680	-	-	-	-
extended	3	-	-	Yes	Yes	MLOC_21220.1	HC	3	51.35	215675680	Uroporphyrinogen decarboxylase (URO-D);Uroporphyrinogen decarboxylase HemE	IPR000257,IPR006361	PS00907,PS00906,PTHR21091,PTHR21091:SF2,PF01208	GO:0006779	GO:0004853
extended	3	-	-	Yes	Yes	MLOC_20220.1	HC	3	51.35	215876560	-	-	-	-
extended	3	-	-	Yes	Yes	MLOC_70839.3	HC	3	51.35	216919400	6-phosphogluconate dehydrogenase, NADP-binding	IPR006115	PF03446	GO:0006098	GO:0004616	GO:0055114
extended	3	-	-	Yes	Yes	AK248727.1	HC	3	51.35	217407960	SIT4 phosphatase-associated protein family	IPR007587	PF04499
extended	3	-	-	Yes	Yes	AK358149	HC	3	51.35	217407960	-	-	-	-
extended	3	-	-	Yes	Yes	MLOC_11983.1	HC	3	51.35	217407960	Zinc finger, C3HC-like	IPR012935	PF07967	GO:0005634	GO:0008270
extended	3	-	-	Yes	Yes	MLOC_14309.1	LC	3	51.35	217407960	-	-	-	-
extended	3	-	-	Yes	Yes	MLOC_23636.1	LC	3	51.35	217407960	-	-	-	-
extended	3	-	-	Yes	Yes	MLOC_23637.1	LC	3	51.35	217407960	-	-	-	-
extended	3	-	-	Yes	Yes	MLOC_72694.1	HC	3	51.35	217407960	-	-	-	-
extended	3	-	-	Yes	Yes	AK249076.1	HC	3	51.35	217664640	Small GTPase superfamily, Rab type;Small GTPase superfamily	IPR003579,IPR001806	SM00175,PS51419,PTHR24073,PTHR24073:SF227,PF00071,PR00449	GO:0005525	GO:0015031	GO:0007264	GO:0007264	GO:0005525
extended	3	-	-	Yes	Yes	AK251523.1	HC	3	51.35	219026160	-	-	-	-
extended	3	-	-	Yes	Yes	AK354074	HC	3	51.35	219026160	IQ motif, EF-hand binding site;Dil domain;Myosin head, motor domain	IPR000048,IPR018444,IPR001609	PF00612,PF01843,PF00063	GO:0005515	GO:0016459	GO:0003774	GO:0005524
extended	3	-	-	Yes	Yes	AK371824	HC	3	51.35	219026160	F-box domain, cyclin-like	IPR001810	PS50181,PF00646,SM00256	GO:0005515
extended	3	-	-	Yes	Yes	MLOC_4846.1	HC	3	51.35	219026160	-	-	-	-
extended	3	-	-	Yes	Yes	MLOC_60329.4	HC	3	51.35	219026160	Glucoamylase, putatuve	IPR004314	PF03080
extended	3	-	-	Yes	Yes	MLOC_10478.2	HC	3	51.35	219380800	Helicase, C-terminal;DNA/RNA helicase, DEAD/DEAH box type, N-terminal	IPR001650,IPR011545	PF00271,PF00270	GO:0004386	GO:0005524	GO:0003676	GO:0008026	GO:0005524	GO:0003676
extended	3	-	-	Yes	Yes	AK249939.1	HC	3	51.35	219708160	Glutamate/phenylalanine/leucine/valine dehydrogenase, dimerisation domain	IPR006097	PF02812	GO:0055114	GO:0016491	GO:0006520
extended	3	-	-	Yes	Yes	MLOC_4738.2	HC	3	51.35	219708160	Glycoside hydrolase, family 28	IPR000743	PF00295	GO:0005975	GO:0004650
extended	3	-	-	Yes	Yes	MLOC_52841.1	HC	3	51.35	219708160	-	-	-	-
extended	3	-	-	Yes	Yes	MLOC_71647.2	LC	3	51.35	219998320	-	-	-	-
extended	3	-	-	Yes	Yes	MLOC_71648.1	HC	3	51.35	219998320	Leucine-rich repeat-containing N-terminal, type 2;Leucine-rich repeat	IPR013210,IPR001611	PF08263,PF00560	GO:0005515
extended	3	-	-	Yes	Yes	AK249489.1	HC	3	51.35	220305840	TGS;GTP-binding domain, HSR1-related	IPR004095,IPR002917	PF02824,PF01926	GO:0005525	GO:0005622
extended	3	-	-	Yes	Yes	AK370533	HC	3	51.35	220305840			PTHR22572,PTHR22572:SF47
extended	3	-	-	Yes	Yes	MLOC_21707.2	LC	3	51.35	220305840	-	-	-	-
extended	3	-	-	Yes	Yes	MLOC_56183.1	HC	3	51.35	220305840	EF-HAND 2;Calcium-binding EF-hand;EF-Hand 1, calcium-binding site	IPR018249,IPR002048,IPR018247	PS50222,SM00054,PTHR10827,PS00018	GO:0005509
extended	3	-	-	Yes	Yes	MLOC_75225.1	HC	3	51.35	220305840	NADP-dependent oxidoreductase domain	IPR023210	PF00248
extended	3	-	-	Yes	Yes	MLOC_15661.3	HC	3	51.35	221188720	Translation elongation factor EFG/EF2, C-terminal;Protein synthesis factor, GTP-binding;Translation elongation factor EFG/EF2, domain IV;Translation elongation factor EFTu/EF1A, domain 2	IPR000640,IPR000795,IPR005517,IPR004161	PF00679,PF00009,PF03764,PF03144	GO:0005525	GO:0005525	GO:0003924
extended	3	-	-	Yes	Yes	MLOC_5666.3	HC	3	51.35	221188720	Zinc finger, CCCH-type	IPR000571	PTHR12547:SF17,SM00356,PTHR12547,PS50103,PF00642	GO:0008270	GO:0003676
extended	3	-	-	Yes	Yes	MLOC_11651.1	HC	3	51.35	222914800	Carbonic anhydrase	IPR001765	PF00484	GO:0008270	GO:0004089	GO:0015976
extended	3	-	-	Yes	Yes	MLOC_13658.1	HC	3	51.35	223808840	Sodium/calcium exchanger membrane region	IPR004837	PF01699	GO:0055085	GO:0016021
extended	3	-	-	Yes	Yes	MLOC_16767.1	LC	3	51.35	223808840	-	-	-	-
extended	3	-	-	Yes	Yes	MLOC_17622.1	HC	3	51.35	224714040	-	-	-	-
extended	3	-	-	Yes	Yes	MLOC_31807.1	HC	3	51.35	224714040	-	-	-	-
extended	3	-	-	Yes	Yes	MLOC_5725.1	HC	3	51.35	224714040	Carbamoyl-phosphate synthetase, large subunit, oligomerisation;Carbamoyl-phosphate synthase, large subunit, N-terminal;Carbamoyl-phosphate synthetase, large subunit, ATP-binding;Methylglyoxal synthase-like domain	IPR005480,IPR005481,IPR005479,IPR011607	PF02787,PF00289,PF02786,PF02142	GO:0004086	GO:0006807	GO:0008152	GO:0003824	GO:0003824	GO:0005524	GO:0008152
extended	3	-	-	Yes	Yes	MLOC_63030.1	HC	3	51.35	224714040	ATPase, V1/A1 complex, subunit F;ATPase, V1 complex, subunit F, eukaryotic	IPR008218,IPR005772	PF01990,PTHR13861	GO:0033178	GO:0015991	GO:0046933	GO:0046961	GO:0033180	GO:0015991	GO:0046961
extended	3	-	-	Yes	Yes	AK250646.1	HC	3	51.35	225655200	Phosphorylated adapter RNA export protein, RNA-binding domain	IPR019385	PF10258
extended	3	-	-	Yes	Yes	MLOC_34067.1	HC	3	51.38	199902880	Pentatricopeptide repeat	IPR002885	PF01535
extended	3	-	-	Yes	Yes	MLOC_76295.4	HC	3	51.38	199902880	Kelch repeat type 1;Kelch repeat type 2	IPR006652,IPR011498	PF01344,PF07646	GO:0005515
extended	3	-	-	Yes	Yes	MLOC_21279.1	HC	3	51.38	201039960	Phosphoribosyl-ATP pyrophosphohydrolase-like;Phosphoribosyl-AMP cyclohydrolase	IPR021130,IPR002496	PF01503,PF01502,PD002610,PTHR21256:SF5,PTHR21256	GO:0004635	GO:0000105
extended	3	-	-	Yes	Yes	MLOC_28262.1	HC	3	51.38	201039960	-	-	-	-
extended	3	-	-	Yes	Yes	AK372868	HC	3	51.42	202830520	F-box domain, cyclin-like	IPR001810	PF00646,SM00256,PS50181	GO:0005515
extended	3	-	-	Yes	Yes	MLOC_70039.3	HC	3	51.42	202830520	-	-	-	-
extended	3	-	-	Yes	Yes	MLOC_70040.1	HC	3	51.42	202830520	Inositol monophosphatase	IPR000760	PF00459	GO:0004437
extended	3	-	-	Yes	Yes	MLOC_76747.1	HC	3	51.42	202830520	Histone H2B;Histone core	IPR000558,IPR007125	PR00621,PTHR23428,PF00125,SM00427,PS00357	GO:0000786	GO:0006334	GO:0003677	GO:0005634	GO:0003677
extended	3	-	-	Yes	Yes	MLOC_60240.4	HC	3	51.42	203676200	TRAM/LAG1/CLN8 homology domain	IPR006634	PS50922,SM00724,PF03798	GO:0016021
extended	3	-	-	Yes	Yes	MLOC_61398.2	HC	3	51.42	203676200	Like-Sm ribonucleoprotein (LSM) domain	IPR001163	PF01423
extended	3	-	-	Yes	Yes	AK361084	HC	3	51.42	205071200	AB-hydrolase-associated lipase region	IPR006693	PF04083	GO:0006629
extended	3	-	-	Yes	Yes	AK376113	HC	3	51.42	205071200	Kinesin, motor domain;Kinesin, motor region, conserved site	IPR001752,IPR019821	PF00225,PTHR24115,SM00129,PR00380,PTHR24115:SF79,PS00411,PS50067	GO:0005524	GO:0003777	GO:0007018	GO:0003777	GO:0007018	GO:0005524
extended	3	-	-	Yes	Yes	MLOC_316.1	HC	3	51.42	205071200	-	-	-	-
extended	3	-	-	Yes	Yes	MLOC_62294.1	HC	3	51.42	205071200	-	-	-	-
extended	3	-	-	Yes	Yes	MLOC_62295.1	HC	3	51.42	205071200	-	-	-	-
extended	3	-	-	Yes	Yes	AK249459.1	HC	3	51.42	206011120	Major facilitator superfamily;Major facilitator superfamily domain	IPR011701,IPR020846	PF07690,PTHR24003:SF14,PTHR24003,PS50850	GO:0016021	GO:0055085
extended	3	-	-	Yes	Yes	AK367613	HC	3	51.47	256172840	Serine/threonine-protein kinase-like domain	IPR017442	PF00069	GO:0006468	GO:0005524	GO:0004672
extended	3	-	-	Yes	Yes	MLOC_23276.1	LC	3	51.49	257050760	-	-	-	-
extended	3	-	-	Yes	Yes	MLOC_23277.1	LC	3	51.49	257050760	-	-	-	-
extended	3	-	-	Yes	Yes	MLOC_72892.2	LC	3	51.49	257050760	-	-	-	-
extended	3	-	-	Yes	Yes	MLOC_72893.1	LC	3	51.49	257050760	-	-	-	-
extended	3	-	-	Yes	Yes	MLOC_52107.2	LC	3	51.49	257799720	-	-	-	-
extended	3	-	-	Yes	Yes	MLOC_40576.1	LC	3	51.49	260904680	-	-	-	-
extended	3	-	-	Yes	Yes	MLOC_40577.1	LC	3	51.49	260904680	-	-	-	-
extended	3	-	-	Yes	Yes	MLOC_27536.1	LC	3	51.49	264480840	-	-	-	-
extended	3	-	-	Yes	Yes	MLOC_54627.2	HC	3	51.49	211583680	Clathrin/coatomer adaptor, adaptin-like, N-terminal;Coatomer, beta subunit, C-terminal	IPR002553,IPR011710	PF01602,PF07718	GO:0016192	GO:0030117	GO:0006886	GO:0006886	GO:0030126	GO:0016192	GO:0005198
extended	3	-	-	Yes	Yes	MLOC_10575.1	HC	3	51.49	257050760	Peptidase M16, C-terminal	IPR007863	PF05193	GO:0006508	GO:0004222	GO:0008270
extended	3	-	-	Yes	Yes	MLOC_52106.6	HC	3	51.49	257799720	-	-	-	-
extended	3	-	-	Yes	Yes	AK370389	HC	3	51.49	258470560	Formylmethionine deformylase;Peptide deformylase	IPR000181,IPR023635	PR01576,PTHR10458,PF01327	GO:0042586	GO:0005506
extended	3	-	-	Yes	Yes	AK376175	HC	3	51.49	260474400	Small ubiquitin-related modifier, SUMO	IPR022617	PF11976
extended	3	-	-	Yes	Yes	MLOC_73950.1	HC	3	51.49	260474400	Amino acid permease domain	IPR004841	PF00324	GO:0016020	GO:0006810	GO:0055085
extended	3	-	-	Yes	Yes	MLOC_4508.2	HC	3	51.49	260904680	Integral membrane protein SYS1-related	IPR019185	PF09801
extended	3	-	-	Yes	Yes	AK371962	HC	3	51.49	261523440	Transcription factor jumonji/aspartyl beta-hydroxylase;Transcription factor jumonji	IPR003347,IPR013129	PTHR12480,SM00558,PS51184,PF02373	GO:0005515
extended	3	-	-	Yes	Yes	AK357181	HC	3	51.49	261928920	-	-	-	-
extended	3	-	-	Yes	Yes	MLOC_61662.2	HC	3	51.49	261928920	-	-	-	-
extended	3	-	-	Yes	Yes	MLOC_11645.3	HC	3	51.49	263109400	Peptidase M16, C-terminal;Peptidase M16, N-terminal	IPR007863,IPR011765	PF05193,PF00675	GO:0006508	GO:0004222	GO:0008270	GO:0004222	GO:0006508
extended	3	-	-	Yes	Yes	MLOC_11647.1	HC	3	51.49	263109400	-	-	-	-
extended	3	-	-	Yes	Yes	MLOC_62921.1	HC	3	51.49	263109400	Protein of unknown function DUF581	IPR007650	PF04570
extended	3	-	-	Yes	Yes	MLOC_62922.1	HC	3	51.49	263109400	Ribosomal protein L25, short-form	IPR020055	PF01386	GO:0008097	GO:0005840	GO:0006412	GO:0005622	GO:0003735
extended	3	-	-	Yes	Yes	MLOC_79155.1	HC	3	51.49	263109400	WD40 repeat, subgroup	IPR019781	PF00400
extended	3	-	-	Yes	Yes	AK248922.1	HC	3	51.49	264480840	-	-	-	-
extended	3	-	-	Yes	Yes	MLOC_62245.3	HC	3	51.49	264480840	Serine/threonine-protein kinase-like domain	IPR017442	PF00069	GO:0006468	GO:0005524	GO:0004672
extended	3	-	-	Yes	Yes	MLOC_67396.4	HC	3	51.49	264480840	Protein of unknown function DUF3531	IPR021920	PF12049
extended	3	-	-	Yes	Yes	AK251631.1	HC	3	51.49	266575200	Zinc finger, CCCH-type	IPR000571	PF00642	GO:0008270	GO:0003676
extended	3	-	-	Yes	Yes	MLOC_15864.2	HC	3	51.49	266575200	RAVE protein 1 C-terminal	IPR022033	PF12234
extended	3	-	-	Yes	Yes	MLOC_22640.1	LC	3	51.56	266575200	-	-	-	-
extended	3	-	-	Yes	Yes	MLOC_43410.1	LC	3	51.56	267153040	-	-	-	-
extended	3	-	-	Yes	Yes	MLOC_10981.1	HC	3	51.56	267806520	Proteinase inhibitor I29, cathepsin propeptide;Peptidase C1A, papain C-terminal	IPR013201,IPR000668	PF08246,PF00112	GO:0008234	GO:0006508
extended	3	-	-	Yes	Yes	MLOC_14195.1	LC	3	51.56	267806520	-	-	-	-
extended	3	-	-	Yes	Yes	MLOC_14196.1	HC	3	51.56	267806520	-	-	-	-
extended	3	-	-	Yes	Yes	MLOC_60912.1	HC	3	51.56	267806520	-	-	-	-
extended	3	-	-	Yes	Yes	MLOC_60913.1	LC	3	51.56	267806520	-	-	-	-
extended	3	-	-	Yes	Yes	MLOC_66447.1	HC	3	51.56	267806520	Pectinesterase, catalytic	IPR000070	PF01095	GO:0005618	GO:0042545	GO:0030599
extended	3	-	-	Yes	Yes	AK360890	HC	3	51.58	267806520	Domain of unknown function DUF223	IPR003871	PF02721
extended	3	-	-	Yes	Yes	MLOC_46700.1	LC	3	51.59	267806520	-	-	-	-
extended	3	-	-	Yes	Yes	MLOC_53575.1	LC	3	51.61	267806520	-	-	-	-
alignment	3	51.63	328985640	No	No	AK366955	HC	3	51.63	226729040	HAD-superfamily hydrolase, subfamily IG, 5'-nucleotidase	IPR008380	PTHR12103:SF1,PTHR12103,PF05761
alignment	3	51.63	328985640	No	No	MLOC_70982.1	LC	3	51.63	226729040	-	-	-	-
alignment	3	51.63	328985640	No	No	AK249079.1	HC	3	51.63	227823960	Haem peroxidase, plant/fungal/bacterial	IPR002016	PF00141	GO:0004601	GO:0006979	GO:0020037	GO:0055114
alignment	3	51.63	328985640	No	No	AK359391	HC	3	51.63	227823960	-	-	-	-
alignment	3	51.63	328985640	No	No	AK361243	HC	3	51.63	227823960			PF04193
alignment	3	51.63	328985640	No	No	MLOC_14387.1	LC	3	51.63	227823960	-	-	-	-
alignment	3	51.63	328985640	No	No	MLOC_14388.1	LC	3	51.63	227823960	-	-	-	-
alignment	3	51.63	328985640	No	No	MLOC_14389.1	LC	3	51.63	227823960	-	-	-	-
alignment	3	51.63	328985640	No	No	MLOC_14892.1	LC	3	51.63	227823960	-	-	-	-
alignment	3	51.63	328985640	No	No	MLOC_38092.1	LC	3	51.63	227823960	-	-	-	-
alignment	3	51.63	328985640	No	No	MLOC_56931.1	LC	3	51.63	227823960	-	-	-	-
alignment	3	51.63	328985640	No	No	MLOC_56932.1	LC	3	51.63	227823960	-	-	-	-
alignment	3	51.63	328985640	No	No	MLOC_56933.3	HC	3	51.63	227823960	Ubiquitin-conjugating enzyme, E2	IPR000608	PF00179	GO:0016881
alignment	3	51.63	328985640	No	No	MLOC_46863.3	LC	3	51.63	228313760	-	-	-	-
alignment	3	51.63	328985640	No	No	MLOC_46864.1	LC	3	51.63	228313760	-	-	-	-
alignment	3	51.63	328985640	No	No	MLOC_67697.1	HC	3	51.63	228313760	WD40 repeat 2;CTLH, C-terminal LisH motif;WD40-repeat-containing domain;LisH dimerisation motif;WD40 repeat, subgroup;WD40 repeat, conserved site;WD40 repeat	IPR019782,IPR006595,IPR017986,IPR006594,IPR019781,IPR019775,IPR001680	PTHR22847,PS50082,SM00668,PTHR22847:SF52,PS50294,PS50896,PF00400,PS50897,PS00678,SM00667,SM00320	GO:0005515
alignment	3	51.63	328985640	No	No	MLOC_54579.1	LC	3	51.63	230059680	-	-	-	-
alignment	3	51.63	328985640	No	No	MLOC_54580.10	HC	3	51.63	230059680	Domain of unknown function DUF1785;Stem cell self-renewal protein Piwi;Argonaute/Dicer protein, PAZ	IPR014811,IPR003165,IPR003100	PF08699,PF02171,PF02170	GO:0005515
alignment	3	51.63	328985640	No	No	AK252135.1	HC	3	51.63	230809880	Phenazine biosynthesis PhzC/PhzF protein	IPR003719	PF02567	GO:0009058	GO:0003824
alignment	3	51.63	328985640	No	No	AK368921	HC	3	51.63	230809880	Oxidoreductase, C-terminal;Oxidoreductase, N-terminal	IPR004104,IPR000683	PF02894,PF01408	GO:0008152	GO:0055114	GO:0016491	GO:0016491
alignment	3	51.63	328985640	No	No	MLOC_16828.4	HC	3	51.63	230809880	-	-	-	-
alignment	3	51.63	328985640	No	No	MLOC_16829.1	LC	3	51.63	230809880	-	-	-	-
alignment	3	51.63	328985640	No	No	MLOC_55189.4	HC	3	51.63	230809880	-	-	-	-
alignment	3	51.63	328985640	No	No	MLOC_55218.1	LC	3	51.63	230809880	-	-	-	-
alignment	3	51.63	328985640	No	No	MLOC_55219.1	LC	3	51.63	230809880	-	-	-	-
alignment	3	51.63	328985640	No	No	MLOC_55220.1	LC	3	51.63	230809880	-	-	-	-
alignment	3	51.63	328985640	No	No	MLOC_70852.1	LC	3	51.63	230809880	-	-	-	-
alignment	3	51.63	328985640	No	No	MLOC_72169.1	LC	3	51.63	230809880	-	-	-	-
alignment	3	51.63	328985640	No	No	MLOC_8561.1	LC	3	51.63	230809880	-	-	-	-
alignment	3	51.63	328985640	No	No	MLOC_7183.1	HC	3	51.63	231350520	Coatomer, beta subunit, C-terminal;Clathrin/coatomer adaptor, adaptin-like, N-terminal	IPR011710,IPR002553	PF07718,PF01602	GO:0006886	GO:0030126	GO:0016192	GO:0005198	GO:0016192	GO:0030117	GO:0006886
alignment	3	51.63	328985640	No	No	AK367337	HC	3	51.63	232450400			PTHR10209,PTHR10209:SF55
alignment	3	51.63	328985640	No	No	MLOC_11857.1	LC	3	51.63	232450400	-	-	-	-
alignment	3	51.63	328985640	No	No	MLOC_63389.1	LC	3	51.63	232450400	-	-	-	-
alignment	3	51.63	328985640	No	No	AK370515	HC	3	51.63	235292480	-	-	-	-
alignment	3	51.63	328985640	No	No	MLOC_56249.1	HC	3	51.63	235292480	Synaptobrevin	IPR001388	PF00957	GO:0016192	GO:0016021
alignment	3	51.63	328985640	No	No	AK364616	HC	3	51.63	236460560	Mono-/di-acylglycerol lipase, N-terminal;Lipase, class 3	IPR005592,IPR002921	PTHR21493,PF03893,PTHR21493:SF2,PF01764	GO:0016042	GO:0004091	GO:0006629	GO:0004806
alignment	3	51.63	328985640	No	No	MLOC_45191.1	LC	3	51.63	236552320	-	-	-	-
alignment	3	51.63	328985640	No	No	MLOC_45192.1	LC	3	51.63	236552320	-	-	-	-
alignment	3	51.63	328985640	No	No	MLOC_14403.1	HC	3	51.63	238886000	-	-	-	-
alignment	3	51.63	328985640	No	No	AK251287.1	HC	3	51.63	239760200	Serine/threonine-protein kinase-like domain	IPR017442	PF00069	GO:0006468	GO:0005524	GO:0004672
alignment	3	51.63	328985640	No	No	MLOC_52138.6	HC	3	51.63	239760200	Zinc finger, CCCH-type	IPR000571	PF00642	GO:0008270	GO:0003676
alignment	3	51.63	328985640	No	No	MLOC_77905.5	LC	3	51.63	239760200	-	-	-	-
alignment	3	51.63	328985640	No	No	MLOC_82043.1	HC	3	51.63	239760200	Reverse transcriptase	IPR000477	PF00078	GO:0006278	GO:0003723	GO:0003964
alignment	3	51.63	328985640	No	No	MLOC_66657.2	HC	3	51.63	241053520	Serine/threonine-protein kinase-like domain	IPR017442	PF00069	GO:0006468	GO:0005524	GO:0004672
alignment	3	51.63	328985640	No	No	MLOC_66658.1	HC	3	51.63	241053520	-	-	-	-
alignment	3	51.63	328985640	No	No	MLOC_66659.1	LC	3	51.63	241053520	-	-	-	-
alignment	3	51.63	328985640	No	No	MLOC_71408.1	LC	3	51.63	241535880	-	-	-	-
alignment	3	51.63	328985640	No	No	MLOC_52825.1	HC	3	51.63	243946440	-	-	-	-
alignment	3	51.63	328985640	No	No	MLOC_52548.1	HC	3	51.63	244738800	-	-	-	-
alignment	3	51.63	328985640	No	No	MLOC_52549.1	HC	3	51.63	244738800	-	-	-	-
alignment	3	51.63	328985640	No	No	MLOC_52550.1	HC	3	51.63	244738800			PS51257
alignment	3	51.63	328985640	No	No	AK368425	HC	3	51.63	245624160	Peptidase S8, subtilisin-related;Peptidase S8/S53, subtilisin/kexin/sedolisin;Protease-associated domain, PA;Proteinase inhibitor I9, subtilisin propeptide;Peptidase S8, subtilisin, His-active site	IPR015500,IPR000209,IPR003137,IPR010259,IPR022398	PR00723,PTHR10795:SF17,PF00082,PF02225,PF05922,PS00137,PTHR10795	GO:0006508	GO:0004252	GO:0042802	GO:0043086	GO:0004252
alignment	3	51.63	328985640	No	No	MLOC_59173.1	HC	3	51.63	245624160	Lipase, class 3	IPR002921	PF01764	GO:0006629	GO:0004806
alignment	3	51.63	328985640	No	No	MLOC_76359.1	HC	3	51.63	245624160	-	-	-	-
alignment	3	51.63	328985640	No	No	MLOC_51445.1	LC	3	51.63	245961440	-	-	-	-
alignment	3	51.63	328985640	No	No	MLOC_74528.3	HC	3	51.63	245961440	-	-	-	-
alignment	3	51.63	328985640	No	No	MLOC_1371.1	LC	3	51.63	246613680	-	-	-	-
alignment	3	51.63	328985640	No	No	MLOC_16151.2	HC	3	51.63	246613680	Phenazine biosynthesis PhzC/PhzF protein	IPR003719	PF02567	GO:0009058	GO:0003824
alignment	3	51.63	328985640	No	No	MLOC_61626.3	HC	3	51.63	247727200	Mitochondrial inner membrane translocase complex, subunit Tim17/22	IPR003397	PF02466	GO:0008565	GO:0015031	GO:0005743
alignment	3	51.63	328985640	No	No	MLOC_61627.1	HC	3	51.63	247727200	Glutamyl/glutaminyl-tRNA synthetase, class Ib, anti-codon binding domain;Glutamyl/glutaminyl-tRNA synthetase, class Ib, catalytic domain	IPR020059,IPR020058	PF03950,PF00749	GO:0005524	GO:0004812	GO:0006418	GO:0005737	GO:0000166	GO:0016876	GO:0000166	GO:0005524	GO:0043039	GO:0005737
alignment	3	51.63	328985640	No	No	AK249432.1	HC	3	51.63	248269080	Glucose-methanol-choline oxidoreductase, N-terminal;Glucose-methanol-choline oxidoreductase, C-terminal	IPR000172,IPR007867	PF00732,PF05199	GO:0055114	GO:0016614	GO:0050660	GO:0016614	GO:0055114
alignment	3	51.63	328985640	No	No	AK371626	HC	3	51.63	248269080	Zinc finger, CCCH-type	IPR000571	PS50103,PTHR12506:SF11,SM00356,PF00642,PTHR12506	GO:0008270	GO:0003676
alignment	3	51.63	328985640	No	No	AK358001	HC	3	51.63	251589800	PUR-alpha/beta/gamma, DNA/RNA-binding	IPR006628	SM00712,PF04845,PTHR12611
alignment	3	51.63	328985640	No	No	MLOC_51911.3	LC	3	51.63	251589800	-	-	-	-
alignment	3	51.63	328985640	No	No	AK363519	HC	3	51.63	252214760	LisH dimerisation motif	IPR006594	PS50896,SM00667	GO:0005515
alignment	3	51.63	328985640	No	No	MLOC_16368.2	LC	3	51.63	252214760	-	-	-	-
alignment	3	51.63	328985640	No	No	MLOC_21666.1	LC	3	51.63	252214760	-	-	-	-
alignment	3	51.63	328985640	No	No	MLOC_21667.1	HC	3	51.63	252214760	-	-	-	-
alignment	3	51.63	328985640	No	No	AK357239	HC	3	51.63	252647520	-	-	-	-
alignment	3	51.63	328985640	No	No	MLOC_16721.1	HC	3	51.63	254069800	Glycoside hydrolase, family 28;Parallel beta-helix repeat	IPR000743,IPR006626	PF00295,SM00710	GO:0005975	GO:0004650
alignment	3	51.63	328985640	No	No	MLOC_5065.3	HC	3	51.63	254621600	-	-	-	-
alignment	3	51.63	328985640	No	No	AK251292.1	HC	3	51.63	268551760	Serine-threonine/tyrosine-protein kinase	IPR001245	PF07714	GO:0004672	GO:0006468
alignment	3	51.63	328985640	No	No	AK375065	HC	3	51.63	268551760	LisH dimerisation motif, subgroup;WD40 repeat, subgroup	IPR013720,IPR019781	PF08513,PF00400
alignment	3	51.63	328985640	No	No	MLOC_12101.1	LC	3	51.63	268551760	-	-	-	-
alignment	3	51.63	328985640	No	No	MLOC_26908.1	LC	3	51.63	268551760	-	-	-	-
alignment	3	51.63	328985640	No	No	MLOC_72054.2	HC	3	51.63	268551760	Lipase, class 3	IPR002921	PF01764	GO:0006629	GO:0004806
alignment	3	51.63	328985640	No	No	MLOC_71854.1	HC	3	51.63	269355280	YTH domain	IPR007275	PTHR12357:SF6,PTHR12357,PF04146,PS50882
alignment	3	51.63	328985640	No	No	AK353750	HC	3	51.63	269717360	-	-	-	-
alignment	3	51.63	328985640	No	No	MLOC_23302.1	HC	3	51.63	270189800	Reverse transcriptase	IPR000477	PF00078	GO:0006278	GO:0003723	GO:0003964
alignment	3	51.63	328985640	No	No	MLOC_67604.1	HC	3	51.63	270189800	-	-	-	-
alignment	3	51.63	328985640	No	No	MLOC_51282.1	HC	3	51.63	270639920	-	-	-	-
alignment	3	51.63	328985640	No	No	MLOC_54483.1	LC	3	51.63	270639920	-	-	-	-
alignment	3	51.63	328985640	No	No	MLOC_54484.2	LC	3	51.63	270639920	-	-	-	-
alignment	3	51.63	328985640	No	No	MLOC_64768.1	LC	3	51.63	270639920	-	-	-	-
alignment	3	51.63	328985640	No	No	MLOC_7284.1	LC	3	51.63	270639920	-	-	-	-
alignment	3	51.63	328985640	No	No	MLOC_60762.1	HC	3	51.63	271639360	Domain of unknown function DUF630;Domain of unknown function DUF632	IPR006868,IPR006867	PF04783,PF04782
alignment	3	51.63	328985640	No	No	MLOC_37557.1	LC	3	51.63	272895480	-	-	-	-
alignment	3	51.63	328985640	No	No	AK250178.1	HC	3	51.63	274548400	Peptidase M41;ATPase, AAA-type, core	IPR000642,IPR003959	PF01434,PF00004	GO:0004222	GO:0005524	GO:0006508	GO:0005524
alignment	3	51.63	328985640	No	No	AK362601	HC	3	51.63	274548400	Amino acid transporter, transmembrane	IPR013057	PF01490,PTHR22950
alignment	3	51.63	328985640	No	No	MLOC_53418.2	HC	3	51.63	274548400	Tetratricopeptide TPR2;Thioredoxin domain;Tetratricopeptide TPR-1	IPR013105,IPR013766,IPR001440	PF07719,PF00085,PF00515	GO:0045454	GO:0005515
alignment	3	51.63	328985640	No	No	MLOC_6682.1	HC	3	51.63	274548400	-	-	-	-
alignment	3	51.63	328985640	No	No	MLOC_72105.1	LC	3	51.63	274548400	-	-	-	-
alignment	3	51.63	328985640	No	No	MLOC_72401.1	LC	3	51.63	274548400	-	-	-	-
alignment	3	51.63	328985640	No	No	MLOC_72402.1	LC	3	51.63	274548400	-	-	-	-
alignment	3	51.63	328985640	No	No	MLOC_72403.5	LC	3	51.63	274548400	-	-	-	-
alignment	3	51.63	328985640	No	No	MLOC_16643.2	HC	3	51.63	274974960	Porin, eukaryotic type	IPR001925	PTHR11743:SF14,PS00558,PTHR11743,PF01459	GO:0055085	GO:0005741	GO:0044070	GO:0006820	GO:0008308
alignment	3	51.63	328985640	No	No	MLOC_16644.1	HC	3	51.63	274974960	Heat shock protein Hsp20	IPR002068	PF00011
alignment	3	51.63	328985640	No	No	MLOC_16645.1	LC	3	51.63	274974960	-	-	-	-
alignment	3	51.63	328985640	No	No	MLOC_1474.1	LC	3	51.63	275397800	-	-	-	-
alignment	3	51.63	328985640	No	No	MLOC_53254.1	LC	3	51.63	275397800	-	-	-	-
alignment	3	51.63	328985640	No	No	MLOC_53255.7	HC	3	51.63	275397800	-	-	-	-
alignment	3	51.63	328985640	No	No	MLOC_60540.2	HC	3	51.63	275397800	-	-	-	-
alignment	3	51.63	328985640	No	No	AK371692	HC	3	51.63	277071800	ABC transporter-like;ABC-2 type transporter;ATPase, AAA+ type, core;Plant PDR ABC transporter associated	IPR003439,IPR013525,IPR003593,IPR013581	PS50893,PF01061,PTHR19241,PTHR19241:SF10,PF00005,SM00382,PF08370	GO:0016887	GO:0005524	GO:0016020	GO:0000166	GO:0017111
alignment	3	51.63	328985640	No	No	MLOC_67987.1	HC	3	51.63	277071800	Endonuclease/exonuclease/phosphatase	IPR005135	PF03372,PTHR12121:SF9,PTHR12121
alignment	3	51.63	328985640	No	No	MLOC_61674.1	HC	3	51.63	277872840	Protein of unknown function DUF866, eukaryotic	IPR008584	PF05907
alignment	3	51.63	328985640	No	No	MLOC_72321.2	HC	3	51.63	277872840	C-5 cytosine methyltransferase	IPR001525	PF00145	GO:0003677	GO:0006306
alignment	3	51.63	328985640	No	No	AK251977.1	HC	3	51.63	280196600	-	-	-	-
alignment	3	51.63	328985640	No	No	MLOC_58522.2	HC	3	51.63	281334920	Kinesin, motor domain	IPR001752	PF00225	GO:0005524	GO:0003777	GO:0007018
alignment	3	51.63	328985640	No	No	MLOC_59013.3	HC	3	51.63	281334920	-	-	-	-
alignment	3	51.63	328985640	No	No	AK363968	HC	3	51.63	282334360	Zinc finger, CHY-type;Zinc finger, RING-type;Zinc finger, CTCHY-type;Haemerythrin/HHE cation-binding motif	IPR008913,IPR001841,IPR017921,IPR012312	PS51266,PS50089,SM00184,PS51270,PF01814,PTHR21319,PF05495	GO:0008270	GO:0008270	GO:0005515
alignment	3	51.63	328985640	No	No	MLOC_5981.2	LC	3	51.63	282334360	-	-	-	-
alignment	3	51.63	328985640	No	No	MLOC_5982.2	LC	3	51.63	282334360	-	-	-	-
alignment	3	51.63	328985640	No	No	MLOC_5983.1	LC	3	51.63	282334360	-	-	-	-
alignment	3	51.63	328985640	No	No	MLOC_5984.1	LC	3	51.63	282334360	-	-	-	-
alignment	3	51.63	328985640	No	No	AK248235.1	HC	3	51.63	284215440	Protein of unknown function DUF803	IPR008521	PF05653
alignment	3	51.63	328985640	No	No	AK248914.1	HC	3	51.63	284215440	Serine/threonine-protein kinase-like domain	IPR017442	PF00069	GO:0006468	GO:0005524	GO:0004672
alignment	3	51.63	328985640	No	No	MLOC_59407.1	HC	3	51.63	285596800	Peptidase C13, legumain	IPR001096	PF01650	GO:0006508	GO:0004197
alignment	3	51.63	328985640	No	No	MLOC_12284.1	HC	3	51.63	286996760	ATPase, F0 complex, subunit G, mitochondrial	IPR006808	PF04718,PTHR12386:SF7,PTHR12386	GO:0000276	GO:0015986	GO:0015078
alignment	3	51.63	328985640	No	No	MLOC_12285.1	HC	3	51.63	286996760	Sad1/UNC-like, C-terminal	IPR012919	PS51469,PTHR12953,PF07738
alignment	3	51.63	328985640	No	No	MLOC_56244.1	HC	3	51.63	287252200	Helicase, C-terminal;DNA/RNA helicase, DEAD/DEAH box type, N-terminal	IPR001650,IPR011545	PF00271,PF00270	GO:0004386	GO:0005524	GO:0003676	GO:0008026	GO:0005524	GO:0003676
alignment	3	51.63	328985640	No	No	MLOC_72705.2	HC	3	51.63	287252200	Glycosyl transferase, family 1	IPR001296	PF00534	GO:0009058
alignment	3	51.63	328985640	No	No	MLOC_11172.2	HC	3	51.63	289077480	Yip1 domain	IPR006977	PTHR12822,PF04893	GO:0016020
alignment	3	51.63	328985640	No	No	MLOC_16487.1	HC	3	51.63	289077480	Zinc finger, LSD1-type	IPR005735	PF06943
alignment	3	51.63	328985640	No	No	MLOC_63091.5	HC	3	51.63	289077480	Phospholipase/carboxylesterase/thioesterase	IPR003140	PTHR10655,PF02230,PTHR10655:SF5	GO:0016787
alignment	3	51.63	328985640	No	No	MLOC_69201.1	HC	3	51.63	289077480	Pentatricopeptide repeat	IPR002885	PF01535
alignment	3	51.63	328985640	No	No	AK249929.1	HC	3	51.63	291454560	-	-	-	-
alignment	3	51.63	328985640	No	No	AK374126	HC	3	51.63	291454560	FBD;F-box domain, cyclin-like	IPR013596,IPR001810	PF08387,PF00646,PS50181	GO:0005515
alignment	3	51.63	328985640	No	No	MLOC_59847.1	HC	3	51.63	291454560	Pentatricopeptide repeat	IPR002885	PS51375,PTHR24015,PF01535
alignment	3	51.63	328985640	No	No	MLOC_4591.1	HC	3	51.63	292638760	-	-	-	-
alignment	3	51.63	328985640	No	No	MLOC_4592.2	HC	3	51.63	292638760	Mitochondrial substrate/solute carrier;Mitochondrial carrier protein	IPR018108,IPR002067	PF00153,PS50920,PTHR24089:SF104,PR00926,PTHR24089	GO:0005488	GO:0006810	GO:0005743	GO:0055085
alignment	3	51.63	328985640	No	No	MLOC_44702.1	HC	3	51.63	293891160	Cytochrome P450;Cytochrome P450, E-class, group I;Cytochrome P450, conserved site	IPR001128,IPR002401,IPR017972	PF00067,PR00463,PTHR24282:SF174,PTHR24282,PR00385,PS00086	GO:0016705	GO:0055114	GO:0005506	GO:0009055	GO:0020037	GO:0016705	GO:0055114	GO:0005506	GO:0020037	GO:0016705	GO:0055114
alignment	3	51.63	328985640	No	No	MLOC_54895.1	HC	3	51.63	293891160	DNA-binding WRKY	IPR003657	PF03106	GO:0003700	GO:0006355	GO:0043565
alignment	3	51.63	328985640	No	No	MLOC_34621.1	HC	3	51.63	296657600	-	-	-	-
alignment	3	51.63	328985640	No	No	MLOC_59055.2	HC	3	51.63	296657600	UspA;Serine/threonine-protein kinase-like domain;Serine/threonine-protein kinase, active site;Protein kinase, catalytic domain	IPR006016,IPR017442,IPR008271,IPR000719	PF00582,PF00069,PTHR24420:SF740,PS00108,PS50011,PTHR24420	GO:0006950	GO:0006468	GO:0005524	GO:0004672	GO:0006468	GO:0004674	GO:0004672	GO:0006468	GO:0005524
alignment	3	51.63	328985640	No	No	MLOC_59875.1	HC	3	51.63	296657600	-	-	-	-
alignment	3	51.63	328985640	No	No	MLOC_63257.1	HC	3	51.63	296657600	-	-	-	-
alignment	3	51.63	328985640	No	No	MLOC_72378.1	HC	3	51.63	296657600	Down-regulated-in-metastasis protein	IPR011430	PF07539
alignment	3	51.63	328985640	No	No	MLOC_31776.1	LC	3	51.63	297347040	-	-	-	-
alignment	3	51.63	328985640	No	No	AK361432	HC	3	51.63	298005480	Peptidase M20, dimerisation;Peptidase M20	IPR011650,IPR002933	PF07687,PF01546,PTHR11014:SF44,PTHR11014	GO:0016787	GO:0008152	GO:0016787
alignment	3	51.63	328985640	No	No	AK363708	HC	3	51.63	298005480	Protein of unknown function DUF3133	IPR021480	PF11331
alignment	3	51.63	328985640	No	No	MLOC_62684.1	HC	3	51.63	298866040	-	-	-	-
alignment	3	51.63	328985640	No	No	AK361526	HC	3	51.63	299441400	LPPG:FO 2-phospho-L-lactate transferase CofD/UPF0052	IPR002882	PF01933
alignment	3	51.63	328985640	No	No	MLOC_68778.1	HC	3	51.63	299441400	ATPase, AAA-type, core	IPR003959	PF00004	GO:0005524
alignment	3	51.63	328985640	No	No	AK250558.1	LC	3	51.63	299917560	-	-	-	-
alignment	3	51.63	328985640	No	No	MLOC_78577.1	LC	3	51.63	299917560	-	-	-	-
alignment	3	51.63	328985640	No	No	MLOC_79702.1	LC	3	51.63	299917560	-	-	-	-
alignment	3	51.63	328985640	No	No	AK364981	HC	3	51.63	300635520	K Homology, type 1, subgroup;3'-5' exonuclease	IPR018111,IPR002562	PF00013,PF01612	GO:0003723	GO:0005622	GO:0006139	GO:0008408	GO:0003676
alignment	3	51.63	328985640	No	No	MLOC_15623.1	HC	3	51.63	300635520	-	-	-	-
alignment	3	51.63	328985640	No	No	MLOC_15624.1	LC	3	51.63	300635520	-	-	-	-
alignment	3	51.63	328985640	No	No	MLOC_56149.1	HC	3	51.63	300635520	DNA/RNA helicase, DEAD/DEAH box type, N-terminal;Helicase, C-terminal	IPR011545,IPR001650	PF00270,PF00271	GO:0008026	GO:0005524	GO:0003676	GO:0004386	GO:0005524	GO:0003676
alignment	3	51.63	328985640	No	No	MLOC_10696.1	LC	3	51.63	301332400	-	-	-	-
alignment	3	51.63	328985640	No	No	MLOC_14393.3	HC	3	51.63	302186760	-	-	-	-
alignment	3	51.63	328985640	No	No	MLOC_22957.1	LC	3	51.63	302186760	-	-	-	-
alignment	3	51.63	328985640	No	No	AK362855	HC	3	51.63	302989040	-	-	-	-
alignment	3	51.63	328985640	No	No	MLOC_13110.1	HC	3	51.63	302989040	Heavy metal-associated domain, HMA	IPR006121	PS50846,PF00403,PTHR22814,PTHR22814:SF14	GO:0046872	GO:0030001
alignment	3	51.63	328985640	No	No	AK374335	HC	3	51.63	304880040	XS domain;Uncharacterised domain XH	IPR005380,IPR005379	PF03468,PF03469,PTHR21596:SF3,PTHR21596
alignment	3	51.63	328985640	No	No	MLOC_51868.2	HC	3	51.63	304880040	Tyrosine-protein kinase, active site;Serine-threonine/tyrosine-protein kinase;Protein kinase, catalytic domain	IPR008266,IPR001245,IPR000719	PS00109,PTHR24420,PF07714,PTHR24420:SF821,PS50011	GO:0004713	GO:0006468	GO:0004672	GO:0006468	GO:0004672	GO:0006468	GO:0005524
alignment	3	51.63	328985640	No	No	MLOC_35808.2	LC	3	51.63	309270880	-	-	-	-
alignment	3	51.63	328985640	No	No	MLOC_54626.1	HC	3	51.63	309270880	-	-	-	-
alignment	3	51.63	328985640	No	No	MLOC_55760.4	HC	3	51.63	309270880	Tetratricopeptide TPR2	IPR013105	PF12569,PF07719
alignment	3	51.63	328985640	No	No	MLOC_55762.2	HC	3	51.63	309270880	-	-	-	-
alignment	3	51.63	328985640	No	No	MLOC_58300.1	LC	3	51.63	309270880	-	-	-	-
alignment	3	51.63	328985640	No	No	MLOC_58301.1	HC	3	51.63	309270880	-	-	-	-
alignment	3	51.63	328985640	No	No	MLOC_74504.1	HC	3	51.63	310322400	-	-	-	-
alignment	3	51.63	328985640	No	No	MLOC_46131.1	LC	3	51.63	310989520	-	-	-	-
alignment	3	51.63	328985640	No	No	MLOC_5991.1	HC	3	51.63	310989520	Serine-threonine/tyrosine-protein kinase	IPR001245	PF07714	GO:0004672	GO:0006468
alignment	3	51.63	328985640	No	No	AK251854.1	HC	3	51.63	313712560	Protein phosphatase 2C-like	IPR001932	PF00481	GO:0003824
alignment	3	51.63	328985640	No	No	MLOC_20645.2	HC	3	51.63	313712560	BAAT/Acyl-CoA thioester hydrolase C-terminal;Alpha/beta hydrolase, N-terminal	IPR014940,IPR022742	PF08840,PF12146
alignment	3	51.63	328985640	No	No	MLOC_63506.1	HC	3	51.63	313712560	Zinc finger, C2H2, LYAR-type	IPR014898	PF08790
alignment	3	51.63	328985640	No	No	MLOC_65447.1	LC	3	51.63	313712560	-	-	-	-
alignment	3	51.63	328985640	No	No	MLOC_67968.1	HC	3	51.63	313712560	-	-	-	-
alignment	3	51.63	328985640	No	No	AK363628	HC	3	51.63	315412600	Heat shock protein DnaJ;Heat shock protein DnaJ, N-terminal;Heat shock protein DnaJ, conserved site	IPR003095,IPR001623,IPR018253	PR00625,PF00226,PS50076,PS00636,PTHR10825:SF4,PTHR10825,SM00271,PF11926	GO:0051082	GO:0031072	GO:0006457	GO:0031072
alignment	3	51.63	328985640	No	No	MLOC_11639.4	HC	3	51.63	315412600	Zinc finger, PHD-finger	IPR019787	PF00628	GO:0005515
alignment	3	51.63	328985640	No	No	MLOC_68007.2	HC	3	51.63	316028880	-	-	-	-
alignment	3	51.63	328985640	No	No	MLOC_76173.1	LC	3	51.63	316028880	-	-	-	-
alignment	3	51.63	328985640	No	No	MLOC_6067.1	HC	3	51.63	316968800	Pentatricopeptide repeat	IPR002885	PF01535
alignment	3	51.63	328985640	No	No	MLOC_18745.1	LC	3	51.63	317133720	-	-	-	-
alignment	3	51.63	328985640	No	No	MLOC_40160.1	LC	3	51.63	317133720	-	-	-	-
alignment	3	51.63	328985640	No	No	AK356297	HC	3	51.63	317545400	Peptidase M41;ATPase, AAA-type, core;ATPase, AAA-type, conserved site;ATPase, AAA+ type, core	IPR000642,IPR003959,IPR003960,IPR003593	PF01434,PF00004,PS00674,SM00382,PTHR23076:SF10,PTHR23076	GO:0004222	GO:0005524	GO:0006508	GO:0005524	GO:0000166	GO:0017111
alignment	3	51.63	328985640	No	No	MLOC_20377.3	HC	3	51.63	317545400	UBA/THIF-type NAD/FAD binding fold	IPR000594	PF00899	GO:0003824
alignment	3	51.63	328985640	No	No	MLOC_23820.1	LC	3	51.63	317545400	-	-	-	-
alignment	3	51.63	328985640	No	No	MLOC_79410.1	LC	3	51.63	317673120	-	-	-	-
alignment	3	51.63	328985640	No	No	MLOC_11453.1	HC	3	51.63	318839960	Heat shock factor (HSF)-type, DNA-binding	IPR000232	PF00447	GO:0003700	GO:0005634	GO:0006355	GO:0043565
alignment	3	51.63	328985640	No	No	MLOC_32718.4	HC	3	51.63	318839960	Adaptin ear-binding coat-associated protein 1 NECAP-1	IPR012466	PTHR12847,PF07933	GO:0006897	GO:0016020
alignment	3	51.63	328985640	No	No	MLOC_73161.1	LC	3	51.63	318839960	-	-	-	-
alignment	3	51.63	328985640	No	No	MLOC_54200.2	HC	3	51.63	319143760	Lipase, GDSL	IPR001087	PTHR22835,PTHR22835:SF39,PF00657	GO:0016788	GO:0006629
alignment	3	51.63	328985640	No	No	AK250307.1	HC	3	51.63	319633560	Shikimate dehydrogenase substrate binding, N-terminal;Dehydroquinase class I;Quinate/shikimate 5-dehydrogenase/glutamyl-tRNA reductase	IPR013708,IPR001381,IPR006151	PF08501,PF01487,PF01488	GO:0055114	GO:0004764	GO:0003855	GO:0055114	GO:0004764	GO:0005737
alignment	3	51.63	328985640	No	No	AK252802.1	LC	3	51.63	319633560	-	-	-	-
alignment	3	51.63	328985640	No	No	MLOC_67947.1	HC	3	51.63	319633560	-	-	-	-
alignment	3	51.63	328985640	No	No	MLOC_74165.3	LC	3	51.63	320163040	-	-	-	-
alignment	3	51.63	328985640	No	No	MLOC_74166.1	LC	3	51.63	320163040	-	-	-	-
alignment	3	51.63	328985640	No	No	MLOC_58033.1	HC	3	51.63	320603240	Pentatricopeptide repeat	IPR002885	PF01535
alignment	3	51.63	328985640	No	No	MLOC_6029.2	HC	3	51.63	321153800	Gaa1-like, GPI transamidase component	IPR007246	PF04114	GO:0016021	GO:0042765
alignment	3	51.63	328985640	No	No	AK353646	HC	3	51.63	322181760	CWC16 protein	IPR007590	PF04502,PTHR12111
alignment	3	51.63	328985640	No	No	AK365128	HC	3	51.63	322181760	Uncharacterised protein family Ycf36	IPR009631	PF06799,PD016444
alignment	3	51.63	328985640	No	No	AK370701	HC	3	51.63	322181760	Myotubularin protein;WD40 repeat, subgroup	IPR022096,IPR019781	PF12335,PF00400
alignment	3	51.63	328985640	No	No	MLOC_52885.1	LC	3	51.63	322181760	-	-	-	-
alignment	3	51.63	328985640	No	No	MLOC_53680.1	HC	3	51.63	322181760	HAT dimerisation	IPR008906	PF05699	GO:0046983
alignment	3	51.63	328985640	No	No	AK248230.1	HC	3	51.63	323522200	RNA recognition motif domain	IPR000504	PF00076	GO:0003676
alignment	3	51.63	328985640	No	No	MLOC_36440.1	HC	3	51.63	323522200	Glycoside hydrolase, family 28	IPR000743	PF00295	GO:0005975	GO:0004650
alignment	3	51.63	328985640	No	No	MLOC_65884.1	LC	3	51.63	325129240	-	-	-	-
alignment	3	51.63	328985640	No	No	MLOC_65885.1	LC	3	51.63	325129240	-	-	-	-
alignment	3	51.63	328985640	No	No	MLOC_68479.1	LC	3	51.63	325129240	-	-	-	-
alignment	3	51.63	328985640	No	No	MLOC_7442.1	LC	3	51.63	325129240	-	-	-	-
alignment	3	51.63	328985640	No	No	MLOC_7443.1	LC	3	51.63	325129240	-	-	-	-
alignment	3	51.63	328985640	No	No	MLOC_19320.2	HC	3	51.63	325641360	Peptidase A1;Peptidase aspartic, active site	IPR001461,IPR001969	PF00026,PTHR13683,PR00792,PS00141,PTHR13683:SF98	GO:0006508	GO:0004190	GO:0004190	GO:0006508
alignment	3	51.63	328985640	No	No	AK354016	LC	3	51.63	326317160	-	-	-	-
alignment	3	51.63	328985640	No	No	MLOC_17078.2	LC	3	51.63	326317160	-	-	-	-
alignment	3	51.63	328985640	No	No	AK369234	HC	3	51.63	327343880	Glutamine amidotransferase type 1;CTP synthase, N-terminal	IPR017926,IPR017456	PF00117,PS51273,PF06418,PTHR11550	GO:0006221	GO:0003883
alignment	3	51.63	328985640	No	No	MLOC_8506.1	LC	3	51.63	327343880	-	-	-	-
alignment	3	51.63	328985640	No	No	MLOC_8507.1	LC	3	51.63	327343880	-	-	-	-
alignment	3	51.63	328985640	No	No	AK368513	HC	3	51.63	328985640	DNA-binding WRKY	IPR003657	PS50811,PF03106,SM00774	GO:0003700	GO:0006355	GO:0043565
alignment	3	51.63	328985640	No	No	AK371948	HC	3	51.63	328985640	Tetratricopeptide repeat;Tetratricopeptide TPR-1;Tetratricopeptide repeat-containing;CS-like domain;SGS;CS domain	IPR019734,IPR001440,IPR013026,IPR007052,IPR007699,IPR017447	PS50005,PF00515,PS50293,PS51203,PTHR22904,SM00028,PF05002,PS51048,PF04969,PTHR22904:SF69	GO:0005515
alignment	3	51.63	328985640	No	No	MLOC_11568.1	HC	3	51.63	328985640	Kinesin, motor domain;Kinesin, motor region, conserved site	IPR001752,IPR019821	PF00225,PTHR24115,SM00129,PS00411,PTHR24115:SF79,PR00380,PS50067	GO:0005524	GO:0003777	GO:0007018	GO:0003777	GO:0007018	GO:0005524
alignment	3	51.63	328985640	No	No	MLOC_52460.1	HC	3	51.63	328985640	Neutral/alkaline nonlysosomal ceramidase	IPR006823	PF04734,PTHR12670
alignment	3	51.63	328985640	No	No	MLOC_57967.1	LC	3	51.63	328985640	-	-	-	-
alignment	3	51.63	328985640	No	No	MLOC_72263.2	HC	3	51.63	328985640	Water stress and hypersensitive response domain;Late embryogenesis abundant protein, LEA-14	IPR013990,IPR004864	PD010978,SM00769,PF03168	GO:0009269
alignment	3	51.63	328985640	No	No	AK363729	HC	3	51.63	330081800	Ubiquitin supergroup;Peptidase C19, ubiquitin carboxyl-terminal hydrolase 2;Ubiquitin;Peptidase C19, ubiquitin carboxyl-terminal hydrolase 2, conserved site	IPR019955,IPR001394,IPR000626,IPR018200	PS50053,PS50235,PF00240,PF00443,PS00973,PTHR24006:SF39,PS00972,SM00213,PTHR24006	GO:0004221	GO:0006511	GO:0005515	GO:0006511	GO:0004221
alignment	3	51.63	328985640	No	No	AK363414	HC	3	51.63	331227560	Uncharacterised domain XH;XS domain	IPR005379,IPR005380	PTHR21596,PTHR21596:SF3,PF03469,PF03468
alignment	3	51.63	328985640	No	No	AK365152	HC	3	51.63	331227560	Myb, DNA-binding;Histone H1/H5	IPR014778,IPR005818	PF00249,PF00538	GO:0005634	GO:0000786	GO:0003677	GO:0006334
alignment	3	51.63	328985640	No	No	MLOC_64457.1	HC	3	51.63	331227560	Helicase, C-terminal;SNF2-related	IPR001650,IPR000330	PF00271,PF00176	GO:0004386	GO:0005524	GO:0003676	GO:0005524	GO:0003677
alignment	3	51.63	328985640	No	No	MLOC_64458.1	HC	3	51.63	331227560	Transferase	IPR003480	PF02458	GO:0016747
alignment	3	51.63	328985640	No	No	AK251604.1	LC	3	51.63	331907080	-	-	-	-
alignment	3	51.63	328985640	No	No	AK361113	HC	3	51.63	331907080	C4-dicarboxylate transporter/malic acid transport protein	IPR004695	PF03595	GO:0055085	GO:0016021
alignment	3	51.63	328985640	No	No	AK377138	HC	3	51.63	331907080	WD40 repeat 2;WD40-repeat-containing domain;WD40 repeat, subgroup;LisH dimerisation motif, subgroup;LisH dimerisation motif;WD40 repeat;WD40 repeat, conserved site	IPR019782,IPR017986,IPR019781,IPR013720,IPR006594,IPR001680,IPR019775	PS50082,PS50294,PTHR22847,PF00400,PF08513,SM00667,SM00320,PS50896,PS00678	GO:0005515
alignment	3	51.63	328985640	No	No	MLOC_43143.1	LC	3	51.63	331907080	-	-	-	-
alignment	3	51.63	328985640	No	No	MLOC_62290.1	HC	3	51.63	332333640	-	-	-	-
alignment	3	51.63	328985640	No	No	AK358947	HC	3	51.63	332943720	Protein of unknown function DUF538	IPR007493	PF04398
alignment	3	51.63	328985640	No	No	AK359804	HC	3	51.63	333940680	Protein kinase, catalytic domain;Protein kinase, ATP binding site;Serine/threonine-protein kinase-like domain;Serine/threonine-protein kinase, active site	IPR000719,IPR017441,IPR017442,IPR008271	PTHR24420,PS50011,PS00107,PF00069,PTHR24420:SF937,PS00108	GO:0004672	GO:0006468	GO:0005524	GO:0005524	GO:0006468	GO:0005524	GO:0004672	GO:0006468	GO:0004674
alignment	3	51.63	328985640	No	No	AK368412	HC	3	51.63	333940680	Late embryogenesis abundant protein, LEA-14	IPR004864	PF03168
alignment	3	51.63	328985640	No	No	MLOC_16134.1	LC	3	51.63	333940680	-	-	-	-
alignment	3	51.63	328985640	No	No	MLOC_52821.2	HC	3	51.63	333940680	-	-	-	-
alignment	3	51.63	328985640	No	No	MLOC_52822.2	HC	3	51.63	333940680	Pentatricopeptide repeat	IPR002885	PF01535
alignment	3	51.63	328985640	No	No	MLOC_52823.1	HC	3	51.63	333940680	Phosphatase PHOSPHO-type	IPR016965	PF06888	GO:0016791
alignment	3	51.63	328985640	No	No	MLOC_65176.1	LC	3	51.63	333940680	-	-	-	-
alignment	3	51.63	328985640	No	No	MLOC_65177.1	LC	3	51.63	333940680	-	-	-	-
alignment	3	51.63	328985640	No	No	AK367974	HC	3	51.63	334398240	Condensin complex subunit 2/barren	IPR022816	PF05786,PTHR13108
alignment	3	51.63	328985640	No	No	MLOC_34501.1	LC	3	51.63	334398240	-	-	-	-
alignment	3	51.63	328985640	No	No	MLOC_34502.1	HC	3	51.63	334398240	Protein of unknown function DUF1644	IPR012866	PF07800
alignment	3	51.63	328985640	No	No	MLOC_4006.2	LC	3	51.63	334398240	-	-	-	-
alignment	3	51.63	328985640	No	No	AK361192	HC	3	51.63	337448640	Ribosomal protein S1, RNA-binding domain;RNA-binding domain, S1	IPR003029,IPR022967	PTHR10287,PS50126,SM00316,PF00575	GO:0003723
alignment	3	51.63	328985640	No	No	AK367636	HC	3	51.63	337448640	Serine/threonine-protein kinase-like domain	IPR017442	PF00069	GO:0006468	GO:0005524	GO:0004672
alignment	3	51.63	328985640	No	No	AK376084	HC	3	51.63	337448640	-	-	-	-
alignment	3	51.63	328985640	No	No	MLOC_38170.1	HC	3	51.63	337448640	Reverse transcriptase	IPR000477	PF00078	GO:0006278	GO:0003723	GO:0003964
alignment	3	51.63	328985640	No	No	MLOC_38362.2	HC	3	51.63	337448640	Chlorophyll A-B binding protein	IPR022796	PF00504
alignment	3	51.63	328985640	No	No	MLOC_38363.1	HC	3	51.63	337448640	Pentatricopeptide repeat	IPR002885	PF01535
alignment	3	51.63	328985640	No	No	MLOC_11491.1	HC	3	51.63	339880280	-	-	-	-
alignment	3	51.63	328985640	No	No	MLOC_15120.1	HC	3	51.63	339880280	-	-	-	-
alignment	3	51.63	328985640	No	No	MLOC_15249.5	HC	3	51.63	339880280	DEAD2	IPR010614	PF06733	GO:0003677	GO:0005524	GO:0004003
alignment	3	51.63	328985640	No	No	MLOC_4196.1	HC	3	51.63	339880280	-	-	-	-
alignment	3	51.63	328985640	No	No	MLOC_51217.1	HC	3	51.63	339880280	-	-	-	-
alignment	3	51.63	328985640	No	No	MLOC_55928.2	HC	3	51.63	339880280	Serine-threonine/tyrosine-protein kinase;Protein kinase, catalytic domain;Domain of unknown function DUF1221	IPR001245,IPR000719,IPR010632	PF07714,PS50011,PTHR23257:SF99,PF06760,PTHR23257	GO:0004672	GO:0006468	GO:0004672	GO:0006468	GO:0005524
alignment	3	51.63	328985640	No	No	AK249272.1	HC	3	51.63	340853680	Protein of unknown function DUF185	IPR003788	PF02636
alignment	3	51.63	328985640	No	No	MLOC_72316.1	HC	3	51.63	340853680	Protein of unknown function DUF1118	IPR009500	PF06549
alignment	3	51.63	328985640	No	No	MLOC_7981.1	HC	3	51.63	342608280	Myb, DNA-binding	IPR014778	PF00249
extended	3	-	-	Yes	Yes	MLOC_6128.3	HC	3	51.7	342608280	Auxin efflux carrier	IPR004776	PF03547	GO:0055085	GO:0016021
extended	3	-	-	Yes	Yes	MLOC_16375.1	HC	3	51.7	347082200	-	-	-	-
extended	3	-	-	Yes	Yes	MLOC_56354.3	HC	3	51.7	347082200	Serine/threonine-protein kinase-like domain	IPR017442	PF00069	GO:0006468	GO:0005524	GO:0004672
extended	3	-	-	Yes	Yes	MLOC_5786.2	HC	3	51.7	347082200	-	-	-	-
extended	3	-	-	Yes	Yes	MLOC_63284.1	HC	3	51.7	347082200	X8	IPR012946	PF07983
extended	3	-	-	Yes	Yes	MLOC_65788.2	HC	3	51.7	347082200	NAD-dependent epimerase/dehydratase	IPR001509	PTHR10366:SF9,PTHR10366,PF01370	GO:0044237	GO:0003824	GO:0050662
extended	3	-	-	Yes	Yes	MLOC_75655.4	HC	3	51.7	347082200	Cystathionine beta-synthase, core	IPR000644	PF00571	GO:0005515
extended	3	-	-	Yes	Yes	MLOC_17040.1	LC	3	51.7	342608280	-	-	-	-
extended	3	-	-	Yes	Yes	MLOC_79588.1	LC	3	51.7	342608280	-	-	-	-
extended	3	-	-	Yes	Yes	MLOC_79589.1	LC	3	51.7	342608280	-	-	-	-
extended	3	-	-	Yes	Yes	MLOC_54754.1	HC	3	51.77	349593200	Ribosomal protein L31	IPR002150	PF01197	GO:0006412	GO:0003735	GO:0005840	GO:0005622
extended	3	-	-	Yes	Yes	MLOC_55339.1	HC	3	51.77	349593200	Leucine zipper, homeobox-associated;Homeobox	IPR003106,IPR001356	PF02183,PF00046	GO:0005634	GO:0003677	GO:0006355	GO:0003700	GO:0043565	GO:0006355
extended	3	-	-	Yes	Yes	AK353842	HC	3	51.77	351341600	Phospholipid/glycerol acyltransferase	IPR002123	PF01553	GO:0008152	GO:0008415
extended	3	-	-	Yes	Yes	AK366572	HC	3	51.77	351341600	Proteasome-interacting thioredoxin-like domain, C-terminal	IPR010400	PTHR12175,PF06201
extended	3	-	-	Yes	Yes	AK371372	HC	3	51.77	351341600	3-beta hydroxysteroid dehydrogenase/isomerase	IPR002225	PF01073	GO:0016616	GO:0055114	GO:0003854	GO:0006694
extended	3	-	-	Yes	Yes	MLOC_57735.1	LC	3	51.77	351341600	-	-	-	-
extended	3	-	-	Yes	Yes	AK357374	HC	3	51.77	352037240	-	-	-	-
extended	3	-	-	Yes	Yes	MLOC_18026.2	LC	3	51.77	352450160	-	-	-	-
extended	3	-	-	Yes	Yes	MLOC_32844.1	LC	3	51.77	352450160	-	-	-	-
extended	3	-	-	Yes	Yes	MLOC_32845.1	LC	3	51.77	352450160	-	-	-	-
extended	3	-	-	Yes	Yes	MLOC_32846.1	LC	3	51.77	352450160	-	-	-	-
extended	3	-	-	Yes	Yes	MLOC_34858.1	LC	3	51.77	352450160	-	-	-	-
extended	3	-	-	Yes	Yes	MLOC_49431.1	LC	3	51.77	352450160	-	-	-	-
extended	3	-	-	Yes	Yes	MLOC_52237.1	LC	3	51.77	352450160	-	-	-	-
extended	3	-	-	Yes	Yes	MLOC_52238.1	HC	3	51.77	352450160	tRNA isopentenyltransferase	IPR002627	PF01715	GO:0008033	GO:0005524
extended	3	-	-	Yes	Yes	MLOC_52239.1	LC	3	51.77	352450160	-	-	-	-
extended	3	-	-	Yes	Yes	MLOC_5568.1	HC	3	51.77	352450160	Myb, DNA-binding	IPR014778	PF00249
extended	3	-	-	Yes	Yes	MLOC_56451.1	HC	3	51.77	352450160	Uroporphiryn-III C-methyltransferase, conserved site;Tetrapyrrole methylase	IPR003043,IPR000878	PS00840,PS00839,PTHR21091:SF16,PTHR21091,PF00590	GO:0055114	GO:0043115	GO:0008168	GO:0006779	GO:0008152	GO:0008168
extended	3	-	-	Yes	Yes	MLOC_7247.1	HC	3	51.77	352450160	EGF calcium-binding;Wall-associated kinase;Serine-threonine/tyrosine-protein kinase	IPR013091,IPR013695,IPR001245	PF07645,PF08488,PF07714	GO:0004674	GO:0016021	GO:0004672	GO:0006468
extended	3	-	-	Yes	Yes	MLOC_8291.1	LC	3	51.77	352450160	-	-	-	-
extended	3	-	-	Yes	Yes	AK354291	HC	3	51.96	352450160	Protein kinase, catalytic domain;Serine/threonine-protein kinase-like domain	IPR000719,IPR017442	PS50011,PF00069,PTHR24056,PTHR24056:SF49	GO:0004672	GO:0006468	GO:0005524	GO:0006468	GO:0005524	GO:0004672
extended	3	-	-	Yes	Yes	MLOC_58312.1	HC	3	52.05	352450160	Ribosomal protein S20	IPR002583	PF01649	GO:0003735	GO:0005840	GO:0005622	GO:0003723	GO:0006412
extended	3	-	-	Yes	Yes	MLOC_80362.2	LC	3	52.11	353072640	-	-	-	-
extended	3	-	-	Yes	Yes	MLOC_10854.2	HC	3	52.25	353325600	Bile acid:sodium symporter	IPR002657	PF01758	GO:0016020	GO:0008508	GO:0006814
extended	3	-	-	Yes	Yes	MLOC_13604.1	HC	3	52.43	353325600	Pyridine nucleotide-disulphide oxidoreductase, FAD/NAD(P)-binding domain;Glutamate synthase, central-C;Glutamine amidotransferase, class-II;Glutamate synthase, alpha subunit, C-terminal;Glutamate synthase, central-N	IPR023753,IPR002932,IPR000583,IPR002489,IPR006982	PF07992,PF01645,PF00310,PF01493,PF04898	GO:0055114	GO:0016491	GO:0055114	GO:0016638	GO:0015930	GO:0006537	GO:0008152	GO:0055114	GO:0016491	GO:0008152	GO:0015930	GO:0055114
extended	3	-	-	Yes	Yes	MLOC_14545.2	HC	3	52.44	353325600	UDP-glucuronosyl/UDP-glucosyltransferase	IPR002213	PF00201	GO:0016758	GO:0008152
extended	3	-	-	Yes	Yes	MLOC_15556.1	HC	3	52.44	355076480	Multi antimicrobial extrusion protein	IPR002528	PF01554	GO:0015238	GO:0006855	GO:0016020	GO:0055085	GO:0015297
extended	3	-	-	Yes	Yes	MLOC_17211.14	HC	3	52.44	355076480	DNA ligase, ATP-dependent, N-terminal;DNA repair metallo-beta-lactamase	IPR012308,IPR011084	PF04675,PF07522	GO:0003910	GO:0006281	GO:0003677	GO:0006310
extended	3	-	-	Yes	Yes	MLOC_19634.2	HC	3	52.44	355076480	DNA ligase, ATP-dependent, C-terminal;DNA ligase, ATP-dependent, central	IPR012309,IPR012310	PF04679,PF01068	GO:0006281	GO:0003910	GO:0006310	GO:0003910	GO:0005524	GO:0006310	GO:0006281
extended	3	-	-	Yes	Yes	MLOC_34757.1	LC	3	52.44	355076480	-	-	-	-
extended	3	-	-	Yes	Yes	AK361328	HC	3	52.44	356951360	-	-	-	-
extended	3	-	-	Yes	Yes	MLOC_4609.1	HC	3	52.44	356951360	Serine/threonine-protein kinase-like domain;Protein kinase, catalytic domain;Serine/threonine-protein kinase domain;MAP kinase, conserved site;Protein kinase, ATP binding site	IPR017442,IPR000719,IPR002290,IPR003527,IPR017441	PF00069,PS50011,SM00220,PTHR24055,PTHR24055:SF69,PS01351,PS00107	GO:0006468	GO:0005524	GO:0004672	GO:0004672	GO:0006468	GO:0005524	GO:0005524	GO:0004674	GO:0006468	GO:0005524	GO:0006468	GO:0004707
extended	3	-	-	Yes	Yes	AK356876	HC	3	52.62	356951360	Zinc finger, C2H2-like;Splicing factor SF3a60 binding domain;Zinc finger, C2H2-type matrin	IPR015880,IPR021966,IPR000690	SM00355,PF12108,PTHR12786,PTHR12786:SF2,PF11931,PS50171	GO:0005622	GO:0008270	GO:0008270	GO:0005634	GO:0003676
extended	3	-	-	Yes	Yes	AK358857	HC	3	52.62	356951360	TAFII28-like protein	IPR006809	PF04719	GO:0005634	GO:0006367
extended	3	-	-	Yes	Yes	MLOC_61822.2	LC	3	52.62	356951360	-	-	-	-
extended	3	-	-	Yes	Yes	AK374059	HC	3	52.62	357674280	Protein phosphatase 2C-like;Protein phosphatase 2C;Protein phosphatase 2C, manganese/magnesium aspartate binding site	IPR001932,IPR015655,IPR000222	SM00332,PF00481,PTHR13832:SF115,PTHR13832,PS01032,SM00331	GO:0003824	GO:0004722	GO:0008287	GO:0006470
extended	3	-	-	Yes	Yes	MLOC_69600.1	HC	3	52.62	357674280	Isopropylmalate dehydrogenase-like domain	IPR024084	PF00180	GO:0055114	GO:0016616
extended	3	-	-	Yes	Yes	MLOC_548.2	HC	3	52.62	359137480	Small GTPase superfamily	IPR001806	PF00071	GO:0007264	GO:0005525
extended	3	-	-	Yes	Yes	MLOC_7925.1	HC	3	52.62	359137480	Homeobox	IPR001356	PF00046	GO:0003700	GO:0043565	GO:0006355
extended	3	-	-	Yes	Yes	AK248203.1	HC	3	52.62	359507000	Domain of unknown function DUF292, eukaryotic	IPR005061	PF03398
extended	3	-	-	Yes	Yes	AK356259	HC	3	52.62	359507000	Zinc finger, C3HC4 RING-type;Zinc finger, RING-type	IPR018957,IPR001841	PTHR22764:SF49,PF00097,PS50089,SM00184,PTHR22764	GO:0008270	GO:0005515
extended	3	-	-	Yes	Yes	AK366123	HC	3	52.62	359507000	ATPase, F1/V1/A1 complex, alpha/beta subunit, nucleotide-binding domain;ATPase, alpha/beta subunit, nucleotide-binding domain, active site;ATPase, F1 complex, beta subunit;ATP synthase, F1 beta subunit;ATPase, F1/V1/A1 complex, alpha/beta subunit, C-terminal;ATPase, F1/V1/A1 complex, alpha/beta subunit, N-terminal;ATPase, AAA+ type, core	IPR000194,IPR020003,IPR005722,IPR020971,IPR000793,IPR004100,IPR003593	PF00006,PS00152,PTHR15184,PTHR15184:SF8,PF11421,PF00306,PF02874,SM00382	GO:0005524	GO:0046933	GO:0045261	GO:0008553	GO:0015986	GO:0005524	GO:0006200	GO:0000275	GO:0016887	GO:0006754	GO:0015991	GO:0033178
extended	3	-	-	Yes	Yes	MLOC_12156.1	HC	3	52.62	359507000	Microtubule-associated protein, MAP65/ASE1-type	IPR007145	PF03999
extended	3	-	-	Yes	Yes	MLOC_37959.2	LC	3	52.62	359507000	-	-	-	-
extended	3	-	-	Yes	Yes	AK360231	HC	3	52.76	359507000	Serine/threonine-protein kinase, active site;Protein kinase, catalytic domain;Peptidase S10, serine carboxypeptidase;Protein kinase, ATP binding site;Serine-threonine/tyrosine-protein kinase	IPR008271,IPR000719,IPR001563,IPR017441,IPR001245	PS00108,PS50011,PR00724,PTHR23257:SF158,PF00450,PS00107,PF07714,PTHR23257	GO:0006468	GO:0004674	GO:0004672	GO:0006468	GO:0005524	GO:0004185	GO:0006508	GO:0005524	GO:0004672	GO:0006468
extended	3	-	-	Yes	Yes	MLOC_44455.1	HC	3	52.76	360950360	DNA-binding WRKY	IPR003657	PF03106	GO:0003700	GO:0006355	GO:0043565
extended	3	-	-	Yes	Yes	MLOC_56501.2	HC	3	52.76	360950360	-	-	-	-
extended	3	-	-	Yes	Yes	AK367767	HC	3	52.76	361286400	Lipase, GDSL	IPR001087	PTHR22835,PF00657,PTHR22835:SF39	GO:0016788	GO:0006629
extended	3	-	-	Yes	Yes	MLOC_45124.1	LC	3	52.76	361286400	-	-	-	-
extended	3	-	-	Yes	Yes	MLOC_55781.5	HC	3	52.94	362855000	Phosphoribulokinase/uridine kinase	IPR006083	PF00485	GO:0008152	GO:0005524	GO:0016301
extended	3	-	-	Yes	Yes	MLOC_16603.1	LC	3	52.94	362855000	-	-	-	-
extended	3	-	-	Yes	Yes	MLOC_15173.1	HC	3	52.94	364490560	Ubiquitin-conjugating enzyme, E2;Ubiquitin-conjugating enzyme, active site	IPR000608,IPR023313	PS50127,SM00212,PF00179,PTHR24067,PTHR24067:SF30,PS00183	GO:0016881
extended	3	-	-	Yes	Yes	MLOC_62571.1	HC	3	52.94	364490560	Homeobox	IPR001356	PF00046	GO:0003700	GO:0043565	GO:0006355
extended	3	-	-	Yes	Yes	MLOC_64487.1	HC	3	52.94	364490560	-	-	-	-
extended	3	-	-	Yes	Yes	MLOC_65417.5	HC	3	52.94	364490560	Drought induced 19/ RING finger protein 114	IPR008598	PF05605
extended	3	-	-	Yes	Yes	MLOC_78236.1	HC	3	52.94	364490560	Protein of unknown function DUF1421	IPR010820	PF07223
extended	3	-	-	Yes	Yes	MLOC_78237.1	HC	3	52.94	364490560	PAP/25A-associated	IPR002058	PF03828
extended	3	-	-	Yes	Yes	MLOC_12953.1	HC	3	53.06	366675440	Rop nucleotide exchanger, PRONE	IPR005512	PS51334,PF03759	GO:0005089
extended	3	-	-	Yes	Yes	MLOC_12954.1	HC	3	53.06	366675440	Redoxin	IPR013740	PF08534	GO:0016491
extended	3	-	-	Yes	Yes	MLOC_51570.1	HC	3	53.06	366675440	Serine-threonine/tyrosine-protein kinase;Leucine-rich repeat;Leucine-rich repeat-containing N-terminal, type 2	IPR001245,IPR001611,IPR013210	PF07714,PF00560,PF08263	GO:0004672	GO:0006468	GO:0005515
extended	3	-	-	Yes	Yes	MLOC_56360.3	HC	3	53.06	366675440	Serine-threonine/tyrosine-protein kinase	IPR001245	PF07714	GO:0004672	GO:0006468
extended	3	-	-	Yes	Yes	MLOC_64975.2	HC	3	53.06	366675440	Tubby, C-terminal;Tubby, C-terminal, conserved site	IPR000007,IPR018066	PR01573,PS01200,PTHR16517:SF7,PS01201,PTHR16517,PF01167
extended	3	-	-	Yes	Yes	MLOC_41016.1	LC	3	53.08	366675440	-	-	-	-
extended	3	-	-	Yes	Yes	MLOC_6123.1	LC	3	53.08	366675440	-	-	-	-
extended	3	-	-	Yes	Yes	MLOC_6124.1	LC	3	53.08	366675440	-	-	-	-
extended	3	-	-	Yes	Yes	MLOC_6125.10	HC	3	53.08	366675440	RNA recognition motif domain	IPR000504	PS50102,SM00360,PTHR10548,PF00076	GO:0003676
extended	3	-	-	Yes	Yes	MLOC_6126.1	LC	3	53.08	366675440	-	-	-	-
extended	3	-	-	Yes	Yes	AK248363.1	HC	3	53.26	367286760	Protein of unknown function DUF1296	IPR009719	PF06972
extended	3	-	-	Yes	Yes	AK374212	HC	3	53.26	367286760	Peptidase S41;PDZ/DHR/GLGF	IPR005151,IPR001478	PF03572,PF00595	GO:0006508	GO:0008236	GO:0005515
extended	3	-	-	Yes	Yes	AK356012	HC	3	53.26	369805200	Haem peroxidase, plant/fungal/bacterial	IPR002016	PF00141	GO:0004601	GO:0006979	GO:0020037	GO:0055114
extended	3	-	-	Yes	Yes	AK374057	HC	3	53.26	369805200	Beta-lactamase-like	IPR001279	PF00753,SM00849,PTHR11935:SF11,PTHR11935	GO:0016787
extended	3	-	-	Yes	Yes	MLOC_4453.1	HC	3	53.26	369805200	-	-	-	-
extended	3	-	-	Yes	Yes	MLOC_7069.1	HC	3	53.26	369805200	High mobility group, HMG1/HMG2	IPR000910	PF00505	GO:0003677
extended	3	-	-	Yes	Yes	AK355233	HC	3	53.26	370030880	-	-	-	-
extended	3	-	-	Yes	Yes	MLOC_20598.1	LC	3	53.26	370030880	-	-	-	-
extended	3	-	-	Yes	Yes	MLOC_11734.3	HC	3	53.26	371187800	CTP synthase, N-terminal;Glutamine amidotransferase type 1	IPR017456,IPR017926	PF06418,PF00117	GO:0006221	GO:0003883
extended	3	-	-	Yes	Yes	MLOC_11735.1	HC	3	53.26	371187800	Arp2/3 complex, 34kDa subunit p34-Arc	IPR007188	PF04045	GO:0005856	GO:0030833
extended	3	-	-	Yes	Yes	MLOC_11738.2	HC	3	53.26	371187800	Peptidase M50	IPR008915	PF02163	GO:0006508	GO:0004222
extended	3	-	-	Yes	Yes	MLOC_39789.1	LC	3	53.26	371187800	-	-	-	-
extended	3	-	-	Yes	Yes	AK357370	HC	3	53.26	372127720	-	-	-	-
extended	3	-	-	Yes	Yes	AK363511	HC	3	53.26	372127720	Domain of unknown function DUF1794	IPR014878	PF08768
extended	3	-	-	Yes	Yes	MLOC_12312.1	HC	3	53.26	372127720	-	-	-	-
extended	3	-	-	Yes	Yes	MLOC_56911.1	HC	3	53.26	372127720	-	-	-	-
extended	3	-	-	Yes	Yes	AK248968.1	HC	3	53.26	373509080	Ubiquitin-conjugating enzyme, E2	IPR000608	PF00179	GO:0016881
extended	3	-	-	Yes	Yes	MLOC_57866.1	HC	3	53.26	373509080	ATPase, V1/A1 complex, subunit E	IPR002842	PF01991,PTHR11583	GO:0046961	GO:0033178	GO:0015991
extended	3	-	-	Yes	Yes	AK359596	HC	3	53.26	373790560	-	-	-	-
extended	3	-	-	Yes	Yes	MLOC_69110.4	HC	3	53.26	373790560	Zinc finger, C3HC4 RING-type	IPR018957	PF00097
extended	3	-	-	Yes	Yes	AK356294	HC	3	53.26	374225800	Uncharacterised protein family, ATP binding	IPR004130	PF03029,PTHR21231:SF3,PTHR21231	GO:0000166
extended	3	-	-	Yes	Yes	AK364738	HC	3	53.26	374225800	WD40 repeat, subgroup	IPR019781	PF00400
extended	3	-	-	Yes	Yes	MLOC_11190.3	HC	3	53.26	374225800	Serine/threonine-protein kinase-like domain	IPR017442	PF00069	GO:0006468	GO:0005524	GO:0004672
extended	3	-	-	Yes	Yes	MLOC_1317.1	HC	3	53.26	374225800	PAN-1 domain;S-locus glycoprotein;Bulb-type lectin domain;Serine/threonine-protein kinase-like domain	IPR003014,IPR000858,IPR001480,IPR017442	PF00024,PF00954,PF01453,PF00069	GO:0048544	GO:0005529	GO:0006468	GO:0005524	GO:0004672
extended	3	-	-	Yes	Yes	MLOC_22386.1	LC	3	53.26	374225800	-	-	-	-
extended	3	-	-	Yes	Yes	MLOC_32855.1	LC	3	53.26	374225800	-	-	-	-
extended	3	-	-	Yes	Yes	MLOC_5833.1	LC	3	53.26	374225800	-	-	-	-
extended	3	-	-	Yes	Yes	MLOC_5834.1	LC	3	53.26	374225800	-	-	-	-
extended	3	-	-	Yes	Yes	MLOC_5835.2	HC	3	53.26	374225800	Cytochrome b561/ferric reductase transmembrane;Cytochrome b561, eukaryote	IPR006593,IPR004877	PS50939,PF03188,PTHR23130:SF18,PTHR23130	GO:0016021
extended	3	-	-	Yes	Yes	MLOC_66637.1	LC	3	53.26	374225800	-	-	-	-
extended	3	-	-	Yes	Yes	AK366322	HC	3	53.26	375190520	Methyltransferase type 11	IPR013216	PF08241	GO:0008168	GO:0008152
extended	3	-	-	Yes	Yes	MLOC_64727.3	HC	3	53.26	375190520	ANTH	IPR011417	PF07651	GO:0005543
extended	3	-	-	Yes	Yes	MLOC_64728.1	HC	3	53.26	375190520	Serine/threonine-protein kinase-like domain;S-locus glycoprotein;Bulb-type lectin domain	IPR017442,IPR000858,IPR001480	PF00069,PF00954,PF01453	GO:0006468	GO:0005524	GO:0004672	GO:0048544	GO:0005529
extended	3	-	-	Yes	Yes	AK250359.1	HC	3	53.26	377656880	Metallophosphoesterase domain	IPR004843	PF00149	GO:0016787
extended	3	-	-	Yes	Yes	AK360556	HC	3	53.26	377656880	-	-	-	-
extended	3	-	-	Yes	Yes	AK365590	HC	3	53.26	377656880	Xeroderma pigmentosum group B protein (XP-B);Helicase, C-terminal;DEAD-like helicase;UvrABC complex, subunit B	IPR001161,IPR001650,IPR014001,IPR006935	PR00851,PF00271,SM00490,PS51192,PF04851,SM00487,PTHR11274,PS51194	GO:0005524	GO:0003677	GO:0004003	GO:0006289	GO:0004386	GO:0005524	GO:0003676	GO:0003677	GO:0005524	GO:0016787
extended	3	-	-	Yes	Yes	AK365950	HC	3	53.26	377656880	Alpha/beta hydrolase fold-1	IPR000073	PF00561,PTHR12277:SF8,PTHR12277
extended	3	-	-	Yes	Yes	AK372355	HC	3	53.26	377656880	Protein kinase, ATP binding site;Serine/threonine-protein kinase-like domain;Serine/threonine-protein kinase, active site;Protein kinase, catalytic domain	IPR017441,IPR017442,IPR008271,IPR000719	PTHR24420,PS00107,PF00069,PTHR24420:SF426,PS00108,PS50011	GO:0005524	GO:0006468	GO:0005524	GO:0004672	GO:0006468	GO:0004674	GO:0004672	GO:0006468	GO:0005524
extended	3	-	-	Yes	Yes	MLOC_140.5	HC	3	53.26	377656880	Serine-threonine/tyrosine-protein kinase	IPR001245	PF07714	GO:0004672	GO:0006468
extended	3	-	-	Yes	Yes	MLOC_55131.3	HC	3	53.26	377656880	Reticulon	IPR003388	PF02453	GO:0005783
extended	3	-	-	Yes	Yes	MLOC_55132.2	HC	3	53.26	377656880	Cytidylyltransferase	IPR004820	PF01467	GO:0009058	GO:0016779
extended	3	-	-	Yes	Yes	MLOC_62988.1	HC	3	53.26	377656880	Protein of unknown function DUF1639	IPR012438	PF07797
extended	3	-	-	Yes	Yes	MLOC_66069.1	HC	3	53.26	377656880	-	-	-	-
extended	3	-	-	Yes	Yes	MLOC_36229.1	HC	3	53.26	378935320	-	-	-	-
extended	3	-	-	Yes	Yes	MLOC_43543.1	HC	3	53.26	378935320	Protein of unknown function DUF295	IPR005174	PTHR16134,PF03478
extended	3	-	-	Yes	Yes	MLOC_44301.1	HC	3	53.26	378935320	-	-	-	-
extended	3	-	-	Yes	Yes	MLOC_49576.1	LC	3	53.26	378935320	-	-	-	-
extended	3	-	-	Yes	Yes	MLOC_5049.1	HC	3	53.26	378935320	ATPase, AAA-type, core	IPR003959	PF00004	GO:0005524
extended	3	-	-	Yes	Yes	MLOC_57391.1	HC	3	53.26	378935320	Glycoside hydrolase, family 18, catalytic domain	IPR001223	PF00704	GO:0005975	GO:0004553
extended	3	-	-	Yes	Yes	MLOC_57393.1	HC	3	53.26	378935320	Pyruvate kinase, barrel;Pyruvate kinase, C-terminal-like	IPR015793,IPR015795	PF00224,PF02887	GO:0030955	GO:0000287	GO:0006096	GO:0004743
extended	3	-	-	Yes	Yes	MLOC_65158.1	HC	3	53.26	378935320	F-box domain, cyclin-like	IPR001810	PF00646	GO:0005515
extended	3	-	-	Yes	Yes	MLOC_72078.2	LC	3	53.26	378935320	-	-	-	-
extended	3	-	-	Yes	Yes	MLOC_72922.1	LC	3	53.26	378935320	-	-	-	-
extended	3	-	-	Yes	Yes	MLOC_78946.1	LC	3	53.26	378935320	-	-	-	-
extended	3	-	-	Yes	Yes	MLOC_8572.1	LC	3	53.26	378935320	-	-	-	-
extended	3	-	-	Yes	Yes	AK362560	HC	3	53.65	379640880	CASC3/Barentsz eIF4AIII binding	IPR018545	PF09405
extended	3	-	-	Yes	Yes	MLOC_62048.1	HC	3	53.65	379640880	CASC3/Barentsz eIF4AIII binding	IPR018545	PF09405
extended	3	-	-	Yes	Yes	MLOC_45614.1	LC	3	53.65	379640880	-	-	-	-
extended	3	-	-	Yes	Yes	MLOC_45615.1	LC	3	53.65	379640880	-	-	-	-
extended	3	-	-	Yes	Yes	MLOC_80131.1	LC	3	53.65	379640880	-	-	-	-
extended	3	-	-	Yes	Yes	AK371339	HC	3	53.9	379640880	Peptidase A1;Peptidase aspartic, active site	IPR001461,IPR001969	PF00026,PTHR13683:SF98,PS00141,PTHR13683,PR00792	GO:0006508	GO:0004190	GO:0004190	GO:0006508
extended	3	-	-	Yes	Yes	MLOC_73498.1	LC	3	53.9	379640880	-	-	-	-
extended	3	-	-	Yes	Yes	MLOC_56928.1	HC	3	53.9	380279480	Glycosyl transferase, family 43	IPR005027	PF03360	GO:0016020	GO:0015018
extended	3	-	-	Yes	Yes	AK359928	LC	3	54.05	381934880	-	-	-	-
extended	3	-	-	Yes	Yes	MLOC_59851.1	LC	3	54.21	383952360	-	-	-	-
extended	3	-	-	Yes	Yes	AK358661	HC	3	54.21	383952360	Chitin-binding, type 1, conserved site;Chitin-binding, type 1;Glycoside hydrolase, family 19, catalytic	IPR018371,IPR001002,IPR000726	PS00026,PTHR22595:SF11,PR00451,PF00182,PS50941,PF00187,PS00774,PTHR22595,PD000609,SM00270	GO:0008061	GO:0004568	GO:0006032	GO:0016998
extended	3	-	-	Yes	Yes	AK369681	HC	3	54.21	383952360	Pathogenesis-related transcriptional factor/ERF, DNA-binding;Transcriptional factor B3	IPR001471,IPR003340	SM00380,PS50863,PF00847,PF02362,PS51032	GO:0006355	GO:0003700	GO:0006355	GO:0003677
extended	3	-	-	Yes	Yes	MLOC_57388.1	HC	3	54.21	383952360	Pyridoxal phosphate-dependent enzyme, beta subunit	IPR001926	PF00291	GO:0003824	GO:0008152	GO:0030170
extended	3	-	-	Yes	Yes	MLOC_59852.2	HC	3	54.21	383952360	Protein of unknown function DUF3453	IPR021850	PF11935
extended	3	-	-	Yes	Yes	MLOC_62570.3	HC	3	54.21	383952360	Peptidyl-tRNA hydrolase	IPR001328	PF01195	GO:0004045
extended	3	-	-	Yes	Yes	AK356673	HC	3	54.5	386536520	-	-	-	-
extended	3	-	-	Yes	Yes	AK372847	HC	3	54.53	386536520	Uncharacterised protein family UPF0497, trans-membrane plant	IPR006702	PF04535
extended	3	-	-	Yes	Yes	AK377152	LC	3	54.53	386536520	-	-	-	-
extended	3	-	-	Yes	Yes	MLOC_61376.1	LC	3	54.53	386536520	-	-	-	-
extended	3	-	-	Yes	Yes	MLOC_68295.1	HC	3	54.53	386536520	Glutathione S-transferase, N-terminal;Glutathione S-transferase, C-terminal	IPR004045,IPR004046	PF02798,PF00043	GO:0005515
extended	3	-	-	Yes	Yes	MLOC_7947.1	HC	3	54.53	386536520	Phosphatidic acid phosphatase type 2/haloperoxidase	IPR000326	PF01569	GO:0016020	GO:0003824
extended	3	-	-	Yes	Yes	MLOC_81718.1	LC	3	54.53	386536520	-	-	-	-
extended	3	-	-	Yes	Yes	AK353628	HC	3	54.64	387844720	Protein phosphatase 2C;Protein phosphatase 2C-like	IPR015655,IPR001932	PTHR13832,PTHR13832:SF95,PF00481,SM00332,SM00331	GO:0003824
extended	3	-	-	Yes	Yes	AK354505	HC	3	54.82	387844720	Glycosyl transferase, family 14	IPR003406	PF02485	GO:0016020	GO:0008375
extended	3	-	-	Yes	Yes	MLOC_54191.1	HC	3	54.82	387844720	Exonuclease, RNase T/DNA polymerase III	IPR013520	PF00929
extended	3	-	-	Yes	Yes	AK363190	HC	3	55.1	388617240	ABC transporter, transmembrane domain;ABC transporter-like	IPR001140,IPR003439	PF00664,PF00005	GO:0016021	GO:0055085	GO:0006810	GO:0005524	GO:0042626	GO:0016887	GO:0005524
extended	3	-	-	Yes	Yes	MLOC_18520.5	HC	3	55.1	388617240	-	-	-	-
extended	3	-	-	Yes	Yes	MLOC_18521.1	HC	3	55.1	388617240	Ion transport 2	IPR013099	PF07885
extended	3	-	-	Yes	Yes	MLOC_60806.5	HC	3	55.1	388617240	ABC transporter-like;ABC transporter, transmembrane domain	IPR003439,IPR001140	PF00005,PF00664	GO:0016887	GO:0005524	GO:0016021	GO:0055085	GO:0006810	GO:0005524	GO:0042626
extended	3	-	-	Yes	Yes	MLOC_60474.3	HC	3	55.17	388617240	EF-HAND 2;Calcium-binding EF-hand;Recoverin;EF-Hand 1, calcium-binding site	IPR018249,IPR002048,IPR001125,IPR018247	PS50222,PTHR23056,SM00054,PR00450,PTHR23056:SF15,PS00018	GO:0005509
extended	3	-	-	Yes	Yes	MLOC_3643.1	HC	3	55.17	389321560	Serine/threonine-protein kinase-like domain	IPR017442	PF00069	GO:0006468	GO:0005524	GO:0004672
extended	3	-	-	Yes	Yes	MLOC_67147.1	HC	3	55.17	389321560	-	-	-	-
extended	3	-	-	Yes	Yes	AK366559	HC	3	55.17	390029600	SWAP/Surp	IPR000061	PF01805	GO:0006396	GO:0003723
extended	3	-	-	Yes	Yes	MLOC_73984.1	HC	3	55.17	390029600	-	-	-	-
extended	3	-	-	Yes	Yes	MLOC_73985.1	HC	3	55.17	390029600	HAT dimerisation;Zinc finger, BED-type predicted	IPR008906,IPR003656	PF05699,PF02892	GO:0046983	GO:0003677
extended	3	-	-	Yes	Yes	MLOC_53229.1	LC	3	55.42	390029600	-	-	-	-
aMarker located in the extended ±4cM intervall (extended), position of best sequence alignment (alignment) based on the sequence of the identified peak marker

## Sheet: QPT.3H-4
Supplementary file 8 | Alignment of SNPs (DR >50%) with known genes based on BARLEYMAP
Markera	chr	cM	base pairs	multiple positions	other alignments	Gene	HC/LC	chr	cM	bp	Description	InterPro	Signatures	GO terms															total of relevant GO terms:
extended	3	-	-	Yes	Yes	AK372503	HC	3	74.39	461364320	AP endonuclease, family 1, conserved site;Exodeoxyribonuclease III xth;Endonuclease/exonuclease/phosphatase	IPR020848,IPR004808,IPR005135	PS00727,PTHR22748,PS51435,PS00728,PF03372	GO:0005622	GO:0006281	GO:0004519	GO:0003677	GO:0004518	GO:0006281
extended	3	-	-	Yes	Yes	AK372934	HC	3	74.39	461364320	-	-	-	-															GO:0000166	name: nucleotide binding	namespace: molecular_function
extended	3	-	-	Yes	Yes	AK374918	HC	3	74.39	461364320	Fibronectin, type III;Metallophosphoesterase domain	IPR003961,IPR004843	SM00060,PTHR22953,PF00149	GO:0005515	GO:0016787														GO:0019001	name: guanyl nucleotide binding	namespace: molecular_function
extended	3	-	-	Yes	Yes	MLOC_3793.2	HC	3	74.39	461364320	Peptidase S10, serine carboxypeptidase	IPR001563	PF00450	GO:0004185	GO:0006508														GO:0050660	name: flavin adenine dinucleotide binding	namespace: molecular_function
extended	3	-	-	Yes	Yes	MLOC_52052.1	HC	3	74.39	461364320	-	-	-	-															GO:0004096	name: catalase activity	namespace: molecular_function
extended	3	-	-	Yes	Yes	MLOC_63390.1	HC	3	74.39	461364320	-	-	-	-															GO:0006952	name: defense response	namespace: biological_process
extended	3	-	-	Yes	Yes	MLOC_5660.1	LC	3	74.56	461364320	-	-	-	-															GO:0050832	name: defense response to fungus	namespace: biological_process
extended	3	-	-	Yes	Yes	AK360731	HC	3	74.56	461364320	RNA polymerase, Rpb5, N-terminal;RNA polymerase, subunit H/Rpb5 C-terminal;RNA polymerase, subunit H/Rpb5, conserved site	IPR005571,IPR000783,IPR020608	PF03871,PF01191,PTHR10535,PS01110,PD005155	GO:0006351	GO:0003677	GO:0005634	GO:0003899	GO:0003899	GO:0006351	GO:0003677									GO:0004568	name: chitinase activity	namespace: molecular_function
extended	3	-	-	Yes	Yes	MLOC_38414.1	HC	3	74.6	461364320	Protein of unknown function DUF3007	IPR021562	PF11460																GO:0004601	name: peroxidase activity	namespace: molecular_function
extended	3	-	-	Yes	Yes	MLOC_55396.1	HC	3	74.71	461934720	GHMP kinase;4-diphosphocytidyl-2C-methyl-D-erythritol kinase	IPR006204,IPR004424	PF00288,PTHR20861:SF2,PTHR20861	GO:0016301	GO:0016310	GO:0005524	GO:0016114	GO:0050515											GO:0005777	name: peroxisome	namespace: cellular_component
extended	3	-	-	Yes	Yes	MLOC_5655.1	HC	3	74.71	461934720	Basic leucine zipper;Basic-leucine zipper (bZIP) transcription factor	IPR011700,IPR004827	PF07716,PS50217,SM00338	GO:0043565	GO:0046983	GO:0006355	GO:0003700	GO:0006355	GO:0003700	GO:0043565									GO:0006950	name: response to stress	namespace: biological_process
extended	3	-	-	Yes	Yes	MLOC_6252.1	HC	3	74.71	461934720	Glycerol-3-phosphate dehydrogenase, NAD-dependent;Glycerol-3-phosphate dehydrogenase, NAD-dependent, C-terminal;Glycerol-3-phosphate dehydrogenase, NAD-dependent, N-terminal	IPR006168,IPR006109,IPR011128	PR00077,PF07479,PTHR11728,PF01210	GO:0006072	GO:0004367	GO:0009331	GO:0055114	GO:0016614	GO:0055114	GO:0005975	GO:0005737	GO:0016616	GO:0055114	GO:0046168	GO:0051287				GO:0006979	name: response to oxidative stress	namespace: biological_process
extended	3	-	-	Yes	Yes	MLOC_43545.1	HC	3	74.74	462702280	NB-ARC;Leucine-rich repeat	IPR002182,IPR001611	PF00931,PF00560	GO:0006915	GO:0005524	GO:0005515													GO:0007186	name: G-protein coupled receptor signaling pathway	namespace: biological_process
extended	3	-	-	Yes	Yes	MLOC_54510.1	HC	3	74.74	462702280	Serine/threonine-protein kinase-like domain;EF-hand	IPR017442,IPR018248	PF00069,PF00036	GO:0006468	GO:0005524	GO:0004672													GO:0007205	name: protein kinase C-activating G-protein coupled receptor signaling pathway	namespace: biological_process
extended	3	-	-	Yes	Yes	MLOC_59223.1	HC	3	74.74	462702280	Las1-like	IPR007174	PTHR15002,PF04031																GO:0008020	name: G-protein coupled photoreceptor activity	namespace: molecular_function
extended	3	-	-	Yes	Yes	AK355344	HC	3	74.79	463422720	Ankyrin repeat;Ankyrin repeat-containing domain	IPR002110,IPR020683	PF00023,PTHR24136,SM00248,PS50088,PTHR24136:SF302,PS50297	GO:0005515															GO:0008262	name: nuclear export signal receptor activity	namespace: molecular_function
extended	3	-	-	Yes	Yes	AK373015	HC	3	74.79	463422720			PTHR12972																GO:0004970	name: ionotropic glutamate receptor activity	namespace: molecular_function
extended	3	-	-	Yes	Yes	AK375269	HC	3	74.79	463422720	Developmental regulator, ULTRAPETALA	IPR020533	PD317854																GO:0016998	name: cell wall macromolecule catabolic process	namespace: biological_process
extended	3	-	-	Yes	Yes	MLOC_21394.1	LC	3	74.79	463422720	-	-	-	-															GO:0005618	name: cell wall	namespace: cellular_component
extended	3	-	-	Yes	Yes	MLOC_29708.1	LC	3	74.79	463422720	-	-	-	-															GO:0042545	name: cell wall modification	namespace: biological_process
extended	3	-	-	Yes	Yes	MLOC_51239.1	HC	3	74.79	463422720	FAD-dependent pyridine nucleotide-disulphide oxidoreductase;Pyridine nucleotide-disulphide oxidoreductase, NAD-binding domain;EF-HAND 2;Pyridine nucleotide-disulphide oxidoreductase, FAD/NAD(P)-binding domain	IPR013027,IPR001327,IPR018249,IPR023753	PTHR22915,PR00368,PTHR22915:SF4,PF00070,PS50222,PF07992	GO:0055114	GO:0016491	GO:0050660	GO:0055114	GO:0055114	GO:0016491										GO:0042546	name: cell wall biogenesis	namespace: biological_process
extended	3	-	-	Yes	Yes	MLOC_56304.1	HC	3	74.79	463422720	S-locus glycoprotein;Bulb-type lectin domain;Serine-threonine/tyrosine-protein kinase;PAN-2 domain	IPR000858,IPR001480,IPR001245,IPR013227	PF00954,PF01453,PF07714,PF08276	GO:0048544	GO:0005529	GO:0004672	GO:0006468												GO:0008219	name: cell death	namespace: biological_process
extended	3	-	-	Yes	Yes	MLOC_68719.1	HC	3	74.79	463422720	Translation initiation factor 3 complex, subunit L	IPR019382	PF10255																GO:0005035	name: death receptor activity	namespace: molecular_function
extended	3	-	-	Yes	Yes	MLOC_68776.2	HC	3	74.79	463422720	VQ	IPR008889	PF05678																GO:0005037	name: obsolete death receptor adaptor protein activity	namespace: molecular_function
extended	3	-	-	Yes	Yes	MLOC_37725.2	HC	3	74.79	463545480	WD40 repeat, subgroup	IPR019781	PF00400																GO:0005038	name: obsolete death receptor interacting protein activity	namespace: molecular_function
extended	3	-	-	Yes	Yes	MLOC_18397.1	LC	3	74.79	463911280	-	-	-	-															GO:0005039	name: obsolete death receptor-associated factor activity	namespace: molecular_function
extended	3	-	-	Yes	Yes	MLOC_21128.1	LC	3	74.79	463911280	-	-	-	-															GO:0005040	name: decoy death receptor activity	namespace: molecular_function
extended	3	-	-	Yes	Yes	MLOC_60698.3	HC	3	74.79	463911280	SNF2-related;Helicase, C-terminal	IPR000330,IPR001650	PF00176,PF00271	GO:0005524	GO:0003677	GO:0004386	GO:0005524	GO:0003676											GO:0005123	name: death receptor binding	namespace: molecular_function
extended	3	-	-	Yes	Yes	MLOC_60699.1	HC	3	74.79	463911280	Legume lectin, beta chain;Serine/threonine-protein kinase-like domain	IPR001220,IPR017442	PF00139,PF00069	GO:0005488	GO:0006468	GO:0005524	GO:0004672												GO:0010343	name: singlet oxygen-mediated programmed cell death	namespace: biological_process
extended	3	-	-	Yes	Yes	AK360307	HC	3	74.79	464905760	Apple-like;Bulb-type lectin domain;S-locus glycoprotein;PAN-2 domain;Protein kinase, catalytic domain;Serine-threonine/tyrosine-protein kinase;Serine/threonine-protein kinase, active site	IPR003609,IPR001480,IPR000858,IPR013227,IPR000719,IPR001245,IPR008271	PTHR24420,PS50948,PS50927,SM00108,PF00954,PF08276,PS50011,PF07714,PS00108,PF01453,PTHR24420:SF430	GO:0005529	GO:0048544	GO:0004672	GO:0006468	GO:0005524	GO:0004672	GO:0006468	GO:0006468	GO:0004674							GO:0010421	name: hydrogen peroxide-mediated programmed cell death	namespace: biological_process
extended	3	-	-	Yes	Yes	AK368770	HC	3	74.79	464905760	Diacylglycerol kinase, accessory domain;Diacylglycerol kinase, catalytic domain	IPR000756,IPR001206	PF00609,PF00781	GO:0004143	GO:0007205														GO:0010623	name: programmed cell death involved in cell development	namespace: biological_process
extended	3	-	-	Yes	Yes	MLOC_18826.1	HC	3	74.79	464905760	Peptidoglycan-binding lysin domain	IPR018392	PF01476	GO:0016998															GO:0010940	name: positive regulation of necrotic cell death	namespace: biological_process
extended	3	-	-	Yes	Yes	MLOC_25077.2	HC	3	74.79	464905760	Transposase, Ptta/En/Spm, plant	IPR004252	PF03004																GO:0010941	name: regulation of cell death	namespace: biological_process
extended	3	-	-	Yes	Yes	MLOC_39471.1	HC	3	74.79	464905760	PAN-2 domain;Bulb-type lectin domain;Serine-threonine/tyrosine-protein kinase;S-locus glycoprotein	IPR013227,IPR001480,IPR001245,IPR000858	PF08276,PF01453,PF07714,PF00954	GO:0005529	GO:0004672	GO:0006468	GO:0048544												GO:0010942	name: positive regulation of cell death	namespace: biological_process
extended	3	-	-	Yes	Yes	MLOC_57390.1	HC	3	74.79	464905760	PAN-2 domain;S-locus glycoprotein;Serine-threonine/tyrosine-protein kinase;Bulb-type lectin domain	IPR013227,IPR000858,IPR001245,IPR001480	PF08276,PF00954,PF07714,PF01453	GO:0048544	GO:0004672	GO:0006468	GO:0005529												GO:0012501	name: programmed cell death	namespace: biological_process
extended	3	-	-	Yes	Yes	MLOC_62297.2	HC	3	74.79	464905760	-	-	-	-															GO:0012502	name: induction of programmed cell death	namespace: biological_process
extended	3	-	-	Yes	Yes	MLOC_62298.5	HC	3	74.79	464905760	Bulb-type lectin domain;Serine-threonine/tyrosine-protein kinase;S-locus glycoprotein;PAN-2 domain;S-locus receptor kinase, C-terminal	IPR001480,IPR001245,IPR000858,IPR013227,IPR021820	PF01453,PF07714,PF00954,PF08276,PF11883	GO:0005529	GO:0004672	GO:0006468	GO:0048544	GO:0004674											GO:0016265	name: obsolete death	namespace: biological_process
extended	3	-	-	Yes	Yes	MLOC_62897.1	HC	3	74.79	464905760	NB-ARC	IPR002182	PF00931	GO:0006915	GO:0005524														GO:0012501	name: programmed cell death	namespace: biological_process
extended	3	-	-	Yes	Yes	MLOC_64339.1	HC	3	74.79	464905760	PAN-2 domain;S-locus glycoprotein;Serine-threonine/tyrosine-protein kinase;Bulb-type lectin domain	IPR013227,IPR000858,IPR001245,IPR001480	PF08276,PF00954,PF07714,PF01453	GO:0048544	GO:0004672	GO:0006468	GO:0005529												GO:0006915	name: apoptotic process	namespace: biological_process
extended	3	-	-	Yes	Yes	MLOC_66075.1	HC	3	74.79	464905760	-	-	-	-															GO:0005524	name: ATP binding	namespace: molecular_function
extended	3	-	-	Yes	Yes	MLOC_66076.1	HC	3	74.79	464905760	-	-	-	-															GO:0004672	name: protein kinase activity	namespace: molecular_function
extended	3	-	-	Yes	Yes	MLOC_70143.4	HC	3	74.79	464905760	Pentatricopeptide repeat	IPR002885	PS51375,PTHR24015,PF01535																GO:0005515	protein binding	molecular function
extended	3	-	-	Yes	Yes	AK357441	HC	3	75.21	464905760	Endonuclease/exonuclease/phosphatase;DNA-binding SAP	IPR005135,IPR003034	PF03372,PF02037	GO:0003676
extended	3	-	-	Yes	Yes	MLOC_16610.1	HC	3	75.21	464905760	Proteinase inhibitor I25, cystatin;Proteinase inhibitor I25, cystatin, conserved site;Proteinase inhibitor I25, cystatin, conserved region	IPR000010,IPR018073,IPR020381	SM00043,PS00287,PTHR11413,PTHR11413:SF28,PD001231,PF00031	GO:0004869
extended	3	-	-	Yes	Yes	MLOC_4050.1	LC	3	75.21	464905760	-	-	-	-
extended	3	-	-	Yes	Yes	MLOC_69116.1	LC	3	75.21	464905760	-	-	-	-
extended	3	-	-	Yes	Yes	AK355032	HC	3	75.71	465497240	Ribonuclease III	IPR000999	PF00636	GO:0003723	GO:0006396	GO:0004525
extended	3	-	-	Yes	Yes	MLOC_4477.2	HC	3	75.71	465497240	-	-	-	-
extended	3	-	-	Yes	Yes	MLOC_68770.1	HC	3	75.71	465497240	FAD dependent oxidoreductase	IPR006076	PF01266	GO:0055114	GO:0016491
extended	3	-	-	Yes	Yes	AK251726.1	HC	3	75.71	466249920	Myb, DNA-binding	IPR014778	PF00249
extended	3	-	-	Yes	Yes	AK369415	HC	3	75.71	466249920	-	-	-	-
extended	3	-	-	Yes	Yes	AK376459	HC	3	75.71	466249920	Exostosin-like	IPR004263	PTHR11062,PF03016,PTHR11062:SF32	GO:0016020
extended	3	-	-	Yes	Yes	MLOC_10849.2	HC	3	75.71	466249920	Serine-threonine/tyrosine-protein kinase	IPR001245	PF07714	GO:0004672	GO:0006468
extended	3	-	-	Yes	Yes	MLOC_16313.8	HC	3	75.71	466249920	Leucine-rich repeat	IPR001611	PF00560	GO:0005515
extended	3	-	-	Yes	Yes	MLOC_59542.1	HC	3	75.71	466249920	SRA-YDG;SET domain;Post-SET domain;Pre-SET domain	IPR003105,IPR001214,IPR003616,IPR007728	PS51015,PTHR22884,SM00317,PS50868,PS50867,PF00856,PF02182,PS50280,SM00508,PF05033,PTHR22884:SF20	GO:0042393	GO:0005515	GO:0005634	GO:0034968	GO:0018024	GO:0008270
extended	3	-	-	Yes	Yes	MLOC_64653.1	HC	3	75.71	466249920	HAD-superfamily phosphatase, subfamily IIIA	IPR010021	PF09419,PTHR19288,PTHR19288:SF12
extended	3	-	-	Yes	Yes	MLOC_64654.2	HC	3	75.71	466249920	3-hydroxyacyl-CoA dehydrogenase, conserved site;3-hydroxyacyl-CoA dehydrogenase, NAD binding;3-hydroxyacyl-CoA dehydrogenase, C-terminal	IPR006180,IPR006176,IPR006108	PS00067,PF02737,PF00725,PTHR23309	GO:0016491	GO:0006631	GO:0055114	GO:0003857	GO:0003857	GO:0055114	GO:0006631	GO:0016491	GO:0055114	GO:0016491	GO:0003857	GO:0006631
extended	3	-	-	Yes	Yes	AK376346	HC	3	75.89	466249920	Transcription factor TAFII-31	IPR003162	PD012998,PF02291,PTHR12075	GO:0006352
extended	3	-	-	Yes	Yes	MLOC_54807.1	LC	3	75.92	466249920	-	-	-	-
extended	3	-	-	Yes	Yes	MLOC_54808.1	LC	3	75.92	466249920	-	-	-	-
extended	3	-	-	Yes	Yes	AK354992	HC	3	75.96	468140920	EAP30	IPR007286	PTHR13128:SF5,PTHR13128,PF04157
extended	3	-	-	Yes	Yes	AK362474	HC	3	75.96	468140920	Plant lipid transfer protein/seed storage/trypsin-alpha amylase inhibitor	IPR003612	PF00234,SM00499
extended	3	-	-	Yes	Yes	AK370228	HC	3	75.96	468140920	-	-	-	-
extended	3	-	-	Yes	Yes	MLOC_10764.4	HC	3	75.96	468140920	-	-	-	-
extended	3	-	-	Yes	Yes	MLOC_14646.1	HC	3	75.96	468140920	Major intrinsic protein	IPR000425	PF00230	GO:0006810	GO:0005215	GO:0016020
extended	3	-	-	Yes	Yes	MLOC_4960.7	HC	3	75.96	468140920	Glycoside hydrolase, family 1	IPR001360	PF00232	GO:0005975	GO:0004553
extended	3	-	-	Yes	Yes	MLOC_51655.7	HC	3	75.96	468140920	Endonuclease/exonuclease/phosphatase	IPR005135	PF03372
extended	3	-	-	Yes	Yes	MLOC_65632.1	HC	3	75.96	468140920	Pyridoxal phosphate-dependent enzyme, beta subunit	IPR001926	PF00291	GO:0003824	GO:0008152	GO:0030170
extended	3	-	-	Yes	Yes	AK251764.1	HC	3	76.06	468140920	Arf GTPase activating protein	IPR001164	PF01412	GO:0008060	GO:0032312	GO:0008270
extended	3	-	-	Yes	Yes	AK359839	HC	3	76.06	468140920	-	-	-	-
extended	3	-	-	Yes	Yes	AK360317	HC	3	76.06	468140920	-	-	-	-
extended	3	-	-	Yes	Yes	AK366128	HC	3	76.06	468140920	Nuclear fragile X mental retardation-interacting protein 1, conserved domain	IPR019496	PF10453
extended	3	-	-	Yes	Yes	AK371025	HC	3	76.06	468140920	-	-	-	-
extended	3	-	-	Yes	Yes	AK375838	HC	3	76.06	468140920	Protein of unknown function DUF567;Initiation factor 2B-related	IPR007612,IPR000649	PTHR10233:SF7,PF04525,PTHR10233	GO:0044237
extended	3	-	-	Yes	Yes	MLOC_26698.1	LC	3	76.06	468140920	-	-	-	-
extended	3	-	-	Yes	Yes	MLOC_61338.4	HC	3	76.06	468140920	Glycerophosphoryl diester phosphodiesterase	IPR004129	PF03009	GO:0006071	GO:0008889
extended	3	-	-	Yes	Yes	MLOC_66714.1	HC	3	76.06	468140920	Pentatricopeptide repeat	IPR002885	PF01535
extended	3	-	-	Yes	Yes	MLOC_67847.1	LC	3	76.06	468140920	-	-	-	-
extended	3	-	-	Yes	Yes	MLOC_70929.1	HC	3	76.06	468140920	No apical meristem (NAM) protein	IPR003441	PF02365,PS51005	GO:0006355	GO:0003677
extended	3	-	-	Yes	Yes	MLOC_70930.1	HC	3	76.06	468140920	Pentatricopeptide repeat	IPR002885	PF01535
extended	3	-	-	Yes	Yes	MLOC_78641.1	HC	3	76.06	468140920	-	-	-	-
extended	3	-	-	Yes	Yes	MLOC_10003.2	HC	3	76.06	468994040	TRAM/LAG1/CLN8 homology domain	IPR006634	PF03798	GO:0016021
extended	3	-	-	Yes	Yes	MLOC_65727.1	HC	3	76.1	468994040	Ribosome-inactivating protein	IPR001574	PF00161	GO:0017148	GO:0030598
extended	3	-	-	Yes	Yes	MLOC_8336.1	HC	3	76.1	468994040	-	-	-	-
extended	3	-	-	Yes	Yes	MLOC_15524.3	HC	3	76.1	469549560	-	-	-	-
extended	3	-	-	Yes	Yes	MLOC_37273.8	HC	3	76.1	469549560	-	-	-	-
extended	3	-	-	Yes	Yes	MLOC_35176.1	LC	3	76.1	468994040	-	-	-	-
extended	3	-	-	Yes	Yes	MLOC_8334.1	LC	3	76.1	468994040	-	-	-	-
extended	3	-	-	Yes	Yes	MLOC_8335.1	LC	3	76.1	468994040	-	-	-	-
extended	3	-	-	Yes	Yes	MLOC_39639.1	LC	3	76.12	469549560	-	-	-	-
extended	3	-	-	Yes	Yes	MLOC_4276.1	HC	3	76.12	469549560	Glycoside hydrolase, family 1	IPR001360	PF00232	GO:0005975	GO:0004553
extended	3	-	-	Yes	Yes	AK369052	HC	3	76.13	470396480	-	-	-	-
extended	3	-	-	Yes	Yes	MLOC_16086.1	HC	3	76.13	470396480	Flavoprotein pyridine nucleotide cytochrome reductase;Ferredoxin reductase-type FAD-binding domain;NADH:cytochrome b5 reductase (CBR);Oxidoreductase, FAD-binding domain;Oxidoreductase FAD/NAD(P)-binding	IPR001709,IPR017927,IPR001834,IPR008333,IPR001433	PR00371,PTHR19370,PS51384,PTHR19370:SF8,PR00406,PF00970,PF00175	GO:0016491	GO:0055114	GO:0055114	GO:0016491
extended	3	-	-	Yes	Yes	MLOC_5010.1	HC	3	76.13	470396480	-	-	-	-
extended	3	-	-	Yes	Yes	MLOC_3852.1	LC	3	76.35	470947040	-	-	-	-
extended	3	-	-	Yes	Yes	MLOC_3853.1	HC	3	76.35	470947040	DNA-binding WRKY	IPR003657	PF03106	GO:0003700	GO:0006355	GO:0043565
extended	3	-	-	Yes	Yes	MLOC_74009.4	HC	3	76.35	470947040	Pentatricopeptide repeat	IPR002885	PF01535
extended	3	-	-	Yes	Yes	MLOC_74010.1	HC	3	76.35	470947040	Ribosomal protein L24e, conserved site;Ribosomal protein L24e	IPR023442,IPR000988	PS01073,PTHR10792,PF01246	GO:0006412	GO:0005840	GO:0003735	GO:0003735	GO:0006412	GO:0005840
extended	3	-	-	Yes	Yes	AK373212	HC	3	77.09	470947040	Protein of unknown function DUF567	IPR007612	PF04525
extended	3	-	-	Yes	Yes	AK248445.1	HC	3	77.12	470947040	-	-	-	-
extended	3	-	-	Yes	Yes	AK248822.1	HC	3	77.27	470947040	Pollen allergen/expansin, C-terminal;Barwin-related endoglucanase	IPR007117,IPR009009	PF01357,PF03330
extended	3	-	-	Yes	Yes	AK376162	HC	3	77.41	470947040	Coiled-coil domain containing protein 109, C-terminal	IPR006769	PF04678
extended	3	-	-	Yes	Yes	AK367133	HC	3	77.41	471528600	Leucine-rich repeat;Leucine-rich repeat-containing N-terminal, type 2;Serine/threonine-protein kinase-like domain	IPR001611,IPR013210,IPR017442	PF00560,PF08263,PF00069	GO:0005515	GO:0006468	GO:0005524	GO:0004672
extended	3	-	-	Yes	Yes	MLOC_52687.1	HC	3	77.41	471528600	BPG-independent PGAM, N-terminal;Metalloenzyme	IPR011258,IPR006124	PF06415,PF01676	GO:0006007	GO:0030145	GO:0004619	GO:0005737	GO:0003824	GO:0046872
extended	3	-	-	Yes	Yes	MLOC_56124.2	HC	3	77.41	471528600	Homeobox	IPR001356	PF00046	GO:0003700	GO:0043565	GO:0006355
extended	3	-	-	Yes	Yes	MLOC_74185.1	HC	3	77.41	471528600	U box domain;Armadillo	IPR003613,IPR000225	PF04564,PF00514	GO:0016567	GO:0004842	GO:0000151	GO:0005515
alignment	3	77.48	471528600	No	No	empty_gene	-	-	-	-	-	-	-	-
extended	3	-	-	Yes	Yes	AK357058	HC	3	77.48	471528600	Auxin efflux carrier	IPR004776	PF03547	GO:0055085	GO:0016021
extended	3	-	-	Yes	Yes	MLOC_4708.3	HC	3	77.58	472433800	Cytochrome P450	IPR001128	PF00067	GO:0016705	GO:0055114	GO:0005506	GO:0009055	GO:0020037
extended	3	-	-	Yes	Yes	MLOC_6114.1	HC	3	77.58	472433800	DNA-binding WRKY	IPR003657	PF03106	GO:0003700	GO:0006355	GO:0043565
extended	3	-	-	Yes	Yes	MLOC_70167.1	HC	3	77.58	472433800	Serine-threonine/tyrosine-protein kinase	IPR001245	PF07714	GO:0004672	GO:0006468
extended	3	-	-	Yes	Yes	MLOC_7110.1	HC	3	77.58	472433800	Protein of unknown function DUF3133	IPR021480	PF11331
extended	3	-	-	Yes	Yes	MLOC_69693.1	LC	3	77.58	472433800	-	-	-	-
extended	3	-	-	Yes	Yes	MLOC_69694.1	LC	3	77.58	472433800	-	-	-	-
extended	3	-	-	Yes	Yes	AK353863	HC	3	77.69	472433800	HEAT, type 2;Protein kinase, catalytic domain;Serine-threonine/tyrosine-protein kinase	IPR021133,IPR000719,IPR001245	PTHR12984:SF3,PS50077,PS50011,PF07714,PTHR12984	GO:0004672	GO:0006468	GO:0005524	GO:0004672	GO:0006468
extended	3	-	-	Yes	Yes	AK376811	HC	3	77.69	472433800	Serine-threonine/tyrosine-protein kinase;Protein kinase, catalytic domain;Protein kinase, ATP binding site;Leucine-rich repeat;Leucine-rich repeat-containing N-terminal, type 2	IPR001245,IPR000719,IPR017441,IPR001611,IPR013210	PTHR24420,PF07714,PS50011,PS00107,PTHR24420:SF779,PF00560,PF08263	GO:0004672	GO:0006468	GO:0004672	GO:0006468	GO:0005524	GO:0005524	GO:0005515
extended	3	-	-	Yes	Yes	MLOC_52429.1	HC	3	77.69	472433800	Pentatricopeptide repeat	IPR002885	PF01535
extended	3	-	-	Yes	Yes	AK363842	HC	3	77.69	473844920	Zinc finger, RING-type;Zinc finger, C3HC4 RING-type	IPR001841,IPR018957	PTHR22765:SF22,SM00184,PS50089,PTHR22765,PF00097	GO:0008270	GO:0005515
extended	3	-	-	Yes	Yes	AK376674	HC	3	77.69	473844920	-	-	-	-
extended	3	-	-	Yes	Yes	MLOC_14901.1	LC	3	77.69	473844920	-	-	-	-
extended	3	-	-	Yes	Yes	MLOC_14902.4	LC	3	77.69	473844920	-	-	-	-
extended	3	-	-	Yes	Yes	MLOC_34506.1	HC	3	77.69	473844920	DNA-binding WRKY	IPR003657	PF03106	GO:0003700	GO:0006355	GO:0043565
extended	3	-	-	Yes	Yes	MLOC_36364.1	HC	3	77.69	473844920	Serine/threonine-protein kinase-like domain;Leucine-rich repeat	IPR017442,IPR001611	PF00069,PF00560	GO:0006468	GO:0005524	GO:0004672	GO:0005515
extended	3	-	-	Yes	Yes	MLOC_58599.1	LC	3	77.69	473844920	-	-	-	-
extended	3	-	-	Yes	Yes	MLOC_58850.2	HC	3	77.69	473844920	WD40 repeat, subgroup	IPR019781	PF00400
extended	3	-	-	Yes	Yes	MLOC_60511.3	HC	3	77.69	473844920	tRNA-binding domain	IPR002547	PF01588	GO:0000049
extended	3	-	-	Yes	Yes	MLOC_63376.1	HC	3	77.69	473844920	Serine-threonine/tyrosine-protein kinase	IPR001245	PF07714	GO:0004672	GO:0006468
extended	3	-	-	Yes	Yes	MLOC_19762.1	HC	3	78.29	474862960	-	-	-	-
extended	3	-	-	Yes	Yes	MLOC_36348.2	HC	3	78.29	474862960	-	-	-	-
extended	3	-	-	Yes	Yes	MLOC_36349.1	HC	3	78.29	474862960	Domain of unknown function DUF641, plant	IPR006943	PF04859
extended	3	-	-	Yes	Yes	MLOC_60833.1	HC	3	78.29	474862960	-	-	-	-
extended	3	-	-	Yes	Yes	MLOC_60834.1	HC	3	78.29	474862960	Armadillo	IPR000225	PF00514	GO:0005515
extended	3	-	-	Yes	Yes	MLOC_73204.3	HC	3	78.29	474862960	Pollen allergen/expansin, C-terminal;Expansin/pollen allergen, DPBB domain;Expansin;Expansin/Lol pI;Barwin-related endoglucanase	IPR007117,IPR007112,IPR002963,IPR007118,IPR009009	PS50843,SM00837,PR01226,PF01357,PR01225,PS50842,PF03330	GO:0009664	GO:0005576
extended	3	-	-	Yes	Yes	MLOC_9896.1	HC	3	78.29	474862960	Protein of unknown function DUF688	IPR007789	PF05097
extended	3	-	-	Yes	Yes	MLOC_4841.1	HC	3	78.36	474862960	-	-	-	-
extended	3	-	-	Yes	Yes	MLOC_4842.1	LC	3	78.36	474862960	-	-	-	-
extended	3	-	-	Yes	Yes	AK356898	HC	3	79.14	475340360	Leucine-rich repeat;Leucine-rich repeat-containing N-terminal, type 2	IPR001611,IPR013210	PTHR24420,PS51450,PTHR24420:SF112,PF00560,PF08263	GO:0005515
extended	3	-	-	Yes	Yes	AK369769	HC	3	79.14	475340360	Amino acid transporter, transmembrane	IPR013057	PTHR22950,PF01490
extended	3	-	-	Yes	Yes	MLOC_17196.1	HC	3	79.14	475340360	-	-	-	-
extended	3	-	-	Yes	Yes	MLOC_53928.8	HC	3	79.14	475340360	-	-	-	-
extended	3	-	-	Yes	Yes	MLOC_67856.1	HC	3	79.14	475340360	Amino acid transporter, transmembrane	IPR013057	PF01490,PTHR22950
extended	3	-	-	Yes	Yes	MLOC_12660.1	HC	3	80.1	475340360	Glycoside hydrolase, family 28	IPR000743	PF00295	GO:0005975	GO:0004650
extended	3	-	-	Yes	Yes	AK356588	HC	3	80.28	475614400	WD40 repeat, subgroup	IPR019781	PF00400
aMarker located in the extended ±4cM intervall (extended), position of best sequence alignment (alignment) based on the sequence of the identified peak marker

## Sheet: QPt.3H-5
Supplementary file 8 | Alignment of SNPs (DR >50%) with known genes based on BARLEYMAP
Markera	chr	cM	base pairs	multiple positions	other alignments	Gene	HC/LC	chr	cM	bp	Description	InterPro	Signatures	GO terms													total of relevant GO terms:
extended	3	-	-	Yes	Yes	AK367121	HC	3	113.38	511570680	Protein of unknown function DUF179	IPR003774	PF02622
extended	3	-	-	Yes	Yes	AK363526	HC	3	113.42	511570680	Selenium-binding protein	IPR008826	PF05694	GO:0008430													GO:0000166	name: nucleotide binding	namespace: molecular_function
extended	3	-	-	Yes	Yes	MLOC_55350.1	HC	3	113.42	511570680	Oxoglutarate/iron-dependent oxygenase	IPR005123	PF03171	GO:0016706	GO:0016491	GO:0055114											GO:0019001	name: guanyl nucleotide binding	namespace: molecular_function
extended	3	-	-	Yes	Yes	MLOC_63669.2	HC	3	113.42	511570680	Protease-associated domain, PA;Peptidase S8/S53, subtilisin/kexin/sedolisin;Proteinase inhibitor I9, subtilisin propeptide	IPR003137,IPR000209,IPR010259	PF02225,PF00082,PF05922	GO:0006508	GO:0004252	GO:0042802	GO:0043086	GO:0004252									GO:0050660	name: flavin adenine dinucleotide binding	namespace: molecular_function
extended	3	-	-	Yes	Yes	MLOC_18458.3	LC	3	113.42	511570680	-	-	-	-													GO:0004096	name: catalase activity	namespace: molecular_function
extended	3	-	-	Yes	Yes	MLOC_52564.1	HC	3	114.02	511926560	Nucleotide-diphospho-sugar transferase, predicted	IPR005069	PF03407														GO:0006952	name: defense response	namespace: biological_process
extended	3	-	-	Yes	Yes	MLOC_52565.1	HC	3	114.02	511926560	Nucleotide-diphospho-sugar transferase, predicted	IPR005069	PF03407														GO:0050832	name: defense response to fungus	namespace: biological_process
extended	3	-	-	Yes	Yes	AK249031.1	HC	3	114.65	516169840	ABC transporter-like;ABC transporter, transmembrane domain	IPR003439,IPR001140	PF00005,PF00664	GO:0016887	GO:0005524	GO:0016021	GO:0055085	GO:0006810	GO:0005524	GO:0042626							GO:0004568	name: chitinase activity	namespace: molecular_function
extended	3	-	-	Yes	Yes	AK355014	HC	3	114.65	516169840	Prolyl-tRNA synthetase, class II, C-terminal;Anticodon-binding;Aminoacyl-tRNA synthetase, class II (G/ H/ P/ S), conserved domain	IPR016061,IPR004154,IPR002314	PF09180,PF03129,PF00587	GO:0005737	GO:0005524	GO:0000166	GO:0004827	GO:0006433	GO:0004812	GO:0005524	GO:0005737	GO:0004812	GO:0005524	GO:0000166	GO:0006418		GO:0004601	name: peroxidase activity	namespace: molecular_function
extended	3	-	-	Yes	Yes	AK356984	HC	3	114.65	516169840	Protein of unknown function DUF185	IPR003788	PTHR12049,PF02636														GO:0005777	name: peroxisome	namespace: cellular_component
extended	3	-	-	Yes	Yes	AK368645	HC	3	114.65	516169840	-	-	-	-													GO:0006950	name: response to stress	namespace: biological_process
extended	3	-	-	Yes	Yes	AK369046	HC	3	114.65	516169840	BTB/POZ-like;BTB/POZ;Zinc finger, TAZ-type	IPR000210,IPR013069,IPR000197	PTHR24413:SF192,SM00225,PF00651,PS50097,PF02135,PTHR24413	GO:0005515	GO:0004402	GO:0005634	GO:0003712	GO:0008270	GO:0006355								GO:0006979	name: response to oxidative stress	namespace: biological_process
extended	3	-	-	Yes	Yes	AK370321	HC	3	114.65	516169840	snRNA-activating protein complex, subunit 3, C-terminal	IPR022042	PTHR13421,PTHR13421:SF7,PF12251														GO:0007186	name: G-protein coupled receptor signaling pathway	namespace: biological_process
extended	3	-	-	Yes	Yes	AK371444	HC	3	114.65	516169840			PTHR13890														GO:0007205	name: protein kinase C-activating G-protein coupled receptor signaling pathway	namespace: biological_process
extended	3	-	-	Yes	Yes	AK374608	HC	3	114.65	516169840	Pentatricopeptide repeat	IPR002885	PF01535,PS51375,PTHR24015														GO:0008020	name: G-protein coupled photoreceptor activity	namespace: molecular_function
extended	3	-	-	Yes	Yes	AK374800	HC	3	114.65	516169840	Protein of unknown function DUF868, plant	IPR008586	PF05910														GO:0008262	name: nuclear export signal receptor activity	namespace: molecular_function
extended	3	-	-	Yes	Yes	MLOC_10218.1	HC	3	114.65	516169840	Aldehyde dehydrogenase domain	IPR015590	PF00171	GO:0016491	GO:0055114	GO:0008152											GO:0004970	name: ionotropic glutamate receptor activity	namespace: molecular_function
extended	3	-	-	Yes	Yes	MLOC_19293.2	HC	3	114.65	516169840	Pentatricopeptide repeat	IPR002885	PF01535														GO:0016998	name: cell wall macromolecule catabolic process	namespace: biological_process
extended	3	-	-	Yes	Yes	MLOC_19546.1	HC	3	114.65	516169840	RHO protein GDP dissociation inhibitor	IPR000406	PTHR10980:SF2,PF02115,PTHR10980	GO:0005737	GO:0005094												GO:0005618	name: cell wall	namespace: cellular_component
extended	3	-	-	Yes	Yes	MLOC_19548.2	HC	3	114.65	516169840	Domain of unknown function DUF933;GTP-binding domain, HSR1-related	IPR013029,IPR002917	PF06071,PF01926	GO:0005525	GO:0005622												GO:0042545	name: cell wall modification	namespace: biological_process
extended	3	-	-	Yes	Yes	MLOC_45089.1	HC	3	114.65	516169840	-	-	-	-													GO:0042546	name: cell wall biogenesis	namespace: biological_process
extended	3	-	-	Yes	Yes	MLOC_45246.1	HC	3	114.65	516169840	-	-	-	-													GO:0008219	name: cell death	namespace: biological_process
extended	3	-	-	Yes	Yes	MLOC_4701.1	HC	3	114.65	516169840	-	-	-	-													GO:0005035	name: death receptor activity	namespace: molecular_function
extended	3	-	-	Yes	Yes	MLOC_51148.3	HC	3	114.65	516169840	Beta-Casp domain	IPR022712	PF10996														GO:0005037	name: obsolete death receptor adaptor protein activity	namespace: molecular_function
extended	3	-	-	Yes	Yes	MLOC_52455.4	HC	3	114.65	516169840	Protein of unknown function DUF2358	IPR018790	PF10184														GO:0005038	name: obsolete death receptor interacting protein activity	namespace: molecular_function
extended	3	-	-	Yes	Yes	MLOC_52457.1	HC	3	114.65	516169840	Pentatricopeptide repeat	IPR002885	PF01535														GO:0005039	name: obsolete death receptor-associated factor activity	namespace: molecular_function
extended	3	-	-	Yes	Yes	MLOC_54096.1	HC	3	114.65	516169840	Ribophorin II	IPR008814	PF05817	GO:0004579	GO:0005789	GO:0018279	GO:0008250										GO:0005040	name: decoy death receptor activity	namespace: molecular_function
extended	3	-	-	Yes	Yes	MLOC_55855.1	HC	3	114.65	516169840	-	-	-	-													GO:0005123	name: death receptor binding	namespace: molecular_function
extended	3	-	-	Yes	Yes	MLOC_56540.5	HC	3	114.65	516169840	-	-	-	-													GO:0010343	name: singlet oxygen-mediated programmed cell death	namespace: biological_process
extended	3	-	-	Yes	Yes	MLOC_5717.1	HC	3	114.65	516169840	Yos1-like	IPR013880	PF08571,PTHR15858														GO:0010421	name: hydrogen peroxide-mediated programmed cell death	namespace: biological_process
extended	3	-	-	Yes	Yes	MLOC_58202.1	HC	3	114.65	516169840	-	-	-	-													GO:0010623	name: programmed cell death involved in cell development	namespace: biological_process
extended	3	-	-	Yes	Yes	MLOC_58213.2	HC	3	114.65	516169840	Pectinesterase, catalytic	IPR000070	PF01095	GO:0005618	GO:0042545	GO:0030599											GO:0010940	name: positive regulation of necrotic cell death	namespace: biological_process
extended	3	-	-	Yes	Yes	MLOC_58556.2	HC	3	114.65	516169840	Oligopeptide transporter	IPR000109	PF00854	GO:0016020	GO:0006857	GO:0005215											GO:0010941	name: regulation of cell death	namespace: biological_process
extended	3	-	-	Yes	Yes	MLOC_69727.2	HC	3	114.65	516169840	Transcriptional factor B3	IPR003340	PF02362	GO:0006355	GO:0003677												GO:0010942	name: positive regulation of cell death	namespace: biological_process
extended	3	-	-	Yes	Yes	MLOC_73312.1	HC	3	114.65	516169840	Pentatricopeptide repeat	IPR002885	PF01535														GO:0012501	name: programmed cell death	namespace: biological_process
extended	3	-	-	Yes	Yes	MLOC_75192.1	HC	3	114.65	516169840	Leucine-rich repeat	IPR001611	PF00560	GO:0005515													GO:0012502	name: induction of programmed cell death	namespace: biological_process
extended	3	-	-	Yes	Yes	MLOC_761.1	HC	3	114.65	516169840	-	-	-	-													GO:0016265	name: obsolete death	namespace: biological_process
extended	3	-	-	Yes	Yes	AK368005	HC	3	115.49	516402960	bZIP transcription factor, bZIP-1;Basic-leucine zipper (bZIP) transcription factor	IPR011616,IPR004827	PTHR22952:SF58,PTHR22952,PF00170,SM00338,PS50217,PS00036	GO:0006355	GO:0043565	GO:0003700	GO:0046983	GO:0006355	GO:0003700	GO:0043565							GO:0012501	name: programmed cell death	namespace: biological_process
extended	3	-	-	Yes	Yes	MLOC_64569.8	HC	3	115.49	516402960	-	-	-	-													GO:0006915	name: apoptotic process	namespace: biological_process
extended	3	-	-	Yes	Yes	MLOC_55962.2	HC	3	115.89	516637320	THO complex, subunitTHOC2, N-terminal	IPR021726	PF11732														GO:0005524	name: ATP binding	namespace: molecular_function
extended	3	-	-	Yes	Yes	MLOC_4394.3	HC	3	116.36	516637320	Clathrin/coatomer adaptor, adaptin-like, N-terminal	IPR002553	PF01602	GO:0016192	GO:0030117	GO:0006886											GO:0004672	name: protein kinase activity	namespace: molecular_function
extended	3	-	-	Yes	Yes	MLOC_37645.1	HC	3	117	516637320	Zinc finger, CCCH-type	IPR000571	SM00356,PTHR12506:SF11,PS50103,PF00642,PTHR12506	GO:0008270	GO:0003676												GO:0005515	protein binding	molecular function
extended	3	-	-	Yes	Yes	AK364424	HC	3	117	517124640	Serine-threonine/tyrosine-protein kinase;Protein kinase, ATP binding site;Protein kinase, catalytic domain;Malectin;Serine/threonine-protein kinase, active site;Leucine-rich repeat	IPR001245,IPR017441,IPR000719,IPR021720,IPR008271,IPR001611	PF07714,PS00107,PS50011,PF11721,PTHR24420:SF469,PTHR24420,PS00108,PF00560	GO:0004672	GO:0006468	GO:0005524	GO:0004672	GO:0006468	GO:0005524	GO:0006468	GO:0004674	GO:0005515
extended	3	-	-	Yes	Yes	MLOC_75643.1	HC	3	117	517124640	Serine/threonine-protein kinase-like domain;Leucine-rich repeat-containing N-terminal, type 2;Leucine-rich repeat	IPR017442,IPR013210,IPR001611	PF00069,PF08263,PF00560	GO:0006468	GO:0005524	GO:0004672	GO:0005515
extended	3	-	-	Yes	Yes	AK360772	HC	3	117	517969080	-	-	-	-
extended	3	-	-	Yes	Yes	MLOC_10355.2	HC	3	117	517969080	PAK-box/P21-Rho-binding	IPR000095	PF00786	GO:0005515
extended	3	-	-	Yes	Yes	MLOC_18099.1	HC	3	117	517969080	-	-	-	-
extended	3	-	-	Yes	Yes	MLOC_51616.1	HC	3	117	517969080	-	-	-	-
extended	3	-	-	Yes	Yes	MLOC_66780.1	HC	3	117	517969080	PAK-box/P21-Rho-binding	IPR000095	PF00786	GO:0005515
extended	3	-	-	Yes	Yes	MLOC_69408.1	HC	3	117	517969080	-	-	-	-
extended	3	-	-	Yes	Yes	MLOC_72438.1	HC	3	117	517969080	-	-	-	-
alignment	3	117	517969080	No	No	MLOC_37644.1	LC	3	117	516637320	-	-	-	-
alignment	3	117	517969080	No	No	MLOC_45074.1	LC	3	117	516637320	-	-	-	-
extended	3	-	-	Yes	Yes	AK356077	HC	3	117.46	518734160	Transcription factor, SBP-box	IPR004333	PS51141,PF03110	GO:0003677	GO:0005634
extended	3	-	-	Yes	Yes	MLOC_40347.1	LC	3	117.63	520010120	-	-	-	-
extended	3	-	-	Yes	Yes	MLOC_68144.1	LC	3	117.63	520010120	-	-	-	-
extended	3	-	-	Yes	Yes	AK252775.1	HC	3	117.63	518734160	RNA recognition motif domain	IPR000504	PF00076	GO:0003676
extended	3	-	-	Yes	Yes	MLOC_15192.1	HC	3	117.63	518734160	Zinc finger, C3HC4 RING-type	IPR018957	PF00097
extended	3	-	-	Yes	Yes	AK368050	HC	3	117.63	520010120	GTPase effector domain, GED;Dynamin GTPase effector;Dynamin central domain;Dynamin;Dynamin, GTPase domain;Dynamin, GTPase region, conserved site	IPR020850,IPR003130,IPR000375,IPR022812,IPR001401,IPR019762	PS51388,PF02212,SM00302,PTHR11566:SF12,PF01031,PTHR11566,PR00195,SM00053,PF00350,PS00410	GO:0003924	GO:0005525	GO:0005525	GO:0005525	GO:0003924
extended	3	-	-	Yes	Yes	AK369368	HC	3	117.63	520010120	Zinc finger, RING-type;Zinc finger, RING-type, conserved site;Zinc finger, C3HC4 RING-type	IPR001841,IPR017907,IPR018957	PS50089,PS00518,SM00184,PTHR23041,PF00097,PTHR23041:SF15	GO:0008270	GO:0005515
extended	3	-	-	Yes	Yes	AK371113	HC	3	117.63	520010120	Cystathionine beta-synthase, core	IPR000644	PF00571,SM00116,PS51371	GO:0005515
extended	3	-	-	Yes	Yes	MLOC_15937.3	HC	3	117.63	520010120	Amidohydrolase 2	IPR006992	PF04909	GO:0003824	GO:0008152
extended	3	-	-	Yes	Yes	MLOC_17127.2	HC	3	117.63	520010120	Nucleotide-diphospho-sugar transferase, predicted	IPR005069	PF03407
extended	3	-	-	Yes	Yes	MLOC_18160.2	HC	3	117.63	520010120	Sucrose synthase;Sucrose-phosphate synthase;Glycosyl transferase, family 1	IPR000368,IPR006380,IPR001296	PF00862,PF05116,PF00534	GO:0005985	GO:0009058
extended	3	-	-	Yes	Yes	MLOC_2619.1	HC	3	117.63	520010120	Zinc finger, C3HC4 RING-type	IPR018957	PF00097
extended	3	-	-	Yes	Yes	MLOC_54570.2	HC	3	117.63	520010120	RNA methyltransferase, RsmD	IPR004398	PTHR11061:SF5,PTHR11061,PF03602	GO:0031167	GO:0008168
extended	3	-	-	Yes	Yes	MLOC_71218.1	HC	3	117.63	520010120	FBD;F-box domain, cyclin-like	IPR013596,IPR001810	PF08387,PF00646	GO:0005515
extended	3	-	-	Yes	Yes	MLOC_71366.1	HC	3	117.63	520010120	Nucleotide-diphospho-sugar transferase, predicted	IPR005069	PF03407
extended	3	-	-	Yes	Yes	MLOC_79632.1	HC	3	117.63	520010120	Transcription factor, FAR1-related	IPR004330	PF03101
extended	3	-	-	Yes	Yes	AK357888	HC	3	117.78	520010120	-	-	-	-
extended	3	-	-	Yes	Yes	AK364202	HC	3	117.78	520010120	Plant specific mitochondrial import receptor subunit TOM20	IPR010547	PTHR10790:SF9,PTHR10790,PF06552,PD102047	GO:0045040	GO:0005742
extended	3	-	-	Yes	Yes	MLOC_16861.1	LC	3	117.78	520010120	-	-	-	-
extended	3	-	-	Yes	Yes	MLOC_21602.1	HC	3	117.78	520010120	Protein of unknown function DUF707	IPR007877	PF05212
extended	3	-	-	Yes	Yes	MLOC_4776.1	LC	3	117.78	520010120	-	-	-	-
extended	3	-	-	Yes	Yes	MLOC_4777.1	LC	3	117.78	520010120	-	-	-	-
extended	3	-	-	Yes	Yes	MLOC_65847.1	LC	3	117.92	520010120	-	-	-	-
extended	3	-	-	Yes	Yes	MLOC_65848.1	LC	3	117.92	520010120	-	-	-	-
extended	3	-	-	Yes	Yes	MLOC_73461.1	LC	3	117.92	520010120	-	-	-	-
extended	3	-	-	Yes	Yes	AK371331	HC	3	117.92	520010120	-	-	-	-
extended	3	-	-	Yes	Yes	AK251644.1	HC	3	118.2	521017000	Nucleotide-diphospho-sugar transferase, predicted	IPR005069	PF03407
extended	3	-	-	Yes	Yes	AK365460	HC	3	118.2	521017000	Protein of unknown function DUF247, plant	IPR004158	PF03140
extended	3	-	-	Yes	Yes	MLOC_34586.1	HC	3	118.2	521017000	Sulfotransferase domain	IPR000863	PF00685	GO:0008146
extended	3	-	-	Yes	Yes	MLOC_55911.1	HC	3	118.2	521017000	Exo70 exocyst complex subunit	IPR004140	PF03081	GO:0000145	GO:0006887
extended	3	-	-	Yes	Yes	MLOC_55912.1	HC	3	118.2	521017000	Plant specific mitochondrial import receptor subunit TOM20	IPR010547	PF06552	GO:0045040	GO:0005742
extended	3	-	-	Yes	Yes	MLOC_55914.1	HC	3	118.2	521017000	Cystathionine beta-synthase, core	IPR000644	PF00571,PTHR13780,PS51371,SM00116	GO:0005515
extended	3	-	-	Yes	Yes	MLOC_61073.1	HC	3	118.2	521017000	Glycoside hydrolase, family 63	IPR004888	PF03200	GO:0004573	GO:0009311
extended	3	-	-	Yes	Yes	MLOC_47813.1	HC	3	118.41	521017000	Protein of unknown function DUF3339	IPR021775	PF11820
extended	3	-	-	Yes	Yes	AK355946	HC	3	118.56	521699000	Cystathionine beta-synthase, core;Phox/Bem1p	IPR000644,IPR000270	PF00571,PF00564,PTHR11911,PS51371,SM00666,PTHR11911:SF13,SM00116	GO:0005515
extended	3	-	-	Yes	Yes	AK358592	HC	3	118.56	521699000	Signal transduction histidine kinase, core;Signal transduction histidine kinase, subgroup 1, dimerisation/phosphoacceptor domain;Signal transduction response regulator, receiver domain;CHASE;ATPase-like, ATP-binding domain;Signal transduction histidine kinase-related protein, C-terminal	IPR005467,IPR003661,IPR001789,IPR006189,IPR003594,IPR004358	PS50109,PTHR24423:SF37,PF00512,PTHR24423,PF00072,PF03924,PF02518,PS50839,SM00388,SM00387,PS50110,SM00448,PR00344	GO:0018106	GO:0004673	GO:0000155	GO:0007165	GO:0016020	GO:0000155	GO:0007165	GO:0006355	GO:0000156	GO:0000160	GO:0005524	GO:0016772
extended	3	-	-	Yes	Yes	AK374070	HC	3	118.56	521699000	IQ motif, EF-hand binding site;Ankyrin repeat;CG-1;Ankyrin repeat-containing domain	IPR000048,IPR002110,IPR005559,IPR020683	PS50096,PTHR23335,SM00015,PS50088,SM00248,PS51437,PS50297,PF03859,PF00612,PF00023	GO:0005515	GO:0006355	GO:0005634	GO:0005516
extended	3	-	-	Yes	Yes	MLOC_46237.2	HC	3	118.56	521699000	-	-	-	-
extended	3	-	-	Yes	Yes	MLOC_60122.1	HC	3	118.91	521699000	-	-	-	-
extended	3	-	-	Yes	Yes	MLOC_11137.3	HC	3	118.91	522023880	Exo70 exocyst complex subunit	IPR004140	PF03081	GO:0000145	GO:0006887
extended	3	-	-	Yes	Yes	MLOC_39925.1	LC	3	118.91	521699000	-	-	-	-
extended	3	-	-	Yes	Yes	MLOC_60123.1	LC	3	118.91	521699000	-	-	-	-
extended	3	-	-	Yes	Yes	MLOC_80659.1	LC	3	119.52	522023880	-	-	-	-
extended	3	-	-	Yes	Yes	MLOC_36572.2	HC	3	119.52	522023880	-	-	-	-
extended	3	-	-	Yes	Yes	AK370352	HC	3	120.14	522848480	Transcription factor, MADS-box	IPR002100	PTHR11945,PS50066,PR00404,PTHR11945:SF19,PF00319,SM00432	GO:0043565	GO:0005634	GO:0006355	GO:0003700
extended	3	-	-	Yes	Yes	MLOC_38000.1	HC	3	120.14	522848480	Endonuclease/exonuclease/phosphatase	IPR005135	PF03372
extended	3	-	-	Yes	Yes	MLOC_5795.1	LC	3	120.57	522848480	-	-	-	-
extended	3	-	-	Yes	Yes	MLOC_5796.1	LC	3	120.57	522848480	-	-	-	-
extended	3	-	-	Yes	Yes	MLOC_23597.1	LC	3	120.89	522848480	-	-	-	-
aMarker located in the extended ±4cM intervall (extended), position of best sequence alignment (alignment) based on the sequence of the identified peak marker

## Sheet: Qpt.4H-1
Supplementary file 8 | Alignment of SNPs (DR >50%) with known genes based on BARLEYMAP
Markera	chr	cM	base pairs	multiple positions	other alignments	Gene	HC/LC	chr	cM	bp	Description	InterPro	Signatures	GO terms							total of relevant GO terms:
extended	4	-	-	Yes	Yes	MLOC_56518.4	HC	4	0.81	0	-	-	-	-
extended	4	-	-	Yes	Yes	MLOC_81394.1	LC	4	0.85	0	-	-	-	-							GO:0000166	name: nucleotide binding	namespace: molecular_function
extended	4	-	-	Yes	Yes	MLOC_21998.1	LC	4	0.96	0	-	-	-	-							GO:0019001	name: guanyl nucleotide binding	namespace: molecular_function
extended	4	-	-	Yes	Yes	AK250035.1	HC	4	0.99	0	Oxoglutarate/iron-dependent oxygenase	IPR005123	PF03171	GO:0016706	GO:0016491	GO:0055114					GO:0050660	name: flavin adenine dinucleotide binding	namespace: molecular_function
extended	4	-	-	Yes	Yes	MLOC_51059.7	LC	4	0.99	0	-	-	-	-							GO:0004096	name: catalase activity	namespace: molecular_function
extended	4	-	-	Yes	Yes	MLOC_58363.3	LC	4	0.99	0	-	-	-	-							GO:0006952	name: defense response	namespace: biological_process
extended	4	-	-	Yes	Yes	MLOC_58364.5	LC	4	0.99	0	-	-	-	-							GO:0050832	name: defense response to fungus	namespace: biological_process
alignment	4	1.06	1280920	No	No	AK248614.1	HC	4	1.06	0	Short-chain dehydrogenase/reductase SDR	IPR002198	PF00106	GO:0008152	GO:0016491						GO:0004568	name: chitinase activity	namespace: molecular_function
alignment	4	1.06	1280920	No	No	AK251104.1	HC	4	1.06	0	Not CCR4-Not complex component, N-terminal;NOT2/NOT3/NOT5	IPR007207,IPR007282	PF04065,PF04153	GO:0005634	GO:0006355	GO:0006355	GO:0005634				GO:0004601	name: peroxidase activity	namespace: molecular_function
alignment	4	1.06	1280920	No	No	AK355954	HC	4	1.06	0	Glycoside hydrolase, family 17;X8	IPR000490,IPR012946	PTHR16631,PS00587,PF07983,PF00332,SM00768	GO:0004553	GO:0005975						GO:0005777	name: peroxisome	namespace: cellular_component
alignment	4	1.06	1280920	No	No	AK362544	HC	4	1.06	0	Frigida-like	IPR012474	PF07899								GO:0006950	name: response to stress	namespace: biological_process
alignment	4	1.06	1280920	No	No	AK371529	HC	4	1.06	0	Amino acid-binding ACT	IPR002912	PF01842	GO:0008152	GO:0016597						GO:0006979	name: response to oxidative stress	namespace: biological_process
alignment	4	1.06	1280920	No	No	MLOC_24697.1	LC	4	1.06	0	-	-	-	-							GO:0007186	name: G-protein coupled receptor signaling pathway	namespace: biological_process
alignment	4	1.06	1280920	No	No	MLOC_37406.1	LC	4	1.06	0	-	-	-	-							GO:0007205	name: protein kinase C-activating G-protein coupled receptor signaling pathway	namespace: biological_process
alignment	4	1.06	1280920	No	No	MLOC_37407.1	LC	4	1.06	0	-	-	-	-							GO:0008020	name: G-protein coupled photoreceptor activity	namespace: molecular_function
alignment	4	1.06	1280920	No	No	MLOC_53174.1	LC	4	1.06	0	-	-	-	-							GO:0008262	name: nuclear export signal receptor activity	namespace: molecular_function
alignment	4	1.06	1280920	No	No	MLOC_53175.2	HC	4	1.06	0	Cobalamin (vitamin B12)-independent methionine synthase MetE, N-terminal;Methionine synthase, vitamin-B12 independent	IPR013215,IPR002629	PF08267,PF01717	GO:0008652	GO:0003871	GO:0008270	GO:0003871	GO:0009086			GO:0004970	name: ionotropic glutamate receptor activity	namespace: molecular_function
alignment	4	1.06	1280920	No	No	MLOC_53176.1	LC	4	1.06	0	-	-	-	-							GO:0016998	name: cell wall macromolecule catabolic process	namespace: biological_process
alignment	4	1.06	1280920	No	No	MLOC_53177.1	LC	4	1.06	0	-	-	-	-							GO:0005618	name: cell wall	namespace: cellular_component
alignment	4	1.06	1280920	No	No	MLOC_57175.1	LC	4	1.06	0	-	-	-	-							GO:0042545	name: cell wall modification	namespace: biological_process
alignment	4	1.06	1280920	No	No	AK360831	HC	4	1.06	576600	Domain of unknown function DUF221	IPR003864	PF02714,PTHR13018,PTHR13018:SF5	GO:0016020							GO:0042546	name: cell wall biogenesis	namespace: biological_process
alignment	4	1.06	1280920	No	No	MLOC_39457.1	LC	4	1.06	576600	-	-	-	-							GO:0008219	name: cell death	namespace: biological_process
alignment	4	1.06	1280920	No	No	AK355925	HC	4	1.06	1280920	Ankyrin repeat;BTB/POZ-like;Ankyrin repeat-containing domain;BTB/POZ;NPR1/NIM1-like, C-terminal	IPR002110,IPR000210,IPR020683,IPR013069,IPR021094	PF00023,PS50088,PS50097,PF11900,PS50297,SM00225,PF00651,PF12313,SM00248	GO:0005515							GO:0005035	name: death receptor activity	namespace: molecular_function
alignment	4	1.06	1280920	No	No	AK356716	HC	4	1.06	1280920	TRAM/LAG1/CLN8 homology domain	IPR006634	PF03798,SM00724,PTHR13439,PS50922	GO:0016021							GO:0005037	name: obsolete death receptor adaptor protein activity	namespace: molecular_function
alignment	4	1.06	1280920	No	No	AK360995	HC	4	1.06	1280920	Peptidase M1, membrane alanine aminopeptidase, N-terminal;Peptidase M1, alanine aminopeptidase/leukotriene A4 hydrolase	IPR014782,IPR001930	PR00756,PTHR11533:SF97,PF01433,PTHR11533	GO:0008270	GO:0008237	GO:0006508					GO:0005038	name: obsolete death receptor interacting protein activity	namespace: molecular_function
alignment	4	1.06	1280920	No	No	AK365734	HC	4	1.06	1280920	Amino acid/polyamine transporter I;Cationic amino acid transporter;Amino acid permease domain	IPR002293,IPR015606,IPR004841	PTHR11785,PTHR11785:SF53,PF00324	GO:0003333	GO:0015171	GO:0016020	GO:0016020	GO:0006810	GO:0055085		GO:0005039	name: obsolete death receptor-associated factor activity	namespace: molecular_function
alignment	4	1.06	1280920	No	No	AK368724	HC	4	1.06	1280920	U2A'/phosphoprotein 32 family A, C-terminal	IPR003603	SM00446,PTHR11375								GO:0005040	name: decoy death receptor activity	namespace: molecular_function
alignment	4	1.06	1280920	No	No	AK375907	HC	4	1.06	1280920	RNA recognition motif domain	IPR000504	PS50102,PTHR24012,PF00076,PTHR24012:SF31,SM00360	GO:0003676							GO:0005123	name: death receptor binding	namespace: molecular_function
alignment	4	1.06	1280920	No	No	MLOC_19109.1	HC	4	1.06	1280920	-	-	-	-							GO:0010343	name: singlet oxygen-mediated programmed cell death	namespace: biological_process
alignment	4	1.06	1280920	No	No	MLOC_4653.1	LC	4	1.06	1280920	-	-	-	-							GO:0010421	name: hydrogen peroxide-mediated programmed cell death	namespace: biological_process
alignment	4	1.06	1280920	No	No	MLOC_51896.2	LC	4	1.06	1280920	-	-	-	-							GO:0010623	name: programmed cell death involved in cell development	namespace: biological_process
alignment	4	1.06	1280920	No	No	MLOC_51897.2	HC	4	1.06	1280920	Serine-threonine/tyrosine-protein kinase	IPR001245	PF07714	GO:0004672	GO:0006468						GO:0010940	name: positive regulation of necrotic cell death	namespace: biological_process
alignment	4	1.06	1280920	No	No	MLOC_54332.1	HC	4	1.06	1280920	RNA recognition domain, plant	IPR021099	PF11955								GO:0010941	name: regulation of cell death	namespace: biological_process
alignment	4	1.06	1280920	No	No	MLOC_57969.1	HC	4	1.06	1280920	Zinc/iron permease	IPR003689	PF02535	GO:0046873	GO:0030001	GO:0016020	GO:0055085				GO:0010942	name: positive regulation of cell death	namespace: biological_process
alignment	4	1.06	1280920	No	No	MLOC_72025.1	LC	4	1.06	1280920	-	-	-	-							GO:0012501	name: programmed cell death	namespace: biological_process
alignment	4	1.06	1280920	No	No	MLOC_74291.2	HC	4	1.06	1280920	Small GTPase superfamily;Small GTPase superfamily, Rab type	IPR001806,IPR003579	PS51419,PF00071,PTHR24073,PTHR24073:SF254,SM00175,PR00449	GO:0007264	GO:0005525	GO:0005525	GO:0015031	GO:0007264			GO:0012502	name: induction of programmed cell death	namespace: biological_process
extended	4	-	-	Yes	Yes	MLOC_36423.5	HC	4	1.13	1665320	Helix-loop-helix DNA-binding domain	IPR001092	PF00010	GO:0006355							GO:0016265	name: obsolete death	namespace: biological_process
extended	4	-	-	Yes	Yes	AK248237.1	HC	4	1.13	2949960	Pre-rRNA-processing protein TSR2	IPR019398	PTHR21250,PF10273								GO:0012501	name: programmed cell death	namespace: biological_process
extended	4	-	-	Yes	Yes	AK355608	HC	4	1.13	2949960	Sodium/calcium exchanger membrane region	IPR004837	PTHR12266,PF01699	GO:0055085	GO:0016021						GO:0006915	name: apoptotic process	namespace: biological_process
extended	4	-	-	Yes	Yes	AK361918	HC	4	1.13	2949960	Ankyrin repeat;Major sperm protein;Ankyrin repeat-containing domain	IPR002110,IPR000535,IPR020683	PS50088,PS50202,SM00248,PS50297,PF00023,PTHR24198,PTHR24198:SF302,PR01415,PF00635	GO:0005515	GO:0005198						GO:0005524	name: ATP binding	namespace: molecular_function
extended	4	-	-	Yes	Yes	AK367459	HC	4	1.13	2949960	-	-	-	-							GO:0004672	name: protein kinase activity	namespace: molecular_function
extended	4	-	-	Yes	Yes	AK368794	HC	4	1.13	2949960	GCN5-related N-acetyltransferase (GNAT) domain	IPR000182	PF00583	GO:0008080	GO:0008152						GO:0005515	protein binding	molecular function
extended	4	-	-	Yes	Yes	AK371797	HC	4	1.13	2949960			PTHR21650,PTHR21650:SF4
extended	4	-	-	Yes	Yes	AK375428	HC	4	1.13	2949960	Endonuclease/exonuclease/phosphatase;Inositol polyphosphate-related phosphatase	IPR005135,IPR000300	PTHR11200:SF29,PTHR11200,PF03372,SM00128	GO:0004437
extended	4	-	-	Yes	Yes	MLOC_16746.1	HC	4	1.13	2949960	DNA-binding WRKY	IPR003657	PF03106	GO:0003700	GO:0006355	GO:0043565
extended	4	-	-	Yes	Yes	MLOC_20141.1	LC	4	1.13	2949960	-	-	-	-
extended	4	-	-	Yes	Yes	MLOC_37791.2	HC	4	1.13	2949960	NusB/RsmB/TIM44	IPR006027	PF01029	GO:0006355	GO:0003723
extended	4	-	-	Yes	Yes	MLOC_44969.2	HC	4	1.13	2949960	TATA-box binding protein	IPR000814	PF00352	GO:0003677	GO:0006367	GO:0006355
extended	4	-	-	Yes	Yes	MLOC_57084.5	HC	4	1.13	2949960	-	-	-	-
extended	4	-	-	Yes	Yes	MLOC_64382.1	HC	4	1.13	2949960	-	-	-	-
extended	4	-	-	Yes	Yes	MLOC_71157.3	HC	4	1.13	2949960	DWNN domain;Zinc finger, CCHC-type	IPR014891,IPR001878	PF08783,PS50158,PTHR15439,PS51282,SM00343	GO:0005634	GO:0008270	GO:0008270	GO:0003676
extended	4	-	-	Yes	Yes	AK365314	HC	4	1.13	3464560	C2 calcium-dependent membrane targeting	IPR000008	PF00168,SM00239,PTHR22949	GO:0005515
extended	4	-	-	Yes	Yes	AK371653	HC	4	1.13	3464560	Domain of unknown function DUF296	IPR005175	PF03479
extended	4	-	-	Yes	Yes	MLOC_12720.2	HC	4	1.13	3464560	NB-ARC	IPR002182	PF00931	GO:0006915	GO:0005524
extended	4	-	-	Yes	Yes	MLOC_12721.1	LC	4	1.13	3464560	-	-	-	-
extended	4	-	-	Yes	Yes	MLOC_14485.1	HC	4	1.13	3464560	Domain of unknown function DUF623	IPR006458	PF04844
extended	4	-	-	Yes	Yes	MLOC_43207.1	HC	4	1.13	3464560	Pathogenesis-related transcriptional factor/ERF, DNA-binding	IPR001471	PF00847	GO:0006355	GO:0003700
extended	4	-	-	Yes	Yes	MLOC_5070.1	HC	4	1.13	3464560	ABC transporter-like	IPR003439	PF00005	GO:0016887	GO:0005524
extended	4	-	-	Yes	Yes	MLOC_52273.3	HC	4	1.13	3464560	Lipase, class 3	IPR002921	PF01764	GO:0006629	GO:0004806
extended	4	-	-	Yes	Yes	MLOC_52274.3	HC	4	1.13	3464560	Transferase	IPR003480	PF02458	GO:0016747
extended	4	-	-	Yes	Yes	MLOC_52276.7	HC	4	1.13	3464560	Lateral organ boundaries, LOB	IPR004883	PF03195
extended	4	-	-	Yes	Yes	MLOC_52278.1	HC	4	1.13	3464560	Peptidyl-prolyl cis-trans isomerase, cyclophilin-type;Peptidyl-prolyl cis-trans isomerase, cyclophilin-type, conserved site	IPR002130,IPR020892	PTHR11071,PS50072,PTHR11071:SF159,PS00170,PR00153,PF00160	GO:0003755	GO:0006457	GO:0006457	GO:0003755
extended	4	-	-	Yes	Yes	MLOC_54555.3	HC	4	1.13	3464560	-	-	-	-
extended	4	-	-	Yes	Yes	MLOC_72634.2	HC	4	1.13	3464560	PSP, proline-rich	IPR006568	PF04046
extended	4	-	-	Yes	Yes	MLOC_80000.1	HC	4	1.13	3464560	Glycosyl transferase, family 2	IPR001173	PTHR10587:SF34,PF00535,PTHR10587
extended	4	-	-	Yes	Yes	AK365640	HC	4	1.13	3810520	Twin-arginine translocation pathway, signal sequence;Photosystem II PsbP, oxygen evolving complex	IPR006311,IPR002683	PS51318,PF01789	GO:0009654	GO:0009523	GO:0015979	GO:0019898	GO:0005509
extended	4	-	-	Yes	Yes	AK372039	HC	4	1.13	3810520	Short-chain dehydrogenase/reductase SDR;Glucose/ribitol dehydrogenase	IPR002198,IPR002347	PTHR24320,PR00080,PF00106,PR00081	GO:0008152	GO:0016491
extended	4	-	-	Yes	Yes	AK375835	HC	4	1.13	3810520	Zinc finger, RING-type	IPR001841	PS50089,PTHR12183,SM00184,PTHR12183:SF2	GO:0008270	GO:0005515
extended	4	-	-	Yes	Yes	MLOC_38675.1	HC	4	1.13	3810520	Ferredoxin	IPR001041	PF00111	GO:0009055	GO:0051536
extended	4	-	-	Yes	Yes	MLOC_38676.1	HC	4	1.13	3810520	Glyoxalase/fosfomycin resistance/dioxygenase	IPR004360	PF00903,PTHR10374
extended	4	-	-	Yes	Yes	MLOC_53077.1	HC	4	1.13	3810520	-	-	-	-
extended	4	-	-	Yes	Yes	MLOC_53082.2	HC	4	1.13	3810520	Protein of unknown function DUF647	IPR006968	PF04884
extended	4	-	-	Yes	Yes	MLOC_53116.5	HC	4	1.13	3810520	Saccharopine dehydrogenase / Homospermidine synthase	IPR005097	PF03435	GO:0055114	GO:0016491
extended	4	-	-	Yes	Yes	MLOC_74904.4	HC	4	1.13	3810520	Major facilitator superfamily domain;Major facilitator superfamily	IPR020846,IPR011701	PS50850,PTHR11662,PF07690,PTHR11662:SF23	GO:0016021	GO:0055085
extended	4	-	-	Yes	Yes	AK365263	HC	4	1.13	4423080	Glycoside hydrolase, family 14;BZR1, transcriptional repressor;Glycoside hydrolase, family 14, conserved site;Glycoside hydrolase, family 14B, plant	IPR001554,IPR008540,IPR018238,IPR001371	PF01373,PR00750,PF05687,PS00506,PR00842	GO:0016161	GO:0000272
extended	4	-	-	Yes	Yes	AK365362	HC	4	1.13	4423080	-	-	-	-
extended	4	-	-	Yes	Yes	AK375629	HC	4	1.13	4423080	Pyruvate kinase, barrel;Pyruvate kinase, C-terminal-like	IPR015793,IPR015795	PF00224,PF02887	GO:0030955	GO:0000287	GO:0006096	GO:0004743
extended	4	-	-	Yes	Yes	MLOC_10090.4	HC	4	1.13	4423080	NB-ARC	IPR002182	PF00931	GO:0006915	GO:0005524
extended	4	-	-	Yes	Yes	MLOC_58415.1	HC	4	1.13	4423080	Chalcone/stilbene synthase, C-terminal;Chalcone/stilbene synthase, N-terminal	IPR012328,IPR001099	PF02797,PTHR11877,PF00195,PTHR11877:SF9	GO:0008415	GO:0009058	GO:0008415
extended	4	-	-	Yes	Yes	MLOC_58416.1	LC	4	1.13	4423080	-	-	-	-
extended	4	-	-	Yes	Yes	MLOC_58417.1	LC	4	1.13	4423080	-	-	-	-
extended	4	-	-	Yes	Yes	MLOC_65537.6	HC	4	1.13	4423080	NB-ARC	IPR002182	PF00931	GO:0006915	GO:0005524
extended	4	-	-	Yes	Yes	MLOC_73710.1	HC	4	1.13	4423080	Serine/threonine-protein kinase-like domain;Leucine-rich repeat	IPR017442,IPR001611	PF00069,PF00560	GO:0006468	GO:0005524	GO:0004672	GO:0005515
extended	4	-	-	Yes	Yes	AK364395	HC	4	1.17	4423080	SEC7-like	IPR000904	PTHR10663:SF6,PTHR10663,PS50190,PF01369,SM00222	GO:0005086	GO:0005622	GO:0032012
extended	4	-	-	Yes	Yes	MLOC_72417.2	HC	4	1.17	4423080	Pleckstrin homology domain	IPR001849	PF00169,SM00233,PS50003	GO:0005515
extended	4	-	-	Yes	Yes	MLOC_2347.1	LC	4	1.2	4423080	-	-	-	-
extended	4	-	-	Yes	Yes	AK365995	HC	4	1.27	4423080	Helix-loop-helix DNA-binding domain	IPR001092	PTHR12565,SM00353,PF00010,PTHR12565:SF7,PS50888	GO:0006355
extended	4	-	-	Yes	Yes	MLOC_13085.1	LC	4	1.27	4423080	-	-	-	-
extended	4	-	-	Yes	Yes	MLOC_13086.1	HC	4	1.27	4423080	-	-	-	-
extended	4	-	-	Yes	Yes	AK371068	HC	4	1.27	4676040	Transcription factor CBF/NF-Y/archaeal histone	IPR003958	PF00808,PTHR11064	GO:0043565	GO:0005622
extended	4	-	-	Yes	Yes	MLOC_75611.1	HC	4	1.27	4676040	Leucine-rich repeat-containing N-terminal, type 2;Leucine-rich repeat	IPR013210,IPR001611	PF08263,PF00560	GO:0005515
extended	4	-	-	Yes	Yes	AK365298	HC	4	1.66	4676040	Not CCR4-Not complex component, N-terminal;NOT2/NOT3/NOT5	IPR007207,IPR007282	PF04065,PTHR23326,PF04153	GO:0005634	GO:0006355	GO:0006355	GO:0005634
extended	4	-	-	Yes	Yes	AK365828	HC	4	1.86	4676040	WD40 repeat, subgroup;TUP1-like enhancer of split	IPR019781,IPR011494	PF00400,PF07569	GO:0006355	GO:0005634
extended	4	-	-	Yes	Yes	MLOC_52887.1	HC	4	1.86	4676040	Lipase, GDSL	IPR001087	PF00657	GO:0016788	GO:0006629
extended	4	-	-	Yes	Yes	MLOC_52888.1	LC	4	1.86	4676040	-	-	-	-
extended	4	-	-	Yes	Yes	AK374576	HC	4	1.9	4676040	Signal transduction histidine kinase, phosphotransfer (Hpt) domain	IPR008207	PS50894,PF01627	GO:0000160	GO:0004871
extended	4	-	-	Yes	Yes	MLOC_77250.1	LC	4	1.9	4676040	-	-	-	-
extended	4	-	-	Yes	Yes	MLOC_54505.1	LC	4	2.27	4676040	-	-	-	-
extended	4	-	-	Yes	Yes	MLOC_54506.1	HC	4	2.27	4676040	Signal transduction histidine kinase, phosphotransfer (Hpt) domain	IPR008207	PF01627	GO:0000160	GO:0004871
extended	4	-	-	Yes	Yes	MLOC_54507.1	HC	4	2.27	4676040	Signal transduction histidine kinase, phosphotransfer (Hpt) domain	IPR008207	PF01627	GO:0000160	GO:0004871
extended	4	-	-	Yes	Yes	MLOC_13613.1	HC	4	2.27	5066640	Male sterility;Male sterility, NAD-binding	IPR004262,IPR013120	PTHR11011,PTHR11011:SF1,PF03015,PF07993	GO:0016620	GO:0055114
extended	4	-	-	Yes	Yes	MLOC_81592.1	HC	4	2.37	5066640	-	-	-	-
extended	4	-	-	Yes	Yes	MLOC_76430.1	LC	4	3.07	5066640	-	-	-	-
extended	4	-	-	Yes	Yes	AK372599	HC	4	3.47	5066640	Signal transduction histidine kinase, phosphotransfer (Hpt) domain	IPR008207	PF01627,PS50894	GO:0000160	GO:0004871
extended	4	-	-	Yes	Yes	MLOC_20886.1	LC	4	3.47	5066640	-	-	-	-
extended	4	-	-	Yes	Yes	MLOC_20887.1	LC	4	3.47	5066640	-	-	-	-
extended	4	-	-	Yes	Yes	MLOC_23984.1	LC	4	3.47	5066640	-	-	-	-
extended	4	-	-	Yes	Yes	MLOC_23985.1	HC	4	3.47	5066640	-	-	-	-
extended	4	-	-	Yes	Yes	MLOC_35031.1	LC	4	3.47	5066640	-	-	-	-
extended	4	-	-	Yes	Yes	MLOC_4628.1	LC	4	3.47	5066640	-	-	-	-
extended	4	-	-	Yes	Yes	MLOC_4629.1	HC	4	3.47	5066640	Serine-threonine/tyrosine-protein kinase	IPR001245	PF07714	GO:0004672	GO:0006468
extended	4	-	-	Yes	Yes	MLOC_4630.1	LC	4	3.47	5066640	-	-	-	-
extended	4	-	-	Yes	Yes	MLOC_47465.1	HC	4	3.47	5066640	-	-	-	-
extended	4	-	-	Yes	Yes	MLOC_72361.2	LC	4	3.47	5066640	-	-	-	-
extended	4	-	-	Yes	Yes	MLOC_72362.1	LC	4	3.47	5066640	-	-	-	-
extended	4	-	-	Yes	Yes	AK251322.1	HC	4	3.47	6723280	Methyltransferase type 11	IPR013216	PF08241	GO:0008168	GO:0008152
extended	4	-	-	Yes	Yes	AK252237.1	HC	4	3.47	6723280	SAC3/GANP/Nin1/mts3/eIF-3 p25	IPR005062	PF03399
extended	4	-	-	Yes	Yes	AK359180	HC	4	3.47	6723280	FAD-dependent pyridine nucleotide-disulphide oxidoreductase;Pyridine nucleotide-disulphide oxidoreductase, NAD-binding domain;Pyridine nucleotide-disulphide oxidoreductase, FAD/NAD(P)-binding domain	IPR013027,IPR001327,IPR023753	PTHR22912,PR00411,PR00368,PF00070,PTHR22912:SF37,PF07992	GO:0055114	GO:0016491	GO:0050660	GO:0055114	GO:0055114	GO:0016491
extended	4	-	-	Yes	Yes	AK361271	HC	4	3.47	6723280	Aldo/keto reductase;NADP-dependent oxidoreductase domain	IPR001395,IPR023210	PTHR11732,PF00248,PTHR11732:SF7
extended	4	-	-	Yes	Yes	AK366111	HC	4	3.47	6723280	Single-stranded nucleic acid binding R3H	IPR001374	PTHR15672,PS51061,PTHR15672:SF1	GO:0003676
extended	4	-	-	Yes	Yes	AK369003	HC	4	3.47	6723280	Glucose/ribitol dehydrogenase;Short-chain dehydrogenase/reductase SDR;Short-chain dehydrogenase/reductase, conserved site	IPR002347,IPR002198,IPR020904	PR00081,PTHR24314,PF00106,PR00080,PS00061,PTHR24314:SF37	GO:0008152	GO:0016491	GO:0016491
extended	4	-	-	Yes	Yes	AK370822	HC	4	3.47	6723280	-	-	-	-
extended	4	-	-	Yes	Yes	AK374575	HC	4	3.47	6723280			PTHR21230,PF12352,PTHR21230:SF1
extended	4	-	-	Yes	Yes	AK375292	HC	4	3.47	6723280	Transmembrane protein 194	IPR019358	PF10225
extended	4	-	-	Yes	Yes	MLOC_66229.1	HC	4	3.47	6723280	Domain of unknown function DUF1618	IPR011676	PF07762
extended	4	-	-	Yes	Yes	MLOC_70912.1	LC	4	3.47	6723280	-	-	-	-
extended	4	-	-	Yes	Yes	MLOC_80368.1	LC	4	3.47	6723280	-	-	-	-
extended	4	-	-	Yes	Yes	MLOC_80369.1	LC	4	3.47	6723280	-	-	-	-
extended	4	-	-	Yes	Yes	MLOC_8115.1	HC	4	3.47	6723280	3-Oxoacyl-[acyl-carrier-protein (ACP)] synthase III C-terminal;FAE1/Type III polyketide synthase-like protein	IPR013747,IPR013601	PF08541,PF08392	GO:0008610	GO:0016747	GO:0016020	GO:0016747	GO:0006633
aMarker located in the extended ±4cM intervall (extended), position of best sequence alignment (alignment) based on the sequence of the identified peak marker

## Sheet: Qpt.4H-2
Supplementary file 8 | Alignment of SNPs (DR >50%) with known genes based on BARLEYMAP
Markera	chr	cM	base pairs	multiple positions	other alignments	Gene	HC/LC	chr	cM	bp	Description	InterPro	Signatures		GO terms											total of relevant GO terms:
extended	4	-	-	Yes	Yes	MLOC_79955.1	HC	4	14.94	7975680	-	-	-		-
extended	4	-	-	Yes	Yes	MLOC_75937.2	LC	4	15.01	7975680	-	-	-		-											GO:0000166	name: nucleotide binding	namespace: molecular_function
extended	4	-	-	Yes	Yes	MLOC_77398.3	HC	4	15.01	7975680	Ribosomal protein S21	IPR001911	PF01165		GO:0006412	GO:0003735	GO:0005840	GO:0005622								GO:0019001	name: guanyl nucleotide binding	namespace: molecular_function
extended	4	-	-	Yes	Yes	AK358175	HC	4	15.54	7975680	-	-	-		-											GO:0050660	name: flavin adenine dinucleotide binding	namespace: molecular_function
extended	4	-	-	Yes	Yes	MLOC_14146.2	HC	4	15.86	7975680	-	-	-		-											GO:0004096	name: catalase activity	namespace: molecular_function
extended	4	-	-	Yes	Yes	MLOC_12484.2	LC	4	16.71	7975680	-	-	-		-											GO:0006952	name: defense response	namespace: biological_process
extended	4	-	-	Yes	Yes	MLOC_79730.1	LC	4	16.71	7975680	-	-	-		-											GO:0050832	name: defense response to fungus	namespace: biological_process
extended	4	-	-	Yes	Yes	MLOC_39306.1	LC	4	16.71	8997440	-	-	-		-											GO:0004568	name: chitinase activity	namespace: molecular_function
extended	4	-	-	Yes	Yes	MLOC_36702.1	HC	4	16.71	7975680	DEK, C-terminal	IPR014876	PF08766													GO:0004601	name: peroxidase activity	namespace: molecular_function
extended	4	-	-	Yes	Yes	AK252000.1	HC	4	16.71	8997440	Nodulin-like	IPR010658	PF06813													GO:0005777	name: peroxisome	namespace: cellular_component
extended	4	-	-	Yes	Yes	MLOC_62785.1	HC	4	16.71	8997440	Ankyrin repeat;Tetratricopeptide TPR-1	IPR002110,IPR001440	PF00023,PF00515		GO:0005515											GO:0006950	name: response to stress	namespace: biological_process
extended	4	-	-	Yes	Yes	MLOC_9727.1	HC	4	16.71	8997440	Zinc finger, C3HC4 RING-type	IPR018957	PF00097													GO:0006979	name: response to oxidative stress	namespace: biological_process
extended	4	-	-	Yes	Yes	MLOC_53217.1	LC	4	17.74	8997440	-	-	-		-											GO:0007186	name: G-protein coupled receptor signaling pathway	namespace: biological_process
extended	4	-	-	Yes	Yes	MLOC_53218.1	HC	4	17.74	8997440	Pentatricopeptide repeat	IPR002885	PS51375,PF01535,PTHR24015													GO:0007205	name: protein kinase C-activating G-protein coupled receptor signaling pathway	namespace: biological_process
alignment	4	18.48	11720480	No	No	AK248873.1	HC	4	18.48	11720480	-	-	-		-											GO:0008020	name: G-protein coupled photoreceptor activity	namespace: molecular_function
alignment	4	18.48	11720480	No	No	AK353674	HC	4	18.48	11720480	Ferredoxin	IPR001041	PF00111		GO:0009055	GO:0051536										GO:0008262	name: nuclear export signal receptor activity	namespace: molecular_function
alignment	4	18.48	11720480	No	No	AK353976	HC	4	18.48	11720480	Aminoacyl-tRNA synthetase, class II (D/K/N);Nucleic acid binding, OB-fold, tRNA/helicase-type	IPR004364,IPR004365	PF00152,PF01336		GO:0004812	GO:0006418	GO:0005524	GO:0005737	GO:0000166	GO:0003676						GO:0004970	name: ionotropic glutamate receptor activity	namespace: molecular_function
alignment	4	18.48	11720480	No	No	AK354462	HC	4	18.48	11720480	Glutamine amidotransferase type 1	IPR017926	PTHR11922,PS51273,PTHR11922:SF11,PF00117													GO:0016998	name: cell wall macromolecule catabolic process	namespace: biological_process
alignment	4	18.48	11720480	No	No	AK354857	HC	4	18.48	11720480	Histidine phosphatase superfamily, clade-2	IPR000560	PF00328		GO:0003993											GO:0005618	name: cell wall	namespace: cellular_component
alignment	4	18.48	11720480	No	No	AK357596	HC	4	18.48	11720480	Thioesterase superfamily	IPR006683	PTHR12418,PTHR12418:SF10,PF03061													GO:0042545	name: cell wall modification	namespace: biological_process
alignment	4	18.48	11720480	No	No	AK358735	HC	4	18.48	11720480	Rab-GAP/TBC domain	IPR000195	PTHR22957:SF147,PF00566,SM00164,PS50086,PTHR22957		GO:0032313	GO:0005622	GO:0005097									GO:0042546	name: cell wall biogenesis	namespace: biological_process
alignment	4	18.48	11720480	No	No	AK364344	HC	4	18.48	11720480	Protein of unknown function DUF538	IPR007493	PF04398													GO:0008219	name: cell death	namespace: biological_process
alignment	4	18.48	11720480	No	No	AK364855	HC	4	18.48	11720480	EXTL2, alpha-1,4-N-acetylhexosaminyltransferase	IPR015338	PF09258		GO:0016758	GO:0031227										GO:0005035	name: death receptor activity	namespace: molecular_function
alignment	4	18.48	11720480	No	No	AK369931	HC	4	18.48	11720480	Protein of unknown function DUF538	IPR007493	PF04398													GO:0005037	name: obsolete death receptor adaptor protein activity	namespace: molecular_function
alignment	4	18.48	11720480	No	No	AK373583	HC	4	18.48	11720480			PTHR10343:SF10,PTHR10343													GO:0005038	name: obsolete death receptor interacting protein activity	namespace: molecular_function
alignment	4	18.48	11720480	No	No	MLOC_10935.1	HC	4	18.48	11720480	-	-	-		-											GO:0005039	name: obsolete death receptor-associated factor activity	namespace: molecular_function
alignment	4	18.48	11720480	No	No	MLOC_11551.2	HC	4	18.48	11720480	-	-	-		-											GO:0005040	name: decoy death receptor activity	namespace: molecular_function
alignment	4	18.48	11720480	No	No	MLOC_15805.16	HC	4	18.48	11720480	Pentatricopeptide repeat	IPR002885	PF01535													GO:0005123	name: death receptor binding	namespace: molecular_function
alignment	4	18.48	11720480	No	No	MLOC_36424.1	HC	4	18.48	11720480	Maternal tudor protein;Staphylococcal nuclease (SNase-like)	IPR008191,IPR006021	PF00567,PF00565		GO:0003676	GO:0016788										GO:0010343	name: singlet oxygen-mediated programmed cell death	namespace: biological_process
alignment	4	18.48	11720480	No	No	MLOC_4231.1	HC	4	18.48	11720480	Domain of unknown function DUF1336	IPR009769	PF07059													GO:0010421	name: hydrogen peroxide-mediated programmed cell death	namespace: biological_process
alignment	4	18.48	11720480	No	No	MLOC_51353.2	HC	4	18.48	11720480	Tesmin/TSO1-like, CXC	IPR005172	PF03638													GO:0010623	name: programmed cell death involved in cell development	namespace: biological_process
alignment	4	18.48	11720480	No	No	MLOC_51725.1	HC	4	18.48	11720480	-	-	-		-											GO:0010940	name: positive regulation of necrotic cell death	namespace: biological_process
alignment	4	18.48	11720480	No	No	MLOC_55180.1	HC	4	18.48	11720480	CHCH	IPR010625	PF06747,PTHR13523,PTHR13523:SF2													GO:0010941	name: regulation of cell death	namespace: biological_process
alignment	4	18.48	11720480	No	No	MLOC_56677.1	HC	4	18.48	11720480	Glycosyl transferase, family 8	IPR002495	PF01501,PTHR13778:SF4,PTHR13778		GO:0016757											GO:0010942	name: positive regulation of cell death	namespace: biological_process
alignment	4	18.48	11720480	No	No	MLOC_56679.4	HC	4	18.48	11720480	-	-	-		-											GO:0012501	name: programmed cell death	namespace: biological_process
alignment	4	18.48	11720480	No	No	MLOC_6266.2	HC	4	18.48	11720480	-	-	-		-											GO:0012502	name: induction of programmed cell death	namespace: biological_process
alignment	4	18.48	11720480	No	No	MLOC_63149.1	HC	4	18.48	11720480	-	-	-		-											GO:0016265	name: obsolete death	namespace: biological_process
alignment	4	18.48	11720480	No	No	MLOC_63464.1	HC	4	18.48	11720480	HPP	IPR007065	PF04982													GO:0012501	name: programmed cell death	namespace: biological_process
alignment	4	18.48	11720480	No	No	MLOC_66158.5	HC	4	18.48	11720480	Protein of unknown function DUF966	IPR010369	PF06136													GO:0006915	name: apoptotic process	namespace: biological_process
alignment	4	18.48	11720480	No	No	MLOC_75098.2	HC	4	18.48	11720480	Cupin 1;Germin;Germin, manganese binding site	IPR006045,IPR001929,IPR019780	SM00835,PF00190,PR00325,PS00725		GO:0045735	GO:0030145	GO:0048046	GO:0030145								GO:0005524	name: ATP binding	namespace: molecular_function
alignment	4	18.48	11720480	No	No	MLOC_78576.1	HC	4	18.48	11720480	Ankyrin repeat	IPR002110	PF00023		GO:0005515											GO:0004672	name: protein kinase activity	namespace: molecular_function
alignment	4	18.48	11720480	No	No	MLOC_7897.1	HC	4	18.48	11720480	-	-	-		-											GO:0005515	protein binding	molecular function
alignment	4	18.48	11720480	No	No	MLOC_79660.1	HC	4	18.48	11720480	-	-	-		-
extended	4	-	-	Yes	Yes	MLOC_5212.2	HC	4	19.9	11720480	Pentatricopeptide repeat	IPR002885	PF01535
extended	4	-	-	Yes	Yes	MLOC_5213.1	LC	4	19.9	11720480	-	-	-		-
extended	4	-	-	Yes	Yes	MLOC_5214.1	LC	4	19.9	11720480	-	-	-		-
extended	4	-	-	Yes	Yes	AK251645.1	HC	4	19.9	12989000	Ceramidase	IPR008901	PTHR12956,PF05875		GO:0006672	GO:0016021	GO:0016811
extended	4	-	-	Yes	Yes	AK354382	HC	4	19.9	12989000	Yippee-like protein	IPR004910	PTHR13847:SF40,PTHR13847,PF03226
extended	4	-	-	Yes	Yes	AK375177	HC	4	19.9	12989000	-	-	-		-
extended	4	-	-	Yes	Yes	AK375304	HC	4	19.9	12989000	Ankyrin repeat;Zinc finger, CCCH-type	IPR002110,IPR000571	PF00023,PF00642		GO:0005515	GO:0008270	GO:0003676
extended	4	-	-	Yes	Yes	MLOC_15209.1	HC	4	19.9	12989000	Shugoshin, C-terminal	IPR011515	PF07557		GO:0000775	GO:0045132	GO:0005634
extended	4	-	-	Yes	Yes	MLOC_15467.1	HC	4	19.9	12989000	Adenylosuccinate synthetase	IPR001114	PF00709		GO:0005737	GO:0006164	GO:0000287	GO:0004019	GO:0005525
extended	4	-	-	Yes	Yes	MLOC_4717.1	HC	4	19.9	12989000	WD40 repeat, subgroup	IPR019781	PF00400
extended	4	-	-	Yes	Yes	MLOC_52027.1	HC	4	19.9	12989000	HEAT	IPR000357	PF02985		GO:0005515
extended	4	-	-	Yes	Yes	MLOC_54031.1	HC	4	19.9	12989000	Lipoxygenase, LH2;Lipoxygenase, plant;Lipoxygenase, C-terminal;Lipoxygenase, conserved site;Lipoxygenase;Lipoxygenase, iron binding site	IPR001024,IPR001246,IPR013819,IPR020834,IPR000907,IPR020833	PTHR11771:SF2,SM00308,PS50095,PR00468,PF00305,PS00081,PS51393,PTHR11771,PS00711,PR00087,PF01477		GO:0005515	GO:0005506	GO:0016165	GO:0055114	GO:0055114	GO:0016702	GO:0046872	GO:0016702	GO:0055114	GO:0046872
extended	4	-	-	Yes	Yes	MLOC_55029.1	HC	4	19.9	12989000	Lipoxygenase, C-terminal;Lipoxygenase, LH2	IPR013819,IPR001024	PF00305,PF01477		GO:0055114	GO:0016702	GO:0046872	GO:0005515
extended	4	-	-	Yes	Yes	MLOC_70449.2	HC	4	19.9	12989000	BRCT;Pescadillo, N-terminal	IPR001357,IPR010613	PTHR12221,PS50172,PF06732,PF00533,SM00292		GO:0005622	GO:0005730	GO:0008283
extended	4	-	-	Yes	Yes	MLOC_21168.1	LC	4	20.68	12989000	-	-	-		-
extended	4	-	-	Yes	Yes	AK356910	HC	4	20.89	12989000	F-box domain, cyclin-like;Peptidoglycan-binding Lysin subgroup;Peptidoglycan-binding lysin domain	IPR001810,IPR002482,IPR018392	PTHR20932,PS50181,PF00646,SM00256,SM00257,PF01476		GO:0005515	GO:0016998
extended	4	-	-	Yes	Yes	MLOC_76620.1	LC	4	21.07	12989000	-	-	-		-
extended	4	-	-	Yes	Yes	MLOC_80255.1	LC	4	21.07	13228320	-	-	-		-
extended	4	-	-	Yes	Yes	MLOC_80256.1	LC	4	21.07	13228320	-	-	-		-
extended	4	-	-	Yes	Yes	MLOC_80257.1	LC	4	21.07	13228320	-	-	-		-
extended	4	-	-	Yes	Yes	MLOC_80259.1	LC	4	21.07	13228320	-	-	-		-
extended	4	-	-	Yes	Yes	MLOC_63077.1	HC	4	21.07	12989000	UDP-glucose/GDP-mannose dehydrogenase, dimerisation;UDP-glucose/GDP-mannose dehydrogenase, N-terminal;UDP-glucose/GDP-mannose dehydrogenase, C-terminal	IPR014026,IPR001732,IPR014027	PF00984,PTHR11374,PF03721,PF03720		GO:0051287	GO:0016616	GO:0055114	GO:0016616	GO:0055114	GO:0051287	GO:0055114	GO:0016616	GO:0051287
extended	4	-	-	Yes	Yes	AK360288	HC	4	21.07	13228320			PF07466
extended	4	-	-	Yes	Yes	AK367605	HC	4	21.07	13228320	Late embryogenesis abundant protein, LEA-14	IPR004864	PF03168
extended	4	-	-	Yes	Yes	MLOC_53797.6	HC	4	21.07	13228320	Cystathionine beta-synthase, core;Chloride channel, voltage gated	IPR000644,IPR001807	PF00571,PF00654		GO:0005515	GO:0006821	GO:0016020	GO:0005247	GO:0055085
extended	4	-	-	Yes	Yes	MLOC_53798.1	HC	4	21.07	13228320	Proteasome, subunit alpha/beta	IPR001353	PF00227		GO:0004298	GO:0051603	GO:0005839
extended	4	-	-	Yes	Yes	MLOC_2842.1	HC	4	21.09	13228320	Signal transduction histidine kinase, subgroup 1, dimerisation/phosphoacceptor domain;Signal transduction histidine kinase-related protein, C-terminal;ATPase-like, ATP-binding domain;GAF;Signal transduction histidine kinase, core	IPR003661,IPR004358,IPR003594,IPR003018,IPR005467	PTHR24423,PF00512,PR00344,PF02518,PF01590,PTHR24423:SF158,PS50109,SM00065,SM00387,SM00388		GO:0016020	GO:0000155	GO:0007165	GO:0016772	GO:0016310	GO:0005524	GO:0005515	GO:0018106	GO:0004673	GO:0000155	GO:0007165
extended	4	-	-	Yes	Yes	MLOC_14382.1	LC	4	21.57	13228320	-	-	-		-
extended	4	-	-	Yes	Yes	MLOC_76806.1	HC	4	21.57	13228320	-	-	-		-
extended	4	-	-	Yes	Yes	MLOC_37740.3	HC	4	22.24	13228320	Glycoside hydrolase, family 1	IPR001360	PF00232		GO:0005975	GO:0004553
extended	4	-	-	Yes	Yes	MLOC_37741.1	HC	4	22.24	13228320	eRF1 domain 2;eRF1 domain 1/Pelota-like;eRF1 domain 3;Peptide chain release factor eRF1/aRF1	IPR005141,IPR005140,IPR005142,IPR004403	PF03464,PF03463,PF03465,PTHR10113		GO:0016149	GO:0006415	GO:0005737
extended	4	-	-	Yes	Yes	MLOC_44132.1	LC	4	22.24	13228320	-	-	-		-
extended	4	-	-	Yes	Yes	AK248152.1	HC	4	22.24	16405200	Protein of unknown function DUF1295;3-oxo-5-alpha-steroid 4-dehydrogenase, C-terminal	IPR010721,IPR001104	PTHR10556,PTHR10556:SF24,PF06966,PS50244		GO:0006629	GO:0005737	GO:0016627	GO:0016021
extended	4	-	-	Yes	Yes	AK248262.1	HC	4	22.24	16405200	Oxysterol-binding protein	IPR000648	PF01237
extended	4	-	-	Yes	Yes	AK354259	HC	4	22.24	16405200	Pleckstrin homology domain;Oxysterol-binding protein	IPR001849,IPR000648	PS50003,PF00169,PTHR10972,SM00233,PTHR10972:SF8,PF01237		GO:0005515
extended	4	-	-	Yes	Yes	AK356403	HC	4	22.24	16405200	Phosphatidylinositol-4-phosphate 5-kinase;MORN motif;Phosphatidylinositol-4-phosphate 5-kinase, core, subgroup;Phosphatidylinositol-4-phosphate 5-kinase, core	IPR023610,IPR003409,IPR016034,IPR002498	PTHR23086,SM00698,SM00330,PTHR23086:SF6,PS51455,PF02493,PF01504		GO:0046488	GO:0016307
extended	4	-	-	Yes	Yes	AK359444	HC	4	22.24	16405200	-	-	-		-
extended	4	-	-	Yes	Yes	AK360145	HC	4	22.24	16405200	Zinc finger, RING-type;Transmembrane Fragile-X-F-associated protein	IPR001841,IPR019396	PS50089,PTHR10044:SF7,SM00184,PF10269,PTHR10044		GO:0008270	GO:0005515
extended	4	-	-	Yes	Yes	AK362851	HC	4	22.24	16405200	UDP-glucuronosyl/UDP-glucosyltransferase	IPR002213	PF00201		GO:0016758	GO:0008152
extended	4	-	-	Yes	Yes	AK364864	HC	4	22.24	16405200	Domain of unknown function DUF250	IPR004853	PF03151
extended	4	-	-	Yes	Yes	AK366523	HC	4	22.24	16405200	Amidase;Tetratricopeptide repeat;Tetratricopeptide TPR-1;Tetratricopeptide repeat-containing	IPR000120,IPR019734,IPR001440,IPR013026	PF01425,PS50005,PTHR11895:SF6,SM00028,PF00515,PS50293,PTHR11895		GO:0016884	GO:0005515
extended	4	-	-	Yes	Yes	AK368027	HC	4	22.24	16405200	Protein of unknown function DUF593	IPR007656	PF04576
extended	4	-	-	Yes	Yes	AK369576	HC	4	22.24	16405200	Helicase, C-terminal;DEAD-like helicase;RNA helicase, DEAD-box type, Q motif;RNA helicase, ATP-dependent, DEAD-box, conserved site;DNA/RNA helicase, DEAD/DEAH box type, N-terminal	IPR001650,IPR014001,IPR014014,IPR000629,IPR011545	SM00490,SM00487,PS51195,PTHR24031,PF00271,PS00039,PS51192,PS51194,PTHR24031:SF47,PF00270		GO:0004386	GO:0005524	GO:0003676	GO:0008026	GO:0003676	GO:0005524	GO:0008026	GO:0005524	GO:0003676
extended	4	-	-	Yes	Yes	MLOC_14296.1	HC	4	22.24	16405200	Pinin/SDK/MemA protein	IPR006786	PF04696
extended	4	-	-	Yes	Yes	MLOC_37749.1	HC	4	22.24	16405200	-	-	-		-
extended	4	-	-	Yes	Yes	MLOC_51052.3	HC	4	22.24	16405200	MORN motif;Phosphatidylinositol-4-phosphate 5-kinase, core	IPR003409,IPR002498	PF02493,PF01504		GO:0046488	GO:0016307
extended	4	-	-	Yes	Yes	MLOC_57909.2	HC	4	22.24	16405200	Serine/threonine-protein kinase-like domain	IPR017442	PF00069		GO:0006468	GO:0005524	GO:0004672
extended	4	-	-	Yes	Yes	MLOC_63731.1	HC	4	22.24	16405200	Protein of unknown function DUF1764, eukaryotic	IPR013885	PF08576
extended	4	-	-	Yes	Yes	MLOC_63732.1	HC	4	22.24	16405200	-	-	-		-
extended	4	-	-	Yes	Yes	MLOC_69905.3	HC	4	22.24	16405200	Glycoside hydrolase, family 1	IPR001360	PF00232,PTHR10353,PS51257,PR00131		GO:0005975	GO:0004553
extended	4	-	-	Yes	Yes	MLOC_70116.1	HC	4	22.24	16405200	Transcription factor, TCP	IPR005333	PF03634
extended	4	-	-	Yes	Yes	MLOC_71053.1	HC	4	22.24	16405200	-	-	-		-
extended	4	-	-	Yes	Yes	MLOC_71054.5	LC	4	22.24	16405200	-	-	-		-
extended	4	-	-	Yes	Yes	MLOC_81864.2	HC	4	22.24	16405200	SET domain	IPR001214	PF00856		GO:0005515
extended	4	-	-	Yes	Yes	MLOC_81865.2	HC	4	22.24	16405200	Plastid lipid-associated protein/fibrillin conserved domain	IPR006843	PF04755		GO:0009507	GO:0005198
aMarker located in the extended ±4cM intervall (extended), position of best sequence alignment (alignment) based on the sequence of the identified peak marker

[truncated: 11 more sheets: Qpt.4H-3, Qpt.4H-4 QPt.4H-5, Qpt.5H-1, QPt.5H-2, QPt.5H-3, Qpt.6H-1 QPt.6H-2, QPt.6H-3, QPt.6H-4, QPt.7H-1, QPt.7H-2, QPt.7H-3]
